# Supplementary material for: Early transcriptional and epigenetic divergence of CD8+ T cells responding to acute versus chronic infection
Source: PLoS Biol. 2023 Jan 30;21(1):e3001983. doi: 10.1371/journal.pbio.3001983 (PMC9886247; doi:10.1371/journal.pbio.3001983)
Supplement: S1 Table — (XLSX) [file pbio.3001983.s001.xlsx]

## Sheet: by sample
Gene	LCMV_Arm_d0	LCMV_Arm_d3	LCMV_Arm_d5	LCMV_Arm_d6	LCMV_Arm_d7	LCMV_Arm_d8	LCMV_Arm_d22	LCMV_Arm_d60	LCMV_Arm_div1	LCMV_Cl13_d3	LCMV_Cl13_d5	LCMV_Cl13_d7	LCMV_Cl13_d8	LCMV_Cl13_d22	LCMV_Cl13_d34	LCMV_Cl13_d60	LCMV_Cl13_div1
0610009B22Rik	0.0233595	0.100815	0.151598	0.150903	0.0924084	0.0553829	0.0412112	0.047715	0.048093	0.166851	0.159927	0.105943	0.0923052	0.0384284	0.0220163	0.0463938	0.117913
0610009L18Rik	0.0328066	0.0206468	0.013463	0.00615378	0.0217173	0.0173085	0.0129676	0.0228198	0.00836685	0.0122783	0.00708013	0.0451862	0.0526118	0.0102352	0	0.0258384	0.0207237
0610009O20Rik	0.0472605	0.069014	0.0945591	0.0599016	0.0581975	0.0296749	0.01875	0.0274384	0.048557	0.0694637	0.0905297	0.0630643	0.0438758	0.00839218	0.0151501	0.0377863	0.0904211
0610010F05Rik	0.0131666	0.0306546	0.0481376	0.0412135	0.0322681	0.0152426	0.0168731	0.0132957	0.017323	0.0448476	0.0525747	0.0382316	0.0223759	0	0	0.0123162	0.037649
0610010K14Rik	0.256117	0.203928	0.172031	0.149139	0.200689	0.181923	0.22732	0.198973	0.151329	0.152073	0.363148	0.202219	0.126382	0.233617	0.223697	0.186882	0.29083
0610012G03Rik	0.364463	0.562407	0.618619	0.545029	0.481147	0.436841	0.297608	0.339488	0.262678	0.525809	0.475917	0.517221	0.434855	0.178474	0.232177	0.258097	0.542775
0610030E20Rik	0.116581	0.0868805	0.137047	0.0868787	0.146115	0.0913366	0.0768657	0.135445	0.0523393	0.0827184	0.144145	0.0985139	0.0718291	0	0.121326	0.158202	0.0717581
0610037L13Rik	0.127132	0.166393	0.211749	0.147079	0.12267	0.107637	0.0949995	0.076607	0.0948249	0.203647	0.197877	0.101871	0.103931	0.0416734	0.0596362	0.0736609	0.196681
0610040B10Rik	0.0280193	0.0233597	0.0119982	0.014674	0.0319841	0.0119272	0.031172	0.0508488	0.00838298	0.00931473	0.0313855	0.0193807	0.0154108	0.0101255	0	0.0323901	0.0213091
1110002L01Rik	0.0183408	0.0275122	0.0218813	0.016218	0.0182228	0.0139782	0.010294	0.0155679	0.00741711	0.0372752	0.0205159	0.0113942	0.00928802	0	0	0.0257903	0.0457098
1110004E09Rik	0.0985655	0.497469	0.376973	0.22261	0.105778	0.0796968	0.0584146	0.0698947	0.22171	0.390468	0.255709	0.143382	0.118592	0.0418657	0.028893	0.0617733	0.473373
1110004F10Rik	0.455271	0.891024	0.810596	0.733534	0.619382	0.436538	0.327408	0.334441	0.469651	0.789721	0.714654	0.62275	0.574596	0.447266	0.410159	0.435518	0.90662
1110008F13Rik	0.419008	1.15912	1.28759	1.09739	0.733654	0.564577	0.303073	0.33196	0.652093	1.08319	1.0377	0.642355	0.559098	0.352605	0.294206	0.27398	1.17014
1110008L16Rik	0.0223053	0.0388376	0.0443236	0.0293917	0.0215902	0.0107275	0.00587538	0.00768377	0.0306952	0.0323056	0.033408	0.0227272	0.0190292	0.0096098	0.0263676	0.0123917	0.0551869
1110008P14Rik	0.149014	0.309118	0.418321	0.427457	0.516926	0.425892	0.232889	0.24211	0.128107	0.324099	0.447451	0.537597	0.448801	0.412535	0.215007	0.337794	0.342821
1110012L19Rik	0.0625124	0.0523212	0.0944838	0.137976	0.113035	0.0918279	0.0566352	0.0553243	0.0382211	0.0784692	0.08451	0.119153	0.0860548	0.126787	0.0752432	0.0675208	0.0547802
1110032A03Rik	0.0897286	0.0388601	0.0267755	0.0289495	0.0425008	0.020186	0.0504218	0.0659717	0.0266937	0.0233098	0.0635957	0.0503196	0.0455575	0.0192712	0.0387323	0.0789992	0.0390189
1110032F04Rik	0.00287055	0.027643	0.0148089	0.00496515	0.000652742	0.000488759	0	0	0.0142458	0.0194949	0.0113288	0.00159061	0	0	0	0.000458691	0.0511057
1110034G24Rik	0.185604	0.0573188	0.0602972	0.0735975	0.0955927	0.112061	0.0992374	0.120744	0.0578527	0.0359675	0.0466043	0.0952725	0.0769828	0.0702651	0.0767119	0.125274	0.0438321
1110038F14Rik	0.185833	0.255776	0.318341	0.2498	0.225391	0.233102	0.159261	0.148277	0.15556	0.206482	0.229107	0.227158	0.191989	0.213678	0.259464	0.172295	0.241255
1110051M20Rik	0.0178487	0.0331196	0.0162342	0.0187586	0.0189689	0.00345945	0.0031177	0.0132337	0.0171826	0.0298158	0.0216841	0.0250193	0.0220662	0.00910923	0.00909068	0.0239614	0.0392602
1110059E24Rik	0.109415	0.242939	0.301099	0.207315	0.15908	0.10072	0.0628697	0.0617656	0.103057	0.186668	0.204782	0.188198	0.132746	0.0184129	0.0254671	0.0772275	0.223857
1110059G10Rik	0.0762959	0.114802	0.13927	0.159942	0.166913	0.123004	0.103961	0.0981539	0.0724531	0.181642	0.188066	0.146789	0.143976	0.115046	0.0740685	0.134258	0.117731
1110065P20Rik	0.0642295	0.186656	0.18792	0.140128	0.0905162	0.0568777	0.041648	0.0612457	0.08776	0.164212	0.140765	0.129853	0.0990238	0.0555217	0.0177732	0.0623413	0.25504
1190002N15Rik	0.0262553	0.0424595	0.0508078	0.0386809	0.0337452	0.0315618	0.0243312	0.0591143	0.0247832	0.0368289	0.0496686	0.0313922	0.0167616	0.0107482	0.0390811	0.0424869	0.0398395
1190007I07Rik	0.0994171	0.272479	0.217809	0.131705	0.0917377	0.0487919	0.0576741	0.0705934	0.1099	0.345067	0.233476	0.101442	0.0911493	0.0578905	0.047207	0.0552241	0.332366
1300002E11Rik	0.134201	0.131969	0.15431	0.117505	0.145355	0.129668	0.106894	0.115435	0.105207	0.147691	0.121759	0.126777	0.100368	0.140586	0.0942835	0.137207	0.141841
1500009L16Rik	0.0047543	0.239901	1.02879	1.27347	0.410772	0.128027	0.0351447	0.0167357	0.0321775	0.468927	1.14653	0.684567	0.624831	0.0648724	0.0207085	0.0629801	0.0199607
1500011B03Rik	0.106683	0.0891631	0.0804458	0.0710352	0.104971	0.0383441	0.0705423	0.071859	0.0764661	0.0587394	0.0568375	0.196599	0.166883	0.0715506	0.150657	0.0674226	0.0847914
1500011K16Rik	0.153785	0.258231	0.153105	0.0829471	0.101921	0.0650882	0.0691516	0.0913243	0.149826	0.297005	0.224551	0.116033	0.106753	0.061429	0.0709707	0.0823764	0.392888
1500015A07Rik	0.0420978	0.0278896	0.0281943	0.0247192	0.0408675	0.0189565	0.0261755	0.0347377	0.0102418	0.0284046	0.0357484	0.0431194	0.0254314	0.0100252	0.0202649	0.0276388	0.0300238
1600002K03Rik	0.111983	0.201768	0.221691	0.205847	0.166164	0.145649	0.0727184	0.083228	0.0794264	0.281664	0.27525	0.132152	0.112605	0.074628	0.0204903	0.0805516	0.264248
1600012H06Rik	0.0449424	0.0510465	0.0874697	0.0850887	0.0999318	0.0501631	0.0339213	0.0425863	0.0276995	0.0400762	0.0678683	0.0677442	0.0369417	0.0424989	0.0628676	0.0454947	0.0579439
1600014C10Rik	0.128059	0.137491	0.112268	0.0763042	0.150382	0.136265	0.0670875	0.0816925	0.236409	0.0603767	0.0686208	0.0664118	0.0707223	0.086148	0.0408882	0.148287	0.177861
1600020E01Rik	0.0923228	0.0615842	0.0580111	0.0505539	0.0693489	0.0719463	0.0811555	0.106168	0.0463435	0.0586695	0.0535565	0.0782143	0.0725668	0.0810008	0.0816329	0.0703731	0.0634061
1700007L15Rik	0.0321923	0.0319072	0.0283587	0.0228401	0.0255625	0.0136454	0.00927262	0.0130115	0.01194	0.022092	0.0241101	0.0369173	0.020162	0	0.0374327	0.0175334	0.0380223
1700008J07Rik	0.016425	0.0232324	0.0254695	0.019021	0.0174189	0.0110566	0.0129188	0.00874802	0.0121402	0.0099981	0.0178504	0.0210536	0.0086124	0.00839218	0	0.0108431	0.0340367
1700017B05Rik	0.033595	0.140178	0.232288	0.147362	0.0937138	0.0501702	0.01889	0.0222597	0.0330369	0.208416	0.258738	0.16613	0.140401	0.019644	0	0.0305553	0.159626
1700020I14Rik	0.142055	0.283813	0.419015	0.356691	0.31282	0.238563	0.177687	0.24524	0.161506	0.294019	0.38456	0.252003	0.193449	0.225509	0.186404	0.300028	0.28087
1700020L24Rik	0.00805882	0.00718458	0.0371519	0.0948931	0.0744521	0.0753285	0.0312209	0.0188352	0.00252739	0.00919205	0.0526222	0.0732492	0.0630176	0.0420855	0	0.0407924	0.00238642
1700021A07Rik	0.0092634	0.0235777	0.0285795	0.038851	0.0276537	0.0137477	0.00875587	0.00888081	0.00828117	0.0301439	0.0463193	0.0261723	0.0333355	0	0.0593154	0.0241326	0.00986473
1700021F05Rik	0.0383809	0.169295	0.155646	0.113447	0.0695493	0.0548397	0.0565563	0.0523952	0.0720337	0.169602	0.126877	0.0653199	0.0476051	0.0850935	0.075383	0.0550598	0.187003
1700025G04Rik	0.0426728	0.0962234	0.174175	0.141491	0.119774	0.143577	0.111008	0.192097	0.0384012	0.0815568	0.101276	0.0295941	0.0183073	0.0185154	0.0523069	0.0645659	0.0589059
1700030K09Rik	0.00799388	0.024187	0.0197191	0.0112161	0.00906277	0.00629736	0.00508588	0.0110002	0.0103339	0.0170677	0.00838761	0.0079708	0.00963012	0	0.020387	0.00933735	0.0243075
1700037C18Rik	0.0368573	0.0491769	0.0470634	0.0355813	0.0415276	0.0274576	0.0254903	0.0275638	0.0202869	0.0292315	0.042027	0.0492395	0.0540241	0	0.030713	0.0259733	0.0570222
1700037H04Rik	0.0420344	0.123081	0.12807	0.0685784	0.0624993	0.0367257	0.0449508	0.0424968	0.0641797	0.0624034	0.0827443	0.0657801	0.0584015	0.0559125	0.0683117	0.0507441	0.157344
1700047I17Rik1	0.204914	0.184614	0.409291	0.404052	0.4228	0.373098	0.148423	0.209889	0.106865	0.301421	0.338532	0.304748	0.24929	0.10889	0.147858	0.209836	0.187779
1700047I17Rik2	0.00865623	0.0177922	0.0145668	0.0204009	0.0262122	0.0121509	0.00874078	0.029425	0.00221964	0.0554312	0.0308718	0.0121532	0.0202721	0.00603892	0.0166951	0.0129489	0.0162671
1700052K11Rik	0.027446	0.0249633	0.0230651	0.0305304	0.0179461	0.0223889	0.0225939	0.0208296	0.0161277	0.0189273	0.0362203	0.0369327	0.0228312	0.00603892	0.0207515	0.0173932	0.021063
1700056E22Rik	0.0455246	0.0178447	0.0205243	0.0226648	0.0300466	0.0175469	0.0209577	0.0268846	0.0121121	0.0112165	0.0261169	0.0375709	0.0352193	0.0286888	0	0.0212122	0.016171
1700066B19Rik	0.00955542	0.0255979	0.0301117	0.0247143	0.0193615	0.00615776	0.0100007	0.0145047	0.0119652	0.0235816	0.0332469	0.0169691	0.0173752	0	0.0590349	0.0149389	0.0315602
1700066M21Rik	0.00729543	0.0191335	0.0252997	0.0224696	0.0135102	0.00889921	0.00857543	0.0111878	0.0113174	0.019462	0.0261804	0.0118257	0.0113076	0	0	0.013699	0.0156156
1700096K18Rik	0.0349794	0.0155668	0.0232319	0.0335951	0.0468216	0.0337281	0.0352056	0.0296102	0.00872291	0.0140064	0.0321316	0.0719589	0.0411634	0.0207901	0.0562312	0.0302725	0.0108917
1700097N02Rik	0.0648759	0.132477	0.272131	0.245811	0.251552	0.13971	0.0621613	0.0633	0.0375002	0.146589	0.288488	0.352465	0.421353	0.0673675	0.0508578	0.118098	0.02236
1700113A16Rik	0.0180165	0.0223048	0.020705	0.0156041	0.0199121	0.00782934	0.0181046	0.0103161	0.0197458	0.0216007	0.023678	0.0123993	0.011937	0.00953661	0.0211729	0.0104257	0.0178439
1700123O20Rik	0.158042	0.343546	0.397331	0.394794	0.341231	0.266224	0.183806	0.171735	0.207443	0.298309	0.328105	0.313981	0.267748	0.0932638	0.137919	0.198183	0.359225
1810009A15Rik	0.0119827	0.0582199	0.0145815	0.0318631	0.0108095	0.00448499	0.0129497	0.0158955	0.0130616	0.104318	0.0531654	0.0076436	0.00237985	0.0305382	0.057487	0.0235415	0.0948587
1810013L24Rik	0.0460599	0.0526002	0.0562533	0.0455382	0.0639142	0.0611079	0.0438317	0.0808377	0.0307042	0.0386645	0.0844854	0.0368254	0.0440147	0.0677248	0	0.0734502	0.0553746
1810014B01Rik	0.0107195	0.0464611	0.033089	0.0133093	0.0249676	0.00512273	0.0145167	0.0117018	0.0112287	0.0566903	0.0478424	0.0169571	0.0141075	0.0183692	0	0.0145328	0.0648791
1810022K09Rik	0.375753	0.679208	0.342622	0.203196	0.310536	0.213147	0.261231	0.285584	0.273667	0.811389	0.605691	0.289802	0.359996	0.269497	0.164608	0.211373	0.833911
1810024B03Rik	0.0282754	0.0530072	0.0127628	0.00546415	0.0387334	0.0139346	0.0270047	0.0312961	0.01909	0.0439641	0.0296738	0.0277922	0.0195699	0.0196379	0	0.0179376	0.0785166
1810030O07Rik	0.0761406	0.124245	0.139155	0.143925	0.131544	0.0790068	0.0451775	0.0747191	0.0758286	0.130396	0.143355	0.111063	0.077117	0.0184978	0.0195602	0.0792221	0.126739
1810032O08Rik	0.0901587	0.0955672	0.0667529	0.0601324	0.0420181	0.0386573	0.0256841	0.0259164	0.0820113	0.100286	0.0699208	0.0607308	0.0371816	0.0496224	0.0583693	0.0307274	0.154714
1810034E14Rik	0.0459801	0.0243067	0.0541376	0.0502963	0.0359257	0.0401283	0.024703	0.0262554	0.0190949	0.0223034	0.0429811	0.0424542	0.0211988	0.0105229	0	0.0214783	0.010132
1810037I17Rik	0.529143	1.14285	1.21082	1.0965	1.18435	0.770959	0.898305	0.766587	0.645423	1.51319	1.517	0.925742	0.832434	0.974486	0.915315	0.720452	1.22312
1810041H14Rik	0.0865168	0.0632949	0.0305301	0.0172702	0.0715315	0.0443975	0.0502143	0.0529136	0.0724635	0.046413	0.0402061	0.108793	0.0978856	0.0438481	0.0926966	0.0605287	0.088024
1810043G02Rik	0.0227709	0.0275421	0.032698	0.0234458	0.0255882	0.0170826	0.0135302	0.0141118	0.0132799	0.0176151	0.0157581	0.0512316	0.0296822	0.0108742	0	0.0208732	0.0302057
1810044D09Rik	0.0348543	0.034278	0.0211759	0.0204236	0.0191754	0.0127478	0.0125528	0.0262486	0.00839139	0.0321514	0.0238028	0.0528156	0.0550031	0	0	0.0229416	0.043699
1810055G02Rik	0.00320962	0.0195718	0.0227682	0.0236263	0.00708869	0.00591415	0.00422869	0.00270179	0.0186127	0.0197014	0.0148731	0.0132453	0.0074294	0.00716633	0	0.0033416	0.0359862
1810058I24Rik	0.46015	0.571629	0.603782	0.575056	0.735191	0.716107	0.437646	0.404098	0.349858	0.538114	0.562219	0.663096	0.572421	0.481776	0.324969	0.468121	0.644878
2010015M23Rik	0.00853538	0.0336306	0.0105749	0.00816364	0.0122352	0.00356792	0.00761054	0.00633683	0.00868844	0.0224863	0.0268098	0.0115867	0.0132216	0.0131045	0.0194451	0.00677051	0.0398601
2010107E04Rik	1.13468	1.90947	1.4236	0.736501	1.76111	0.855851	1.08422	1.13958	1.20325	1.86416	1.89764	1.28351	1.1882	1.02176	0.74693	0.882839	1.78096
2010109A12Rik	0.0304859	0.0173408	0.0195615	0.0128995	0.0327301	0.0199487	0.0122726	0.015978	0.00696857	0.0139793	0.0351558	0.0180218	0.00983688	0.0307135	0.0408633	0.0247633	0.0254138
2010111I01Rik	0.0876538	0.35915	0.401973	0.35718	0.24975	0.230889	0.106878	0.132598	0.166886	0.368091	0.318503	0.298228	0.287262	0.139017	0.180674	0.167072	0.272656
2010300C02Rik	0.00831114	0.017948	0.0313059	0.0319638	0.0160037	0.0165612	0.0034859	0.00512589	0.00909903	0.0107629	0.0184911	0.0088494	0.00627627	0.00412847	0	0.013233	0.00551521
2010315B03Rik	0.0322861	0.0133744	0.0181445	0.0259905	0.0252637	0.0180904	0.0165399	0.0144569	0.0132078	0.0163919	0.019933	0.0420028	0.0308563	0.017112	0.0202649	0.0206221	0.0136301
2010320M18Rik	0.0227946	0.0425293	0.0354726	0.0520669	0.034614	0.0319989	0.0255854	0.0103412	0.020687	0.0376059	0.0555704	0.0527984	0.0493172	0.0487881	0.0573028	0.0140911	0.0548541
2210011C24Rik	0.000787012	0.00660296	0.032421	0.0434829	0.0206795	0.00749306	0.0047178	0.00427747	0.00118682	0.0156699	0.0210132	0.0210943	0.0211574	0	0.0192789	0.0105407	0.000624167
2210016F16Rik	0.203999	0.471511	0.465807	0.406273	0.334074	0.247651	0.131099	0.115556	0.281941	0.351313	0.363184	0.312105	0.264705	0.107003	0.149486	0.169807	0.475404
2210016L21Rik	0.173679	0.24016	0.271726	0.236194	0.251336	0.181758	0.112942	0.147458	0.125459	0.272654	0.25109	0.219106	0.201414	0.0933792	0.0531009	0.157164	0.268118
2300009A05Rik	0.192361	0.204858	0.157302	0.108633	0.130616	0.11571	0.153528	0.170922	0.0916992	0.147187	0.117587	0.159877	0.138151	0.167989	0.154478	0.147386	0.274126
2310001H17Rik	0.103476	0.148008	0.18348	0.162991	0.369253	0.253324	0.203175	0.204871	0.136208	0.245414	0.401673	0.61911	0.449146	0.261728	0.24691	0.249421	0.176387
2310009B15Rik	0.113077	0.161485	0.1574	0.0826191	0.0964908	0.0535004	0.044144	0.0590735	0.063843	0.183753	0.168944	0.13753	0.153455	0.0295756	0	0.0582655	0.195081
2310011J03Rik	0.227925	0.438019	0.488747	0.362547	0.323338	0.23009	0.17678	0.148508	0.223438	0.253205	0.324331	0.386038	0.300209	0.152545	0.144303	0.153803	0.403429
2310015A10Rik	0.0269722	0.00679269	0.00648596	0.00412492	0.0118266	0.0124634	0.0100933	0.0164817	0.00363644	0.00393595	0.00982107	0.035083	0.0277274	0.0270479	0.0343357	0.0162497	0.00536889
2310022A10Rik	0.0529076	0.161852	0.140598	0.0808688	0.0630243	0.043773	0.0243919	0.0371399	0.069222	0.103895	0.091006	0.0626259	0.0493365	0	0.051614	0.0433786	0.177628
2310022B05Rik	0.0200845	0.0200293	0.0242251	0.0173206	0.0133239	0.00567441	0.00606851	0.0181543	0.0207728	0.0130701	0.0200757	0.0185404	0.00979992	0	0	0.0145798	0.0204315
2310031A07Rik	0.00207138	0.0844758	0.129958	0.0947796	0.138325	0.109487	0.0394033	0.0167879	0.011682	0.0506968	0.117248	0.190798	0.179937	0.0902837	0.106174	0.105831	0.020386
2310033P09Rik	0.144229	0.222083	0.266934	0.288976	0.173322	0.182677	0.111859	0.135552	0.122837	0.387773	0.255653	0.178444	0.173638	0.0886343	0.160462	0.160456	0.248845
2310035C23Rik	0.116126	0.101394	0.104653	0.129199	0.123087	0.111856	0.0740834	0.0905606	0.115816	0.0999753	0.156919	0.0886457	0.065643	0.153683	0.102466	0.127132	0.0876764
2310039H08Rik	0.165377	0.194293	0.180602	0.167081	0.159837	0.127683	0.104767	0.102876	0.136441	0.170141	0.175742	0.227482	0.215426	0.0589066	0.0174542	0.110655	0.227717
2310057M21Rik	0.0453061	0.0449645	0.0672004	0.0522587	0.0446917	0.0308908	0.0358059	0.0384148	0.0319043	0.0514907	0.0661357	0.0354589	0.0252155	0.0198261	0	0.0387639	0.0724432
2310061I04Rik	0.072996	0.190091	0.181454	0.103805	0.101408	0.0735297	0.045472	0.0615695	0.0820237	0.116956	0.121996	0.0915963	0.0679964	0.00977567	0.0218655	0.0729478	0.182876
2410002F23Rik	0.109541	0.0956438	0.0808828	0.0456716	0.022871	0.0315923	0.030374	0.063713	0.0766244	0.0679427	0.0633763	0.0381736	0.0417707	0.0204108	0.0383489	0.0516538	0.163684
2410004B18Rik	0.149753	0.249586	0.335173	0.261672	0.191029	0.145232	0.115906	0.141208	0.15477	0.261186	0.26766	0.16485	0.105356	0.0993071	0.0545166	0.164336	0.269384
2410015M20Rik	0.862346	0.984631	0.946218	0.68097	0.922692	0.677765	0.679964	0.739212	0.68101	0.889308	0.950397	1.06095	0.930175	0.784698	0.568472	0.706326	1.04263
2410022M11Rik	0.0295686	0.0214669	0.0169102	0.0212062	0.0301095	0.0204105	0.0223502	0.0234231	0.00779259	0.0182403	0.0234701	0.0423152	0.0363728	0.0194553	0.0206092	0.0263165	0.0307076
2410089E03Rik	0.0670472	0.0214082	0.0294119	0.0404147	0.0315849	0.0358788	0.0391114	0.0802457	0.030742	0.0383066	0.0579608	0.0360202	0.0336334	0.0462015	0.0204903	0.0555514	0.0270549
2410131K14Rik	0.033159	0.0554689	0.0542798	0.0319844	0.0215795	0.0433256	0.0202337	0.0211688	0.041073	0.0407692	0.0443923	0.028187	0.0266008	0.037898	0.022303	0.0288207	0.0663894
2510002D24Rik	0.260947	0.201872	0.273697	0.28235	0.220682	0.179241	0.115669	0.17621	0.123721	0.236086	0.282778	0.217057	0.169622	0.178343	0.151095	0.210032	0.209997
2510039O18Rik	0.206946	0.191469	0.284531	0.189554	0.240928	0.169109	0.103073	0.140855	0.129162	0.123195	0.171345	0.208738	0.115808	0.141733	0.0725996	0.19913	0.180635
2510046G10Rik	0.0496353	0.0433818	0.0436361	0.0456968	0.0524072	0.0405318	0.0513431	0.0457693	0.020563	0.0301405	0.051411	0.118106	0.0962941	0	0.0342866	0.0284381	0.0398439
2600006K01Rik	0.00105478	0.00405694	0.0169812	0.0394766	0.018207	0.0159477	0.00771682	0.00847077	0.00134841	0.00652464	0.0205748	0.013237	0.0191013	0.00964122	0	0.0157083	0.00279335
2610001J05Rik	0.227538	0.318936	0.456482	0.470911	0.463023	0.344649	0.279843	0.275088	0.182001	0.405793	0.426082	0.446939	0.357127	0.296021	0.272988	0.300936	0.326463
2610002M06Rik	0.0809074	0.111334	0.12857	0.163667	0.125764	0.0867731	0.0529362	0.0522228	0.0470977	0.108495	0.113998	0.119369	0.0954996	0.107732	0.0686101	0.0763806	0.0883484
2610020C07Rik	0.0129806	0.0158367	0.027718	0.0280086	0.0305577	0.0336307	0.0119394	0.017722	0.0074945	0.0346338	0.0351173	0.0387171	0.0453673	0.0395713	0	0.022572	0.0173283
2610021A01Rik	0.0243216	0.015436	0.0173509	0.0153723	0.0151469	0.00970355	0.00394228	0.0197201	0.0149835	0.018389	0.0257361	0.0112557	0.00646958	0	0	0.0180671	0.0182828
2610035D17Rik	0.0567214	0.00704601	0.0050903	0.00457286	0.00756963	0.00935713	0.0250778	0.0278111	0.0162213	0.00518051	0.00579975	0.0123426	0.0101954	0.0191819	0.0408221	0.0589934	0.00775985
2610037D02Rik	0.0459702	0.0277422	0.0513009	0.0442367	0.0412209	0.0463414	0.0270688	0.0686328	0.0156386	0.0422036	0.0487968	0.0567705	0.0328166	0.00924003	0.0392384	0.0632781	0.0353714
2610044O15Rik8	0.0460399	0.0239063	0.0373287	0.0642993	0.0594144	0.0436475	0.0324876	0.031821	0.021535	0.0334659	0.0300551	0.089401	0.0785135	0.0279176	0.0376806	0.0306837	0.0187853
2610301B20Rik	0.021415	0.0296847	0.0261881	0.00968959	0.0102992	0.0143191	0.0116921	0.0136753	0.0199002	0.0293963	0.0178977	0.027806	0.0179529	0	0	0.011478	0.0294342
2610318N02Rik	0.00580792	0.177648	0.257141	0.212134	0.092902	0.0287961	0.00479446	0.00493244	0.0523603	0.166129	0.207137	0.112248	0.103932	0.0274587	0	0.0060097	0.117935
2610507B11Rik	0.0871608	0.119175	0.150641	0.141496	0.076105	0.0587493	0.0312	0.0820755	0.069367	0.159942	0.20335	0.0649946	0.0644915	0.0185833	0	0.087545	0.175083
2610524H06Rik	0.0719939	0.18446	0.260748	0.263457	0.209898	0.0978456	0.0789412	0.0568997	0.0822508	0.20947	0.21373	0.36005	0.287924	0.100897	0.231561	0.0897504	0.106379
2700038G22Rik	0.0382266	0.112854	0.102425	0.0447248	0.0154417	0.0173591	0.00915458	0.0147242	0.0368286	0.0991585	0.0775576	0.0138684	0.0145803	0.01405	0	0.0195529	0.203059
2700049A03Rik	0.0231634	0.0267792	0.0471979	0.0650904	0.0344025	0.0175576	0.0191551	0.0196406	0.0150173	0.0378385	0.0529606	0.0319205	0.0174586	0	0	0.0247378	0.0264475
2700062C07Rik	0.0681198	0.147991	0.147788	0.116379	0.0997388	0.0691384	0.0631415	0.052738	0.0697499	0.126752	0.091975	0.117309	0.0868012	0.0774399	0.0404966	0.0539554	0.167218
2700097O09Rik	0.0592479	0.0536728	0.0810755	0.0671592	0.0424455	0.0229143	0.0319644	0.0477995	0.0334602	0.065292	0.0880709	0.0800694	0.0408206	0.0194284	0.070805	0.0444973	0.0667318
2810001G20Rik	0.0960643	0.0698234	0.0959547	0.132771	0.164709	0.126093	0.0946305	0.132219	0.0546073	0.0524505	0.0846752	0.29736	0.275152	0.122527	0.0857457	0.115167	0.0895615
2810004N23Rik	0.154339	0.533314	0.452584	0.210247	0.170712	0.102595	0.0920078	0.135373	0.244869	0.654174	0.463762	0.143977	0.108661	0.0737043	0.084632	0.120353	0.605541
2810006K23Rik	0.0420944	0.0574786	0.0727581	0.0637784	0.059123	0.047177	0.0259614	0.0344174	0.0285753	0.0788532	0.0775086	0.0358695	0.0293161	0.0380054	0.0207515	0.0519948	0.0648084
2810021J22Rik	0.0136292	0.0108259	0.0150566	0.0116043	0.00943627	0.00444453	0.0121225	0.0161821	0.00693745	0.0127818	0.0190285	0.0169645	0.0119338	0	0.0781768	0.0191966	0.0140592
2810402E24Rik	0.0588836	0.073531	0.0680425	0.0317594	0.0690647	0.0335396	0.0351144	0.0824396	0.0319805	0.0780235	0.106139	0.0757247	0.0577368	0.0452082	0.05468	0.0692266	0.0939796
2810403A07Rik	0.178083	0.112825	0.128048	0.13281	0.126817	0.104009	0.132174	0.160148	0.0850642	0.103445	0.135294	0.133009	0.0770979	0.0942253	0.12051	0.162912	0.112917
2810429I04Rik	0	0.0149903	0.023695	0.0110026	0.00302054	0	0	0.00129653	0.0012481	0.0435696	0.0198183	0.00747921	0.00252635	0	0.0347014	0.00476301	0.00961567
2810454H06Rik	0.0382109	0.0389135	0.0109154	0.00613352	0.0282983	0.0106793	0.0424405	0.0822803	0.0362194	0.0245704	0.0334362	0.0198902	0.0120474	0.0428023	0.0796956	0.0694911	0.0750734
2810474O19Rik	0.313723	0.185535	0.309186	0.338632	0.339294	0.383724	0.208318	0.438448	0.163001	0.319075	0.352354	0.338817	0.272416	0.175897	0.198028	0.411025	0.177531
2900060B14Rik	0.0349195	0.0193696	0.0282853	0.0319802	0.0419571	0.0317416	0.0364661	0.0712982	0.00888203	0.026949	0.0433883	0.0182574	0.01477	0.0200172	0.0626049	0.0482326	0.0537155
2900076A07Rik	0.0168645	0.0152684	0.0177485	0.0224729	0.0347674	0.0193941	0.0111228	0.0151741	0.024404	0.0172235	0.0224946	0.0373107	0.0326095	0	0.0204626	0.0172354	0.0227352
2900093K20Rik	0.0356333	0.00940581	0.010521	0.0107335	0.0291581	0.0314867	0.0158508	0.0250409	0.0139249	0.0143751	0.0142806	0.0374442	0.0326729	0.0099153	0.0539827	0.0221915	0.0114253
3010003L21Rik	0.057422	0.0538051	0.0805824	0.0491132	0.0787172	0.054823	0.0260055	0.0284944	0.0242792	0.0475476	0.0981048	0.0730992	0.0437484	0.0195376	0.0175635	0.0559576	0.0671023
3110001I22Rik	0.0153926	0.0155128	0.0153957	0.0254012	0.0320307	0.0202408	0.00666658	0.0114045	0.00910084	0.014334	0.0179493	0.0215631	0.0144103	0.0390213	0	0.0113558	0.0228631
3110002H16Rik	0.0685387	0.0530863	0.0686531	0.09043	0.0889874	0.0767553	0.0393422	0.0351969	0.0460001	0.046399	0.0470866	0.049056	0.0302778	0.0295709	0.0351813	0.0549003	0.0516871
3110009E18Rik	0.0414728	0.078849	0.0866779	0.0609288	0.0637304	0.0389323	0.0467078	0.0351862	0.0393963	0.137776	0.111717	0.0540612	0.0467011	0.0162573	0	0.0476391	0.0718508
3110040N11Rik	0.101364	0.118354	0.171652	0.183374	0.116725	0.10407	0.114448	0.109201	0.0510188	0.182393	0.19059	0.0983867	0.0753174	0.0733695	0.0982831	0.0928498	0.131416
3110056K07Rik	0.0377527	0.0224316	0.0265038	0.0346436	0.0425481	0.0513176	0.0529067	0.0550735	0.0177651	0.0289667	0.0249303	0.0365066	0.0199957	0.00957583	0.0581433	0.0617915	0.0252337
3110062M04Rik	0.037505	0.059225	0.0551238	0.0495085	0.0563884	0.0389328	0.0351222	0.0375239	0.0142374	0.0632391	0.0690974	0.0506347	0.0411283	0.0178301	0	0.0271956	0.0678964
3110082I17Rik	0.0135876	0.182186	0.0942325	0.0239559	0.00928606	0.00169788	0.00334874	0.00460408	0.093903	0.0991688	0.0529487	0.0158471	0.0138232	0	0	0.00208364	0.283157
3830406C13Rik	0.0979243	0.154551	0.25763	0.214831	0.263242	0.180239	0.103333	0.0944979	0.103631	0.135448	0.24344	0.269905	0.187432	0.119967	0.117326	0.141799	0.110276
4632415L05Rik	0.0251326	0.0237624	0.0413245	0.0414026	0.0354848	0.0315175	0.0185142	0.0267728	0.0117047	0.0324621	0.0572362	0.033886	0.0253138	0.010795	0	0.032247	0.0234206
4732440D04Rik	0.0585112	0.0112739	0.0246472	0.0187574	0.0321895	0.0114434	0.0324962	0.0539528	0.0180664	0.009917	0.00907113	0.0281472	0.00969313	0.0255628	0.0354392	0.0577071	0.0190693
4833403J16Rik	0.0236255	0.0281361	0.0345258	0.0451963	0.056732	0.0465867	0.0312486	0.05812	0.0128712	0.0441629	0.0748489	0.0524664	0.0469814	0.0580468	0	0.063266	0.0281683
4833407H14Rik	0.000837771	0.0061294	0.0233089	0.0276055	0.0270073	0.0356435	0.0487825	0.0421581	0.00314104	0.00708248	0.0187324	0.0270287	0.0279668	0.0311844	0	0.0439125	0.00417131
4833420G17Rik	0.106821	0.0740395	0.0987235	0.107279	0.130536	0.0876396	0.0437064	0.0797594	0.0415426	0.0732064	0.085652	0.113662	0.0842936	0.0195714	0.0511564	0.0956508	0.0695585
4833439L19Rik	0.073954	0.184534	0.187787	0.105959	0.114463	0.0813284	0.053639	0.0574265	0.105354	0.12126	0.153304	0.107952	0.0734651	0.0562412	0.0589407	0.0649462	0.183415
4921524J17Rik	0.207308	0.164714	0.193364	0.247204	0.253341	0.324273	0.144432	0.148167	0.163032	0.263777	0.281027	0.225091	0.230721	0.286001	0.310203	0.18056	0.17052
4930402H24Rik	0.0332732	0.00866963	0.0136959	0.0262336	0.0287332	0.0321969	0.0158015	0.0405295	0.00864213	0.0131488	0.0383907	0.0324725	0.0292789	0.0343326	0.020553	0.0449778	0.00273562
4930430F08Rik	0.0162727	0.0199483	0.0271085	0.0152809	0.0245424	0.0171939	0.0177089	0.013502	0.0133718	0.0237137	0.022656	0.0188606	0.0108651	0	0.0206233	0.019756	0.0192125
4930453N24Rik	0.225772	0.326111	0.413413	0.446379	0.390518	0.364702	0.186701	0.232731	0.179446	0.298924	0.379425	0.390808	0.247387	0.177893	0.201358	0.19229	0.305238
4930481A15Rik	0.0326041	0.0101645	0.0133531	0.00721778	0.0169599	0.0219764	0.0210327	0.0380016	0.0145853	0.0124972	0.014874	0.0102721	0.00961381	0.0494266	0.0190082	0.0275837	0.00587522
4930486L24Rik	0.0502778	0.122141	0.109492	0.0999077	0.104542	0.117989	0.0411615	0.0645079	0.0233803	0.117493	0.058151	0.0835999	0.0720692	0.0444475	0.0221673	0.0688918	0.0314438
4930503L19Rik	0.0188004	0.0296983	0.0538095	0.0623938	0.033108	0.0204007	0.0254012	0.0293285	0.0139899	0.061683	0.0458742	0.0363843	0.0225188	0.0351651	0.0370821	0.0532744	0.0376929
4930522L14Rik	0.0526815	0.0722591	0.060587	0.0666639	0.0974827	0.0367067	0.0599377	0.0576937	0.0392197	0.0897637	0.0808848	0.138628	0.118632	0.0917089	0.0930762	0.0551525	0.0577045
4930523C07Rik	0.940083	0.368466	0.578428	0.820151	0.754556	0.895172	0.612627	0.9462	0.364586	0.514887	0.574945	0.603653	0.611031	0.423432	0.671119	0.686405	0.362167
4930524J08Rik	0.00203729	0.0347046	0.0505985	0.0332955	0.0122262	0.00513764	0.00734652	0.00336448	0.00850795	0.0343647	0.0299379	0.0224407	0.0127677	0.00967292	0	0.00133198	0.0401413
4930570N18Rik	0.0342074	0.00845281	0.00618	0.00855363	0.0542678	0.0304287	0.0531061	0.0666097	0.0194463	0.010891	0.0146991	0.0166659	0.0170051	0.119767	0.095024	0.0348272	0.00689213
4930579G24Rik	0.0263236	0.093181	0.169993	0.158297	0.0948994	0.0327648	0.0263964	0.0190208	0.0434734	0.101155	0.141819	0.0839852	0.070172	0.019519	0.0381237	0.0229739	0.0667776
4931406C07Rik	0.00919844	0.00823562	0.0121146	0.0142903	0.018324	0.00934512	0.00358277	0.015503	0.00469245	0.0135605	0.0105219	0.019159	0.0129155	0.0302997	0.0206233	0.0123106	0.013872
4931406P16Rik	0.0479634	0.0401989	0.0535664	0.0586382	0.0553241	0.0552047	0.0303724	0.0577507	0.0247009	0.0613026	0.0637654	0.055646	0.0470051	0	0.0549783	0.0601203	0.0456794
4932422M17Rik	0.0194782	0.0461282	0.0206114	0.0165746	0.0439096	0.0211572	0.0378402	0.0366946	0.0175721	0.051491	0.0532457	0.0284161	0.0221684	0.00913152	0.0614096	0.0342104	0.0879926
4932438A13Rik	0.250831	0.0917553	0.103253	0.182493	0.151724	0.1633	0.10839	0.228262	0.0889395	0.138595	0.171826	0.146503	0.126343	0.128832	0.108586	0.235129	0.0998215
4933427D14Rik	0.0124351	0.026532	0.0233697	0.0260584	0.0245798	0.0168054	0.00593499	0.0128708	0.0102335	0.0317827	0.0283056	0.0156412	0.0147438	0.0319857	0.0219916	0.0212143	0.0254666
4933434E20Rik	0.191766	0.260385	0.270228	0.18784	0.179793	0.156714	0.115152	0.152738	0.168863	0.2185	0.193817	0.168487	0.106817	0.146996	0.19841	0.208298	0.259453
5031425E22Rik	0.208394	0.0853512	0.100321	0.123689	0.161688	0.135306	0.246643	0.344025	0.0690272	0.0835323	0.167219	0.186773	0.146646	0.133048	0.305879	0.220909	0.110354
5031439G07Rik	0.0254018	0.016673	0.0157192	0.00608125	0.00918473	0.00515807	0.00488545	0.0211037	0.0233952	0.00998681	0.0114422	0.00302334	0.0039219	0	0	0.0131077	0.0301799
5033430I15Rik	0.00968538	0.0551533	0.0887601	0.130105	0.132438	0.0742601	0.0240022	0.0329612	0.0238465	0.0700788	0.130537	0.11754	0.0823373	0.0736898	0.0598484	0.056836	0.0552623
5430403G16Rik	0.0194004	0.0104485	0.0110513	0.00605726	0.0180077	0.0113789	0.015061	0.0203741	0.00470438	0.0143836	0.015662	0.0194295	0.0166201	0.0397222	0	0.0225935	0.0129106
5430416N02Rik	0.0566128	0.0947648	0.0736335	0.0742684	0.0362315	0.0852194	0.0254778	0.0445763	0.0643964	0.198039	0.0946848	0.0416245	0.0627068	0.0761477	0.0422767	0.0394812	0.158165
5430427O19Rik	0.0114052	0.0236347	0.0388433	0.0445899	0.0804328	0.0626493	0.0591774	0.0612737	0.016434	0.0191639	0.0349441	0.0510022	0.0294174	0.0547337	0.0734935	0.033042	0.0312137
5730455P16Rik	0.0261039	0.0439524	0.0545525	0.0699316	0.0421826	0.0262665	0.0139173	0.0209407	0.0170157	0.0481764	0.0467883	0.0553069	0.0325605	0	0	0.0311058	0.0435586
5730480H06Rik	0.0358369	0.062611	0.0696104	0.0523846	0.0413737	0.0243155	0.0236412	0.0188295	0.0456089	0.054948	0.0370599	0.0650358	0.045955	0.0213296	0	0.0258609	0.0767693
5830432E09Rik	0.0064949	0.0306536	0.029664	0.0232518	0.0378586	0.0438185	0.0223172	0.0246008	0.00915397	0.0244951	0.024968	0.0269361	0.0199716	0.0491863	0.0207515	0.0316554	0.0076784
5830468F06Rik	0.0405886	0.0187338	0.0354043	0.0317367	0.0208578	0.0232905	0.0206546	0.034992	0.0113686	0.0237825	0.0223726	0.0187379	0.015139	0.00412847	0	0.0121619	0.0237241
6030458C11Rik	0.0466602	0.0569734	0.0675562	0.0424511	0.0446546	0.0297019	0.0207389	0.0266729	0.0420573	0.0520099	0.0737819	0.0460108	0.0315411	0.0175245	0.0414077	0.029873	0.0587759
6330403K07Rik	0.0029538	0.000458315	0.00516962	0.00972286	0.0390083	0.0585351	0.0218732	0.0195352	0.00243561	0.000445964	0.00702152	0.0175779	0.0196355	0.0633217	0.0166951	0.0470411	0.000216244
6330418K02Rik	0.0131997	0.0172383	0.0213624	0.0162705	0.0204479	0.0145781	0.0088219	0.0123209	0.0117399	0.0236338	0.0302631	0.0278527	0.0153194	0.0198499	0.0277287	0.0227655	0.0208466
8030462N17Rik	0.00488819	0.0234749	0.0235161	0.0213931	0.00957025	0.0163494	0.00507431	0.0119524	0.0066334	0.0234795	0.0184253	0.0103739	0.00551998	0.0106754	0.0196277	0.0053263	0.0540737
9030624J02Rik	0.100035	0.0902195	0.106455	0.0933756	0.137413	0.0890467	0.0595955	0.0749865	0.074143	0.0704909	0.0907311	0.147579	0.101893	0.0676322	0	0.0980237	0.105506
9130401M01Rik	0.109848	0.366221	0.368654	0.261634	0.141068	0.100282	0.0687461	0.0847836	0.135873	0.318542	0.237613	0.188192	0.157573	0.0769416	0.132462	0.0963926	0.48336
9330020H09Rik	0.0280367	0.0329211	0.0257958	0.0114387	0.0191618	0.0188819	0.025553	0.0224917	0.0132583	0.0281817	0.0264545	0.0167507	0.0294722	0	0	0.018708	0.0464721
9330151L19Rik	0.0362027	0.00981042	0.00806676	0.00418784	0.0197848	0.0136209	0.00820287	0.0206653	0.0170838	0.00491217	0.0102013	0.0220083	0.00978422	0.0102931	0	0.0165822	0.0159554
9330175E14Rik	0.0679587	0.066177	0.0395147	0.0353119	0.0429976	0.0199851	0.00879018	0.016087	0.0645216	0.0129191	0.0245461	0.152969	0.133322	0.0453778	0.0194752	0.0311106	0.0483958
9430015G10Rik	0.0190773	0.027108	0.031197	0.0175333	0.00991087	0.00527859	0.0136166	0.0117262	0.0245972	0.0279186	0.0256752	0.0111808	0.01403	0	0	0.0162646	0.0360421
9430038I01Rik	0.0764817	0.0995462	0.121887	0.106589	0.0581336	0.0569217	0.0368044	0.0355499	0.0695764	0.0908938	0.073784	0.0876814	0.0753738	0.0311426	0.0379267	0.0311428	0.110648
9530068E07Rik	0.13581	0.181579	0.19887	0.184647	0.155302	0.118281	0.0688413	0.107402	0.141916	0.182431	0.191499	0.167199	0.119819	0.0469583	0.0720046	0.119691	0.216551
9930012K11Rik	0.0164837	0.00863331	0.0179713	0.0124241	0.0204688	0.0101083	0.0128038	0.0233349	0.00225237	0.00674146	0.00585494	0.0142461	0.00836477	0	0	0.0212608	0.00397352
9930021J03Rik	0.057874	0.0320909	0.0412794	0.0376045	0.0350521	0.0332849	0.034105	0.0817218	0.0278573	0.0447349	0.0407921	0.026967	0.028574	0.0176616	0.0194752	0.0690991	0.0361162
9930111J21Rik2	0.151527	0.102584	0.124304	0.162466	0.193762	0.181641	0.0836323	0.293887	0.0625165	0.110551	0.117834	0.105178	0.0949283	0.0375692	0.0250179	0.296609	0.165928
a	0.000249923	0.00684439	0.0204738	0.028614	0.027522	0.0244357	0.00565302	0.00563557	0	0.0111798	0.0149031	0.0142288	0.0139747	0	0	0.000692111	0.000576693
A130010J15Rik	0.0371571	0.0475505	0.0387662	0.0204755	0.0187833	0.0152457	0.00760864	0.0189269	0.0267586	0.0285509	0.0318891	0.0164935	0.00985911	0	0	0.0208281	0.0661407
A230050P20Rik	0.0795231	0.184473	0.079092	0.0321677	0.0427307	0.0340693	0.0221175	0.032657	0.142542	0.105985	0.0545412	0.0350696	0.0322574	0.0482914	0.0804686	0.0670015	0.244728
A330069E16Rik	0.0152431	0.0257461	0.0159769	0.00499202	0.022273	0.00976382	0.0167103	0.0145003	0.0113064	0.0230949	0.0362326	0.0257386	0.0122863	0.010664	0.0200267	0.0118933	0.0687059
A430005L14Rik	0.129931	0.473542	0.549114	0.517445	0.263385	0.17823	0.129622	0.119806	0.237164	0.459537	0.462454	0.238491	0.217004	0.0379064	0.139743	0.12738	0.411096
A430046D13Rik	0.0319533	0.0182813	0.0357151	0.0670979	0.0989911	0.137243	0.0435831	0.0578083	0.00538968	0.0254499	0.044417	0.0871516	0.06889	0.0271143	0.0357734	0.0316385	0.00623619
A430078G23Rik	0.0970485	0.0166529	0.0441782	0.061272	0.0694478	0.0963261	0.0767378	0.159763	0.00820335	0.0286942	0.0398699	0.049683	0.0282379	0.027696	0.0763994	0.146318	0.0083521
A530017D24Rik	0.0297884	0.00496755	0.00547242	0.00850239	0.0123929	0.0215968	0.0117101	0.0226315	0.00568584	0.00648858	0.0167345	0.0113253	0.00739589	0	0.0171756	0.0240162	0.00847754
A630001G21Rik	0.0450737	0.0666647	0.102806	0.158556	0.126037	0.14364	0.0435543	0.0492106	0.0459499	0.102025	0.153737	0.108609	0.0955804	0.0546177	0.0502881	0.0662141	0.0735172
A630072M18Rik	0.0529577	0.0354759	0.0465673	0.0587561	0.055755	0.0567222	0.0387135	0.0859724	0.0195058	0.0324863	0.0696177	0.0468356	0.0310465	0.0879097	0.0946563	0.10242	0.0276192
A930024E05Rik	0.042953	0.00904936	0.0119377	0.0124161	0.0211341	0.0272097	0.0229886	0.046402	0.00495447	0.0153167	0.0338735	0.0305251	0.0318992	0.0620736	0	0.0399769	0.0089798
A930029G22Rik	0.0338032	0.0129552	0.00936001	0.0105548	0.0122392	0.00503863	0.0256764	0.031511	0.00955904	0.00715525	0.0136473	0.013571	0.00434654	0.00967292	0	0.0253862	0.0236176
AA467197	0.00425844	0.222082	0.206893	0.291444	0.368017	0.215734	0.0863746	0.093464	0.0383105	0.303973	0.104284	0.294773	0.383716	0.0607369	0.049506	0.0707724	0.120704
AA474408	0.017012	0.014453	0.016151	0.0149601	0.018493	0.00714527	0.0151775	0.0212873	0.00660885	0.0118385	0.0292312	0.0166515	0.00906403	0	0	0.0251804	0.0179956
Aaas	0.0429841	0.211136	0.19306	0.120779	0.0885551	0.0489087	0.0345894	0.0336904	0.100864	0.117372	0.134142	0.093554	0.0725191	0.0386265	0.0335012	0.0472259	0.223783
Aacs	0.0227465	0.0520112	0.0473527	0.0291832	0.0146096	0.0131966	0.00721773	0.017079	0.0257275	0.0326848	0.031196	0.0136781	0.0118735	0	0	0.0136613	0.0562404
Aaed1	0.044749	0.0300451	0.0481734	0.0532796	0.03335	0.0428971	0.0354536	0.0381794	0.0142453	0.0362235	0.0499535	0.0307223	0.0158926	0	0.0355527	0.0314687	0.0326551
Aagab	0.0745544	0.070375	0.0794119	0.0798561	0.0814787	0.0738137	0.0436193	0.0463988	0.053121	0.0643604	0.0542445	0.0668148	0.049592	0.0191316	0.0212416	0.0420974	0.114291
Aak1	0.150763	0.126795	0.195737	0.230666	0.166648	0.149076	0.087711	0.209524	0.0576758	0.142992	0.225673	0.169424	0.114045	0.0984324	0.0956905	0.266476	0.105545
Aamdc	0.133093	0.0647676	0.09393	0.12794	0.161966	0.133624	0.113139	0.0935434	0.0652959	0.0676648	0.0875822	0.130996	0.0986421	0.101447	0.0776729	0.0915918	0.0787257
Aamp	0.352312	0.42671	0.414623	0.311136	0.422535	0.306238	0.227366	0.310216	0.305083	0.318333	0.292976	0.355326	0.277644	0.193621	0.19117	0.34683	0.446707
Aar2	0.0410825	0.0702701	0.081242	0.0423061	0.0490513	0.0299431	0.0304027	0.0598352	0.0351437	0.0466983	0.051834	0.0344254	0.0300562	0.0391686	0.0812259	0.0552635	0.0882175
Aars	0.328898	0.862851	0.879212	0.61156	0.354898	0.238617	0.189093	0.209074	0.467933	0.76025	0.631961	0.318441	0.288653	0.0731853	0.146182	0.218576	0.90039
Aars2	0.0181652	0.0453286	0.0396826	0.0188226	0.0131492	0.0116023	0.00317825	0.00894658	0.0154368	0.0297322	0.0211657	0.0124138	0.00822855	0.00847111	0	0.00550072	0.0671516
Aarsd1	0.0299631	0.0170177	0.0087301	0.012773	0.00462976	0.00847215	0.0210016	0.0291524	0.00315143	0.0169781	0.0224984	0.00818099	0.00200908	0.0282235	0.0206445	0.0334499	0.0210012
Aasdh	0.0174117	0.0207304	0.0213689	0.0123646	0.00953802	0.00920067	0.0110925	0.0148284	0.0108911	0.0277296	0.0341389	0.0156306	0.00989217	0.0105928	0.020125	0.0145025	0.0182867
Aasdhppt	0.104769	0.265667	0.244799	0.207582	0.129221	0.109166	0.0974734	0.0783102	0.168522	0.264259	0.161948	0.132306	0.0919418	0.11492	0.0533044	0.0913464	0.292734
Aatf	0.148701	0.226398	0.219701	0.157278	0.0988291	0.0794186	0.0609805	0.0684594	0.136261	0.19692	0.16244	0.107169	0.0918281	0.0263353	0.100843	0.086582	0.260313
AB124611	0.525361	0.142988	0.116494	0.15246	0.223532	0.316652	0.259397	0.287934	0.151969	0.0484489	0.0933189	0.215498	0.155584	0.125938	0.279189	0.250351	0.0860448
Abca2	0.0611479	0.0568126	0.0762128	0.079484	0.0788773	0.0565327	0.0439632	0.101663	0.0370948	0.0626305	0.096077	0.0845869	0.0550602	0.0303286	0.0588751	0.112637	0.0472566
Abca3	0.0644943	0.0135884	0.0210419	0.0135582	0.0086813	0.0111989	0.00664818	0.0166095	0.00660834	0.0195177	0.0272946	0.0111042	0.00508524	0	0	0.0228541	0.039349
Abca7	0.0384058	0.0193205	0.0384386	0.046216	0.0492278	0.044061	0.0393356	0.0647686	0.0117505	0.0322283	0.0522838	0.0549987	0.0267242	0.0406478	0.0224007	0.0572112	0.0146944
Abcb10	0.00517591	0.0129119	0.023968	0.0131245	0.012588	0.00524686	0.00457189	0.0159081	0.00383531	0.0189245	0.0289346	0.0198742	0.013229	0.00871751	0	0.0207174	0.00918634
Abcb1a	0.0177712	0.0381754	0.0356156	0.0319643	0.0436733	0.0376757	0.014394	0.0816952	0.0187551	0.0332751	0.027265	0.0160938	0.0174044	0.0304117	0.0401967	0.11658	0.0407936
Abcb1b	0.0449607	0.146092	0.113701	0.0557631	0.07398	0.0621557	0.0231904	0.0657091	0.0347511	0.159499	0.18235	0.0583821	0.0611732	0	0.0597423	0.0424438	0.273106
Abcb6	0.0132258	0.0206058	0.0203525	0.0124438	0.00464181	0.00221167	0.00206384	0.00376469	0.00683401	0.015328	0.0213434	0.00634606	0.00382806	0	0	0.00651577	0.0267808
Abcb7	0.0228254	0.0888318	0.0737833	0.0583412	0.0453752	0.0232435	0.0233409	0.0406937	0.0370557	0.0708485	0.112095	0.0373051	0.0203073	0.0100252	0.0361687	0.0256315	0.100455
Abcb8	0.0244578	0.0679225	0.104267	0.0680736	0.0408034	0.0190921	0.00906813	0.0182589	0.0240249	0.0645791	0.0761244	0.060495	0.0385592	0.00798622	0.0346254	0.00846116	0.0798893
Abcb9	0.116904	0.24656	0.323589	0.178367	0.183871	0.0854325	0.0255175	0.0400915	0.0703189	0.15806	0.204489	0.230195	0.163662	0.100676	0.0469229	0.162741	0.150071
Abcc1	0.0349148	0.0508098	0.0475653	0.0260519	0.0209463	0.0157124	0.00838932	0.0330676	0.0255156	0.058442	0.0518025	0.0227439	0.0147206	0	0.0195115	0.0333356	0.0711493
Abcc4	0.0146032	0.0256388	0.0306186	0.017931	0.0238277	0.0145982	0.00529407	0.011353	0.00544212	0.0259046	0.0229279	0.0212097	0.0120492	0.0101124	0	0.0214174	0.0162329
Abcc5	0.038172	0.0251517	0.024562	0.0129392	0.0244867	0.02646	0.0226111	0.0373909	0.0289028	0.0285999	0.0352302	0.020948	0.0133645	0.00916899	0	0.0362595	0.0397162
Abcd1	0.0242591	0.0520741	0.0772295	0.0617723	0.0609999	0.0324864	0.0210348	0.0379433	0.0193962	0.0476161	0.095352	0.0650139	0.0376438	0.0100928	0.0568507	0.0339721	0.0365994
Abcd3	0.0575944	0.0607664	0.0667449	0.0361031	0.0348283	0.0161451	0.0219886	0.0331031	0.0281469	0.0673757	0.104094	0.0484918	0.0420417	0.00910923	0.017628	0.0465089	0.111713
Abcd4	0.0370189	0.0131663	0.0196858	0.0221464	0.0304401	0.0298336	0.0247163	0.0263549	0.0138424	0.0167515	0.0162655	0.0372029	0.0172444	0.0195114	0	0.0228588	0.0221991
Abce1	0.131419	0.425509	0.359913	0.171169	0.107542	0.0658536	0.0539966	0.0826873	0.188166	0.438641	0.328424	0.128484	0.0637413	0.0186825	0.020125	0.0819122	0.464581
Abcf1	0.305847	0.818268	0.903545	0.686997	0.480949	0.351592	0.200588	0.341655	0.34915	0.985756	0.859177	0.411783	0.324912	0.314328	0.284412	0.333417	0.873298
Abcf2	0.120837	0.463531	0.410218	0.199789	0.134663	0.0552044	0.0486801	0.0688317	0.207553	0.354658	0.228929	0.124593	0.0883475	0.0381332	0.0796217	0.0766922	0.558779
Abcf3	0.0856893	0.0891811	0.0836719	0.0704074	0.0625983	0.0426691	0.0286443	0.0494218	0.0504502	0.0578881	0.0491609	0.0623769	0.0353943	0.0504904	0.0628497	0.0684713	0.0855656
Abcg1	0.0513609	0.0167037	0.012679	0.0203424	0.0348495	0.0407807	0.0280112	0.0757407	0.0263532	0.0162554	0.0247021	0.0241751	0.019769	0.0272696	0.127005	0.094814	0.0188026
Abcg2	0.015257	0.0201028	0.0210112	0.00706424	0.0073506	0.00338248	0.00497367	0.00774429	0.0142917	0.0248861	0.00630053	0.00588063	0.00335923	0.0174958	0	0.0103264	0.0476413
Abhd10	0.0754003	0.080045	0.0939603	0.12025	0.0740892	0.0535467	0.0652742	0.0600584	0.0663499	0.0757419	0.0968161	0.0633826	0.0619375	0.0742606	0.0722407	0.0643443	0.117269
Abhd11	0.122023	0.176715	0.146175	0.126029	0.088479	0.057148	0.0639942	0.0766812	0.120031	0.120869	0.107603	0.0863754	0.0585605	0.0245721	0.0508213	0.0539024	0.247012
Abhd12	0.0701214	0.121529	0.134933	0.101141	0.103504	0.0737724	0.0317259	0.0339418	0.0671918	0.0762596	0.101803	0.122949	0.0827302	0.0287303	0.0401739	0.0778778	0.118764
Abhd13	0.0388909	0.0502764	0.061795	0.0526019	0.0533821	0.0375341	0.0330669	0.0454035	0.0483716	0.0530183	0.063983	0.0433207	0.0410488	0.0375991	0.0181376	0.0502876	0.0551324
Abhd14a	0.0316536	0.150617	0.134664	0.073018	0.0329306	0.02358	0.0450919	0.0304807	0.071221	0.127291	0.0801457	0.0471881	0.0349565	0	0	0.0147228	0.195659
Abhd14b	0.0312032	0.0100887	0.0100953	0.00866427	0.017148	0.0307686	0.0117277	0.0409985	0.00258737	0.00516187	0.0125523	0.0158224	0.0101779	0.0172728	0	0.015725	0.00493103
Abhd16a	0.150376	0.0908454	0.182939	0.127457	0.140605	0.0762229	0.0524231	0.062263	0.0761225	0.0681085	0.0772896	0.0951132	0.0622535	0.00901666	0.0216275	0.0652652	0.0714858
Abhd17a	0.230615	0.511053	0.700829	0.487086	0.479408	0.304813	0.169105	0.208926	0.198848	0.313236	0.388259	0.527894	0.356973	0.165662	0.244661	0.266982	0.585869
Abhd17b	0.0978367	0.123188	0.165158	0.127112	0.12794	0.0971646	0.0641116	0.0820259	0.0520272	0.108804	0.122363	0.109575	0.0675439	0.0383687	0.0331236	0.0877519	0.126446
Abhd17c	0.0759995	0.211526	0.163082	0.0522223	0.0564766	0.0363222	0.0290966	0.0370364	0.125083	0.120886	0.0847947	0.0677205	0.0506385	0.0512748	0	0.0615192	0.252985
Abhd18	0.0388378	0.0202114	0.0231504	0.026477	0.0402425	0.0216439	0.0208944	0.0481005	0.013394	0.029107	0.0438986	0.0375401	0.0223757	0.020341	0.0369295	0.0672618	0.0138433
Abhd2	0.0554773	0.0655467	0.0903145	0.0597849	0.132546	0.0571467	0.0588766	0.124228	0.0383418	0.0904565	0.145663	0.082922	0.0794518	0.0973524	0.109835	0.109424	0.0571869
Abhd4	0.00573039	0.0121816	0.0101796	0.00339085	0.0134747	0.00885174	0.00489081	0.0103004	0.00784691	0.00968157	0.00901137	0.0203832	0.0192961	0	0.0168997	0.0177863	0.0127464
Abhd5	0.0214207	0.0627166	0.0810445	0.0973754	0.0777989	0.054472	0.0328955	0.0427921	0.0359867	0.0566772	0.0674726	0.0675654	0.0455203	0.0388218	0.0784652	0.0357821	0.0553502
Abhd6	0.0320627	0.0312158	0.0401038	0.0174628	0.0261578	0.0184971	0.0137465	0.0328734	0.0225189	0.0280551	0.0340135	0.0251463	0.022189	0.0143301	0	0.0323283	0.0358338
Abhd8	0.354665	0.200082	0.250362	0.230277	0.215356	0.15984	0.163149	0.259644	0.182777	0.157876	0.196649	0.259147	0.173222	0.132601	0.155319	0.216521	0.183391
Abi1	0.264155	0.224522	0.247879	0.2279	0.371747	0.295471	0.203811	0.28723	0.310863	0.206386	0.280296	0.286515	0.234185	0.136105	0.165932	0.308722	0.180241
Abi2	0.018145	0.0490028	0.062162	0.0422758	0.0287829	0.0271078	0.0123189	0.0324721	0.0240155	0.0806958	0.0644413	0.0313495	0.0219467	0.00976972	0.0154418	0.0364949	0.053793
Abi3	0.0929519	0.170443	0.0954929	0.0463026	0.0376194	0.0417765	0.0626155	0.0623925	0.0956188	0.0575629	0.0506696	0.00937369	0.00882288	0.117749	0.0634283	0.256134	0.204132
Abl1	0.0339507	0.0401052	0.0284521	0.0267208	0.0246464	0.0165874	0.01473	0.0273242	0.0199908	0.0321197	0.0298472	0.0250583	0.0186397	0.0277766	0	0.0338323	0.0612308
Abl2	0.0248416	0.0334705	0.0353175	0.0286077	0.0225536	0.0137509	0.0155375	0.0344531	0.0152274	0.064794	0.0394719	0.0115945	0.0155496	0	0.0389943	0.0389254	0.0474512
Ablim1	0.775392	0.433021	0.520711	0.462342	0.562534	0.522881	0.395104	0.745188	0.349271	0.482776	0.535682	0.418465	0.333261	0.280254	0.281872	0.639978	0.46631
Abr	0.070162	0.0489177	0.0754695	0.0970608	0.0825783	0.0879929	0.0660758	0.122798	0.0312758	0.0563835	0.134293	0.0901312	0.0699895	0.084448	0.057567	0.203532	0.0317359
Abracl	0.862234	1.09162	1.63466	2.06831	2.22734	2.02424	1.16599	1.17566	0.643039	1.38047	1.57485	1.94946	1.7648	1.28944	1.11151	1.25851	0.872379
Abraxas1	0.045427	0.0509797	0.0639093	0.0654273	0.036601	0.0208109	0.0130682	0.0239235	0.0340752	0.0536057	0.058851	0.0406984	0.0338462	0	0.0204419	0.0272055	0.0533353
Abraxas2	0.0497597	0.0499189	0.0824726	0.0803409	0.0768433	0.0532157	0.0316359	0.0451944	0.0407233	0.0737601	0.0839659	0.0548864	0.0609481	0.0208386	0	0.0513901	0.0536166
Abt1	0.186104	0.202121	0.233027	0.245196	0.171024	0.198288	0.126271	0.103883	0.182369	0.215514	0.185544	0.152631	0.134419	0.159439	0.118218	0.140732	0.242386
Abtb1	0.092253	0.0245123	0.0422436	0.0813583	0.119558	0.111467	0.0627051	0.0654824	0.027533	0.0318988	0.0460239	0.104909	0.099307	0.117158	0.181427	0.078126	0.0197449
Abtb2	0.09854	0.0770537	0.06986	0.0681399	0.065192	0.0715057	0.0418773	0.0549268	0.0559806	0.0594823	0.0749516	0.0482991	0.0393946	0.0411444	0.0388554	0.0953464	0.116402
AC149090.1	0.248073	0.0755572	0.0544218	0.0942741	0.100472	0.0727831	0.25881	0.58297	0.111696	0.113095	0.0920542	0.0664187	0.0535229	0.239913	0.275304	0.626474	0.137487
Acaa1a	0.253762	0.196541	0.334337	0.42673	0.363593	0.285014	0.142929	0.184463	0.120145	0.199484	0.28557	0.299833	0.232765	0.117052	0.11292	0.1977	0.171994
Acaa2	0.247821	0.22071	0.31245	0.359529	0.297963	0.254783	0.118695	0.1027	0.0929395	0.217128	0.215171	0.423617	0.306947	0.122099	0.156547	0.120524	0.137753
Acaca	0.0168776	0.108527	0.0891931	0.0467797	0.0222813	0.0164613	0.0114515	0.0178049	0.0339279	0.0873879	0.086224	0.0320472	0.0165877	0.0205196	0	0.0201908	0.12176
Acad11	0.0197711	0.00919777	0.0141301	0.0071896	0.00980182	0.00901893	0.00690002	0.0143887	0.00830383	0.0124085	0.0134531	0.0119467	0.00636183	0	0	0.00874108	0.0159417
Acad8	0.0488917	0.0405452	0.0473128	0.0528055	0.0494496	0.0333646	0.0262596	0.0217477	0.0396589	0.0341736	0.028242	0.0490931	0.037759	0.0214544	0.0329747	0.026353	0.0396696
Acad9	0.0236914	0.0477866	0.0626317	0.0668213	0.0425928	0.0374177	0.0141493	0.0217774	0.0214241	0.0635254	0.0656143	0.0374819	0.0246485	0.00968161	0	0.027312	0.0510702
Acadl	0.151611	0.670934	0.611949	0.680616	0.443459	0.252213	0.101738	0.132711	0.218003	0.581352	0.442861	0.53574	0.468464	0.141668	0.229521	0.259139	0.48771
Acadm	0.152514	0.121068	0.148068	0.150005	0.16371	0.12485	0.0847106	0.113149	0.091256	0.182147	0.135617	0.140641	0.0850988	0.056662	0.033091	0.0887343	0.194752
Acads	0.139573	0.185678	0.301676	0.310574	0.249824	0.160635	0.0563784	0.0843577	0.0864966	0.152599	0.21915	0.248827	0.18292	0.0844616	0.0395438	0.109375	0.139196
Acadsb	0.0247339	0.0120736	0.00820749	0.00125406	0.0176017	0.0119516	0.0177972	0.0256583	0.0112899	0.00901411	0.00510278	0.00910141	0.00678144	0	0.0388722	0.0363693	0.0187547
Acadvl	0.154276	0.225356	0.222462	0.215049	0.219968	0.140197	0.0944736	0.0858694	0.149841	0.148743	0.127186	0.272288	0.192622	0.0646817	0.136808	0.0735079	0.218968
Acap1	0.294995	0.274503	0.31305	0.297521	0.322212	0.317738	0.164508	0.210598	0.193114	0.200094	0.272413	0.257977	0.196466	0.138312	0.260175	0.255722	0.210825
Acap2	0.076826	0.0420578	0.0806566	0.103993	0.0897541	0.0569579	0.0501362	0.109696	0.0318677	0.0873613	0.100778	0.0846326	0.0427449	0.060465	0.0599388	0.108052	0.0540818
Acap3	0.0181512	0.0674544	0.0781418	0.0459311	0.0513293	0.0352294	0.014486	0.0205935	0.0217335	0.0585705	0.0771786	0.0282805	0.0237501	0.0101255	0	0.0286238	0.0602946
Acat1	0.229534	0.217305	0.277559	0.329918	0.233496	0.15634	0.092887	0.11872	0.150083	0.202593	0.249452	0.24516	0.175713	0.043637	0.0837979	0.115183	0.21739
Acat2	0.0606829	0.138111	0.190587	0.180068	0.0876594	0.0394288	0.0405711	0.0653948	0.0581268	0.106185	0.119969	0.0797877	0.0597884	0.0212893	0.0211729	0.0740268	0.0880902
Acbd3	0.115776	0.123352	0.162342	0.172066	0.130195	0.112979	0.0618695	0.160382	0.0747243	0.219522	0.193207	0.108949	0.117801	0.0514105	0.128878	0.156369	0.130991
Acbd4	0.0365373	0.0202376	0.0371164	0.0423975	0.0589388	0.0439172	0.017644	0.0125809	0.0136333	0.0179632	0.0378685	0.0513938	0.0284819	0.034144	0.0202851	0.0294042	0.0242547
Acbd5	0.0669664	0.0497783	0.0604928	0.091951	0.0918299	0.0630471	0.0534384	0.0695181	0.029366	0.0697748	0.0827728	0.097651	0.0631678	0.0486702	0.0603022	0.0828803	0.0393313
Acbd6	0.316856	0.484777	0.452373	0.336759	0.273357	0.270408	0.145252	0.185522	0.223266	0.359741	0.390018	0.326347	0.259191	0.146405	0.227918	0.237208	0.580994
Accs	0.0248179	0.0174174	0.0212076	0.0346065	0.0243116	0.0223563	0.0157282	0.0269182	0.0109138	0.0140647	0.0194545	0.0412571	0.0359686	0.0291925	0.0381897	0.0349589	0.0125663
Acd	0.102528	0.284111	0.227145	0.113943	0.129368	0.0957386	0.0549649	0.0565824	0.169502	0.150498	0.150089	0.175231	0.159929	0.0868896	0.0526129	0.0766857	0.266326
Acer3	0.0187247	0.0427157	0.0510466	0.0337734	0.0279509	0.0282789	0.0280608	0.024869	0.0348043	0.0380877	0.0694208	0.0227769	0.0186076	0.0642871	0.0129256	0.0250848	0.0607156
Acin1	0.494624	0.661297	0.829906	0.808135	0.545702	0.537982	0.216659	0.536066	0.393143	1.00765	0.824722	0.502025	0.475297	0.248111	0.292461	0.513577	0.82698
Acly	0.146739	0.326313	0.321984	0.263386	0.29122	0.20066	0.105416	0.185218	0.203004	0.311679	0.380096	0.2318	0.184089	0.113888	0.0981437	0.186845	0.375264
Aco1	0.0343634	0.0290701	0.0323557	0.0203306	0.0408483	0.0318705	0.0120716	0.0239614	0.0249214	0.0207887	0.0223235	0.0260958	0.01882	0.0100766	0.0198023	0.0286899	0.0386355
Aco2	0.227259	0.447258	0.467459	0.38652	0.344357	0.218171	0.126745	0.167646	0.240486	0.357405	0.411059	0.305864	0.2188	0.110335	0.133453	0.181918	0.461527
Acot13	0.149961	0.185232	0.261607	0.340409	0.268447	0.237634	0.12515	0.13445	0.0931237	0.270687	0.283415	0.26787	0.239925	0.152907	0.117073	0.156544	0.153093
Acot2	0.103301	0.0197291	0.0169226	0.0164563	0.0428661	0.0356898	0.0299939	0.0486156	0.0395438	0.0175704	0.0200566	0.0396788	0.0367733	0.0402165	0.0743475	0.0438208	0.0185096
Acot7	0.0472958	0.617013	0.694288	0.52698	0.540503	0.39229	0.266007	0.169892	0.245454	0.46989	0.56682	0.355816	0.237094	0.211954	0.216153	0.198711	0.712246
Acot8	0.0874853	0.126637	0.231366	0.250253	0.199024	0.157959	0.0918788	0.0844501	0.0427972	0.130988	0.160191	0.177757	0.113529	0.0985552	0.144879	0.107632	0.114611
Acot9	0.121859	0.130732	0.204295	0.260827	0.30536	0.201684	0.0885051	0.0927343	0.107279	0.131635	0.15374	0.312657	0.217128	0.0967101	0.111778	0.111266	0.11194
Acox1	0.020538	0.0251067	0.0219169	0.0203511	0.0240831	0.0252469	0.0169843	0.0459536	0.01201	0.0160594	0.0312604	0.0232802	0.0170187	0	0	0.040897	0.0210848
Acox3	0.0485368	0.0367138	0.0415094	0.0331731	0.048919	0.0314064	0.0384202	0.0557833	0.0258136	0.0206041	0.037804	0.0511394	0.0275114	0.00953104	0.0401099	0.0518298	0.0326231
Acoxl	0.0249984	0.00772559	0.0194172	0.00734463	0.0183899	0.014955	0.00425176	0.00938847	0.00549363	0.00801025	0.0210676	0.0482603	0.0512573	0	0	0.0258001	0.0103859
Acp1	0.274869	0.649553	0.814094	0.776748	0.421915	0.268679	0.145938	0.204956	0.315294	0.790385	0.701362	0.479551	0.422202	0.164792	0.0852863	0.261504	0.632111
Acp2	0.0119564	0.0147048	0.0160361	0.0158048	0.0139442	0.010487	0.00717729	0.0114364	0.0126248	0.022908	0.0145667	0.0202295	0.0130846	0.010664	0.0206445	0.0209291	0.0163293
Acp5	0.757146	0.321093	0.458401	0.469291	0.68372	0.588713	0.432438	0.359338	0.291177	0.225944	0.297617	0.516244	0.434703	0.297894	0.41035	0.410961	0.173112
Acp6	0.0566342	0.0592567	0.0574299	0.0437666	0.0370883	0.0291915	0.037089	0.0383676	0.0432218	0.044513	0.0289074	0.0488709	0.0371276	0	0.0829494	0.045905	0.0747326
Acsbg1	0.0276204	0.0178794	0.0614267	0.0953212	0.132867	0.126019	0.0398823	0.0485678	0.0150306	0.0137825	0.030021	0.104443	0.0888246	0.0489613	0.0202986	0.0960067	0.00308086
Acsf2	0.0587575	0.0196996	0.0227705	0.0193548	0.0245543	0.00987444	0.00891214	0.0161126	0.0265568	0.012963	0.0168043	0.0286701	0.0107949	0.0105521	0	0.0366537	0.0276561
Acsf3	0.0111657	0.0484114	0.0569051	0.0330068	0.0212954	0.0120434	0.00206557	0.00492911	0.00915492	0.0357173	0.0529304	0.0250646	0.0122923	0	0	0.00959711	0.0536112
Acsl1	0.0150185	0.0166953	0.0181696	0.0220859	0.00570969	0.00583912	0.0142205	0.0119787	0.00712003	0.0161021	0.00564317	0.0114627	0.0105883	0.0288165	0.0206092	0.0119602	0.0188606
Acsl4	0.0357761	0.102939	0.0732612	0.0698396	0.0850782	0.0461764	0.0375824	0.0452645	0.0398618	0.0883518	0.0848255	0.0502067	0.0317288	0.0207533	0.099085	0.0585719	0.12172
Acsl5	0.168306	0.513369	0.639615	0.445318	0.366169	0.198337	0.0711991	0.132152	0.234862	0.388296	0.524019	0.420627	0.267147	0.0914106	0.155449	0.173039	0.492452
Acss1	0.101113	0.0204414	0.0164114	0.014914	0.0547668	0.0692136	0.033576	0.0623415	0.0332667	0.0101438	0.0136376	0.0319643	0.0180383	0.018345	0.0621382	0.059667	0.00998255
Acss2	0.124532	0.0296061	0.0386988	0.0540167	0.134118	0.153722	0.0670024	0.118107	0.0333734	0.013464	0.0412569	0.0407451	0.0273326	0.0319177	0.0211729	0.0807794	0.0162144
Actb	3.23155	3.4286	3.98544	4.6665	4.36974	4.26177	3.44244	3.67282	3.16985	4.00334	4.18819	3.84462	4.14549	3.25602	3.67334	3.58667	3.10792
Actg1	2.61924	3.75695	4.07129	3.67867	3.80453	3.34361	2.07579	2.31469	2.63988	3.42959	3.57925	3.54812	3.38124	2.06672	1.66797	2.51177	3.45354
Actl6a	0.322745	0.505281	0.666416	0.67169	0.453164	0.280692	0.189919	0.190144	0.274726	0.532584	0.576476	0.456106	0.254276	0.237449	0.0985753	0.222551	0.488666
Actn1	0.675042	0.134844	0.160655	0.188236	0.155766	0.0797421	0.0377024	0.0668479	0.205596	0.143629	0.249557	0.166593	0.0874451	0.0562034	0.0850424	0.0842962	0.214801
Actn2	0.134165	0.021134	0.0205826	0.0194807	0.0710499	0.0636576	0.0287214	0.0391987	0.0444044	0.00874379	0.00838603	0.00989705	0.00379433	0.376659	0.0559349	0.227393	0.0193254
Actn4	0.207097	0.582749	0.645642	0.500027	0.399889	0.239052	0.12288	0.251665	0.261966	0.603255	0.756624	0.349188	0.298029	0.111607	0.201813	0.250303	0.606961
Actr10	0.24571	0.348835	0.454473	0.540418	0.453639	0.327817	0.175617	0.166588	0.158381	0.34979	0.36473	0.372059	0.319052	0.0652235	0.217123	0.177843	0.294554
Actr1a	0.130262	0.258584	0.316862	0.227029	0.232467	0.133553	0.0863703	0.110456	0.100489	0.190979	0.254172	0.186389	0.146044	0.038332	0.100944	0.0958802	0.248089
Actr1b	0.13796	0.250932	0.262815	0.167458	0.125287	0.113462	0.045807	0.0834705	0.135663	0.168219	0.170931	0.113748	0.0987174	0.0902123	0.0753649	0.127305	0.300747
Actr2	0.469152	0.517156	0.609825	0.720396	0.782541	0.493127	0.319933	0.534486	0.35367	0.759409	0.921741	0.573501	0.420277	0.349125	0.254137	0.547559	0.53309
Actr3	1.48777	1.49666	1.88369	2.00154	2.0358	1.68972	0.906656	1.10232	1.16341	1.39805	1.63832	1.80748	1.47898	0.858645	0.875221	1.16217	1.2881
Actr5	0.119971	0.105673	0.131615	0.0965403	0.10262	0.111791	0.0478522	0.0792832	0.0677492	0.0716208	0.0714316	0.0884553	0.0798061	0.0184794	0.0402235	0.0853079	0.1083
Actr6	0.0507914	0.055216	0.0622245	0.0879577	0.0740334	0.0511263	0.0445171	0.0430199	0.0490538	0.122631	0.0706339	0.0656458	0.0439412	0.051188	0.00909068	0.03658	0.0723382
Actr8	0.0840067	0.119767	0.117052	0.079322	0.0704912	0.0706302	0.0395075	0.0511477	0.059908	0.0798646	0.0733366	0.069565	0.0570909	0.0199944	0.0587308	0.0626123	0.0876471
Acy1	0.0152487	0.0461812	0.0369806	0.0400223	0.0399306	0.0246183	0.0170193	0.0210041	0.0216342	0.0250223	0.0231334	0.0185536	0.0208847	0.0109023	0.0223829	0.0163088	0.0851443
Acyp1	0.183205	0.0887511	0.135706	0.178635	0.170856	0.153719	0.141437	0.118534	0.0749253	0.143046	0.180984	0.105187	0.0752108	0.0671229	0.0814984	0.130539	0.101664
Acyp2	0.00813273	0.0156033	0.0223846	0.0493258	0.0207034	0.020376	0.00714082	0.0080594	0.00591035	0.032985	0.0504008	0.0189113	0.0184347	0.0105928	0	0.0136596	0.0165537
Ada	0.0423697	0.10448	0.0747836	0.0522847	0.023917	0.00664686	0.000660663	0.0118638	0.0443951	0.0683999	0.0344259	0.0190708	0.0184116	0.00966713	0.0212416	0.0119284	0.119494
Adal	0.0135489	0.0327323	0.0321583	0.0199904	0.0164159	0.00925463	0.013865	0.0170291	0.013406	0.037025	0.0171254	0.0232533	0.0159338	0	0.0268781	0.0183098	0.0341844
Adam10	0.0851162	0.128049	0.124344	0.111088	0.12871	0.0817371	0.066625	0.10532	0.0814581	0.141287	0.189446	0.130016	0.0808359	0.0963068	0.0774107	0.145878	0.119179
Adam17	0.0500571	0.0841515	0.118108	0.112369	0.112947	0.0801007	0.0389381	0.0712416	0.0413469	0.101979	0.146313	0.0812353	0.044765	0.0198493	0.038272	0.0748411	0.0847056
Adam19	0.0527605	0.337704	0.370945	0.304832	0.182372	0.10588	0.0510309	0.0863383	0.0726709	0.401542	0.594014	0.273306	0.194452	0.1177	0.104309	0.304213	0.152948
Adam8	0.00252163	0.0132414	0.0301657	0.0562027	0.0784074	0.0409532	0.0101075	0.0170515	0.00102107	0.0295225	0.0427659	0.0660416	0.0522408	0	0.0222239	0.0456272	0.00788233
Adam9	0.00921007	0.00822151	0.0162603	0.0094356	0.0115141	0.00531684	0.00504928	0.00874667	0.0150419	0.0125637	0.0110739	0.0119556	0.00942693	0.00969615	0.0151501	0.0170663	0.0183905
Adamts10	0.0840464	0.0608581	0.0765602	0.0783355	0.0808684	0.0733908	0.0671149	0.0840401	0.0453625	0.0515735	0.0811286	0.0602861	0.0451567	0.0494103	0.0415517	0.0906418	0.0525841
Adamts14	0.00153007	0.0137654	0.0112769	0.0185369	0.0129735	0.0180255	0.00886185	0.0150888	0.00593963	0.0172849	0.0180998	0.0136598	0.0145551	0.00924003	0	0.0122458	0.00977964
Adap1	0.00511362	0.217921	0.400802	0.223743	0.101393	0.0428516	0.015003	0.0114328	0.0472566	0.224485	0.476731	0.136729	0.106563	0.0289197	0	0.0468815	0.097031
Adar	0.06348	0.158507	0.109625	0.0735692	0.0895817	0.0547867	0.0369242	0.0735357	0.112906	0.117976	0.122232	0.0844436	0.0659778	0.0277443	0	0.115372	0.23186
Adat1	0.0248373	0.0291321	0.0227792	0.0120738	0.00816389	0.0106147	0.0114659	0.0271296	0.0155233	0.0280273	0.0206589	0.00662404	0.00810684	0.0208249	0	0.0210619	0.0360268
Adat2	0.0143893	0.0931756	0.0734374	0.0572378	0.0339973	0.01744	0.00779976	0.00761685	0.033437	0.0947552	0.0541768	0.0526396	0.0448926	0.0107328	0	0.013956	0.11295
Adat3	0.0110338	0.0568021	0.0652368	0.0418716	0.0323947	0.0121074	0.00456362	0.00849325	0.0168286	0.0313724	0.0340604	0.0363088	0.0219721	0.0216017	0	0.00905503	0.0597383
Adck1	0.0351232	0.0448275	0.0370871	0.0342536	0.0320157	0.0253931	0.0198225	0.0158701	0.0326017	0.0335542	0.0291198	0.0355613	0.022071	0.0102487	0	0.0262484	0.0561949
Adck2	0.0568382	0.016669	0.0409485	0.0336105	0.0492267	0.0279758	0.022911	0.0354724	0.0233892	0.022414	0.0317406	0.0287161	0.017755	0	0.0423623	0.0435807	0.0273678
Adck5	0.0313214	0.0597634	0.0552307	0.0412551	0.019313	0.015026	0.00401887	0.0148167	0.0246778	0.0396567	0.039973	0.0315009	0.0288913	0.0292886	0.0426612	0.0268327	0.0749368
Adcy3	0.0710435	0.0318062	0.0317075	0.0453542	0.0393146	0.0414164	0.0453871	0.0743729	0.0319311	0.0259621	0.0448924	0.0312139	0.0255953	0	0.0398951	0.0837707	0.0432594
Adcy7	0.165433	0.0789825	0.078856	0.0837234	0.132282	0.0942554	0.143993	0.199182	0.0777356	0.0673706	0.125733	0.0933885	0.0697388	0.109105	0.102098	0.22463	0.0694735
Add1	0.251145	0.190357	0.383928	0.360914	0.275877	0.161875	0.0920358	0.148185	0.122871	0.264963	0.427064	0.292129	0.20203	0.0596779	0.0657907	0.152051	0.134211
Add3	0.468764	0.131493	0.262798	0.449589	0.441522	0.377964	0.194149	0.253614	0.165603	0.205437	0.321842	0.339791	0.278796	0.0706337	0.142825	0.22851	0.068686
Adgre5	0.361955	0.162728	0.316677	0.393926	0.567209	0.556049	0.418345	0.654637	0.0903839	0.195492	0.35036	0.323509	0.255763	0.191644	0.392121	0.520279	0.141658
Adgrg1	0.00151161	0.00146016	0.00438754	0.00347821	0.0105251	0.0120553	0.000164723	0.00168493	0.000544162	0.000614295	0.0116816	0.0190691	0.019508	0.0607943	0.0424378	0.111495	0.00186843
Adgrg5	0.108795	0.10251	0.0605133	0.0201425	0.024199	0.0271345	0.0116505	0.0726235	0.0867675	0.052556	0.0150297	0.00884295	0.0119553	0.0102016	0	0.0173709	0.0898233
Adgrl1	0.0463872	0.0269512	0.0364492	0.0346898	0.0233823	0.0228747	0.0159686	0.0404007	0.0158454	0.0368577	0.0457369	0.0316975	0.0151316	0.0286835	0.0204007	0.0590857	0.0415475
Adh5	0.273082	0.521463	0.530262	0.564189	0.375887	0.330438	0.176492	0.166001	0.261123	0.527212	0.35349	0.430414	0.315226	0.0658292	0.124424	0.18342	0.589676
Adi1	0.0512402	0.128648	0.0812446	0.0382756	0.0349767	0.0223494	0.0270183	0.0609423	0.0529327	0.134083	0.0869585	0.0426755	0.0327547	0.0331329	0.0539532	0.0507113	0.145144
Adipor1	0.38921	0.434881	0.495507	0.396515	0.431882	0.378876	0.272083	0.316444	0.40075	0.32958	0.437636	0.483401	0.335311	0.229751	0.307127	0.374482	0.48153
Adipor2	0.0951016	0.146021	0.181518	0.129878	0.103287	0.0724386	0.0537431	0.103639	0.0849295	0.15219	0.165739	0.108516	0.0834417	0.0361007	0.0779694	0.105959	0.16195
Adk	0.0724097	0.265161	0.260787	0.228906	0.0980926	0.0251172	0.0266139	0.0290258	0.103313	0.225323	0.272089	0.215164	0.175326	0.0272238	0.0279148	0.0279857	0.284327
Adnp2	0.0188038	0.0242048	0.0351299	0.0183394	0.0199303	0.0106206	0.0111489	0.0284845	0.0145701	0.0227053	0.045186	0.014431	0.00646637	0	0	0.0264381	0.0276571
Ado	0.1037	0.133205	0.127549	0.075323	0.0815258	0.0879264	0.0558354	0.0662488	0.0735179	0.0795866	0.0869357	0.0678799	0.0393455	0	0.020553	0.0710269	0.154218
Adora2a	0.0306639	0.0745785	0.191584	0.145259	0.171324	0.173085	0.06397	0.130522	0.0411466	0.108454	0.158594	0.146625	0.122586	0.0773255	0.172348	0.152966	0.0516856
Adpgk	0.0832996	0.0857304	0.0829001	0.0519356	0.0349026	0.0207192	0.0184205	0.0361448	0.075557	0.0573938	0.0656806	0.0355054	0.0284758	0	0.0423331	0.0277917	0.120857
Adprh	0.179862	0.404678	0.543237	0.540254	0.471926	0.361175	0.195389	0.147698	0.134137	0.373137	0.430801	0.326739	0.291335	0.170721	0.161672	0.188742	0.448089
Adprhl2	0.144197	0.177242	0.238245	0.163505	0.149817	0.104184	0.065749	0.0997852	0.0875255	0.147987	0.168515	0.121436	0.100909	0.0958861	0.0609157	0.134068	0.242677
Adprm	0.0706326	0.121776	0.125541	0.171301	0.161018	0.119492	0.0543157	0.0624651	0.0657049	0.129011	0.103426	0.126994	0.0924877	0.0838999	0.100333	0.0973917	0.186435
Adrb1	0.00426542	0.00103438	0.00192976	0.00497458	0.0165997	0.0171128	0.0154873	0.0230605	0	0.000350929	0.00850587	0.0166974	0.0143464	0.0275639	0.0129256	0.0987233	0.00282171
Adrb2	0.112274	0.0375316	0.0548194	0.0637739	0.0986531	0.153731	0.147322	0.125934	0.100656	0.0174161	0.034652	0.0576419	0.0418301	0.098652	0.242411	0.0933262	0.0537022
Adrm1	0.274747	0.664688	0.514054	0.34103	0.293233	0.244542	0.16984	0.177294	0.37467	0.353616	0.430125	0.361696	0.276987	0.178377	0.186718	0.205347	0.775883
Adsl	0.145262	0.558129	0.470724	0.299186	0.182635	0.114769	0.0624385	0.075613	0.282157	0.414233	0.321447	0.1958	0.162689	0.033254	0.13681	0.0821382	0.694377
Adss	0.31879	0.536505	0.591726	0.495511	0.428872	0.281983	0.160996	0.176157	0.33192	0.499425	0.512687	0.434109	0.294945	0.145788	0.211642	0.218056	0.571437
Aebp2	0.188806	0.331324	0.322943	0.284405	0.248996	0.233256	0.107022	0.220073	0.166974	0.392022	0.387827	0.273981	0.238097	0.135913	0.144268	0.205425	0.377693
Aen	0.102071	0.249798	0.228911	0.10701	0.0858858	0.0668188	0.0616138	0.066156	0.158461	0.151724	0.171759	0.0871945	0.0748798	0.0180334	0.0371033	0.0765407	0.350641
Aes	0.944274	0.889668	1.12447	0.973316	1.24491	1.09207	0.955874	0.859814	0.547343	0.541298	1.027	1.1846	1.05702	0.987497	0.594461	0.97323	0.888633
Afdn	0.0260261	0.0189616	0.0156682	0.00908419	0.00459497	0.00207859	0	0.0102959	0.0100291	0.0253649	0.0101634	0.0158759	0.0103983	0	0	0.0145717	0.0174999
Aff1	0.032481	0.0224423	0.0200661	0.0229307	0.0332937	0.0222708	0.0207362	0.0425303	0.0190719	0.0278155	0.0503786	0.0179999	0.022237	0.0375447	0.0357032	0.0394469	0.0328714
Aff3	0.0417852	0.010525	0.00931753	0.0118465	0.00774016	0.00565005	0.00426941	0.0137584	0.0166049	0.0132623	0.0154646	0.0139342	0.0137836	0	0	0.0225038	0.0217861
Aff4	0.101787	0.0560868	0.055143	0.0583186	0.0477236	0.0747398	0.0547086	0.111358	0.0615363	0.0729304	0.063638	0.0470503	0.0466098	0.039753	0.0202986	0.0972352	0.0701236
Afg3l1	0.173454	0.355387	0.463857	0.317437	0.279273	0.183547	0.10934	0.116173	0.160016	0.322486	0.345902	0.292602	0.22642	0.10042	0.102078	0.179492	0.305493
Afg3l2	0.106254	0.216415	0.200485	0.126366	0.0937005	0.0582236	0.0317232	0.0525567	0.0967455	0.190867	0.158412	0.112204	0.0610027	0	0.0529224	0.0615244	0.217464
Afp	0.0153292	0.0620347	0.00914875	0.00636818	0.00217149	0.000610778	0.003984	0.00153597	0.0432686	0.0384008	0.010656	0.00807796	0.00392071	0	0	0.00455459	0.154114
Aftph	0.0839919	0.0847727	0.107977	0.112334	0.0987305	0.111478	0.053903	0.0920131	0.0824917	0.153084	0.143534	0.114894	0.0884068	0.0311728	0.0886698	0.107198	0.11631
Aga	0.0601889	0.0744104	0.083793	0.124328	0.0857123	0.0667716	0.0464682	0.0338505	0.0357626	0.0967439	0.0953112	0.0806517	0.0664224	0.0702665	0.0530269	0.0510787	0.0879415
Agap2	0.0218006	0.0093222	0.0187759	0.0246628	0.0216252	0.0190463	0.00393454	0.0215538	0.00464682	0.0247286	0.031683	0.0170607	0.00844716	0	0	0.0383116	0.00773819
Agap3	0.0528627	0.0863794	0.0830026	0.0336603	0.0400359	0.0204237	0.0235596	0.0389358	0.0379576	0.0544596	0.0640444	0.0312292	0.022902	0	0.0617435	0.03443	0.1132
Agbl5	0.00477883	0.0151122	0.0140811	0.0101531	0.00941752	0.00847481	0.00399304	0.00857793	0.00817857	0.017934	0.0211819	0.0118053	0.00666733	0.0325871	0	0.0122224	0.0211809
Agfg1	0.135169	0.360474	0.345643	0.188857	0.147205	0.110785	0.0680667	0.113155	0.229019	0.335807	0.305434	0.164463	0.0917084	0.115485	0.114797	0.175397	0.481937
Agfg2	0.0733458	0.0536646	0.156208	0.15902	0.154894	0.0611724	0.0546582	0.0905393	0.0401993	0.0792146	0.166702	0.108231	0.0631466	0.0417196	0.042313	0.1027	0.051645
Aggf1	0.11869	0.189087	0.261765	0.274975	0.212459	0.153468	0.0505062	0.104989	0.0937372	0.257564	0.283548	0.196278	0.127598	0.038427	0.121824	0.149865	0.208839
Agk	0.115375	0.0639114	0.100586	0.103547	0.0783612	0.0503049	0.0387435	0.0728417	0.0620004	0.0868837	0.0974524	0.0881505	0.0541971	0.0275362	0.0425009	0.080975	0.077035
Agl	0.0243515	0.0985584	0.0324019	0.0129254	0.013006	0.00977953	0.0148188	0.018369	0.0572772	0.0656436	0.0649793	0.0156303	0.0156084	0	0.0171929	0.0307381	0.193631
Ago1	0.0419194	0.0351016	0.0332082	0.0299022	0.0368471	0.0284441	0.0150251	0.046724	0.0156889	0.0462957	0.0633404	0.0330881	0.0187928	0.00890315	0.0358216	0.0604061	0.0593407
Ago2	0.252571	0.185258	0.254656	0.218403	0.176954	0.144683	0.0712535	0.240485	0.10054	0.233129	0.32599	0.172456	0.125516	0.0143638	0.14084	0.187099	0.213725
Ago3	0.040308	0.0237828	0.0274288	0.0422427	0.0293478	0.032292	0.0255363	0.0558355	0.0168682	0.0422672	0.0382721	0.0271172	0.0299461	0.0312423	0.015706	0.0519489	0.0322336
Agpat1	0.0312228	0.0536794	0.0717396	0.0626141	0.0446338	0.035823	0.0186596	0.0413895	0.0265599	0.0749579	0.0998376	0.0274187	0.0164586	0.0098327	0.0219746	0.0449834	0.0743713
Agpat2	0.0632911	0.10866	0.114553	0.0621192	0.074673	0.0503625	0.0470784	0.061227	0.0501659	0.0590646	0.0846616	0.102934	0.0812204	0.0465705	0.0628024	0.0812879	0.104018
Agpat3	0.189735	0.396183	0.405719	0.311509	0.325722	0.292827	0.156054	0.174938	0.181037	0.226091	0.253924	0.307381	0.232396	0.132209	0.231576	0.299868	0.437329
Agpat4	0.0953116	0.190052	0.355932	0.225579	0.235861	0.165833	0.0948437	0.115346	0.0592073	0.222721	0.33147	0.226582	0.213762	0.0611899	0.0782331	0.126933	0.132144
Agpat5	0.080896	0.3604	0.317157	0.20469	0.121069	0.0599436	0.043218	0.0531981	0.17867	0.301872	0.236074	0.158748	0.106451	0.0506673	0.0780782	0.0631173	0.421179
Agps	0.0645052	0.158961	0.152459	0.11801	0.0915982	0.0717728	0.0509816	0.071662	0.0955911	0.152636	0.137287	0.0746615	0.0352796	0.0712895	0.0372283	0.07813	0.187576
Agtpbp1	0.0360889	0.0394524	0.0636705	0.0611627	0.06448	0.0234307	0.0206703	0.0313599	0.0189251	0.0576499	0.0845405	0.0499963	0.0362118	0.00883862	0.0296378	0.0463471	0.0319244
Agtrap	0.04052	0.0694494	0.100434	0.0820714	0.0697149	0.0715523	0.0249208	0.0464269	0.0306239	0.0753214	0.0766504	0.0541145	0.0337796	0.0882794	0.078918	0.0435612	0.0550444
Ahctf1	0.152777	0.205126	0.201508	0.151354	0.0982161	0.0686863	0.117844	0.142953	0.102855	0.215488	0.197639	0.0994869	0.0640494	0.0299114	0.0782869	0.131973	0.24564
Ahcy	0.0351764	0.135039	0.130148	0.154663	0.0441186	0.0265707	0.0118429	0.0336865	0.0524196	0.143188	0.149248	0.043095	0.0273951	0.0101026	0.0181376	0.0195521	0.196597
Ahcyl1	0.0565469	0.127491	0.130756	0.0818533	0.0614917	0.0404264	0.0283987	0.058899	0.0573885	0.1332	0.16127	0.08452	0.0665592	0.0203339	0.041049	0.0634766	0.156175
Ahcyl2	0.220048	0.182477	0.21538	0.172885	0.194305	0.19914	0.147418	0.188761	0.183164	0.15247	0.132256	0.176571	0.105628	0.067056	0.148931	0.19755	0.224316
Ahdc1	0.0539409	0.0251129	0.0465073	0.0490131	0.0357561	0.0303339	0.0352121	0.0654516	0.0230359	0.0361664	0.0693547	0.0193387	0.0232844	0.0204014	0.0545761	0.0511951	0.0252635
Ahi1	0.0354858	0.0629154	0.065897	0.0541531	0.0606739	0.0423063	0.0132924	0.0633868	0.0224277	0.115029	0.105405	0.0615478	0.0664447	0.00907973	0.0645924	0.103217	0.0521998
Ahnak	0.110514	0.0844641	0.504846	0.947128	1.1374	0.976182	0.711383	1.14485	0.0588805	0.2241	0.809872	0.791301	0.60896	0.399852	0.694595	1.06939	0.0634848
Ahr	0.0302977	0.0193129	0.00712118	0.0151365	0.00506962	0.0047914	0.00904428	0.0114889	0.0223229	0.032461	0.0277012	0.0152721	0.0141155	0.0380915	0.0172453	0.0551108	0.0890139
Ahsa1	0.310201	0.982892	0.940627	0.644982	0.410099	0.329425	0.554527	0.382025	0.62425	0.842566	0.708016	0.40636	0.322104	0.146809	0.361691	0.248106	1.04785
Ahsa2	0.0538233	0.177968	0.262769	0.219691	0.149828	0.109526	0.212006	0.144768	0.148194	0.243991	0.236685	0.152827	0.0973877	0.103536	0.122198	0.111163	0.199804
AI314180	0.0719648	0.167986	0.160437	0.160069	0.0747784	0.0692773	0.0372118	0.0949028	0.0595364	0.206635	0.178483	0.0937331	0.0579674	0.0506588	0.0599469	0.0980894	0.17869
AI413582	0.313307	0.370868	0.547929	0.361328	0.45549	0.309919	0.375239	0.306871	0.217362	0.319947	0.437389	0.468677	0.339817	0.44259	0.23175	0.358172	0.246782
AI467606	0.145497	0.137825	0.223578	0.205059	0.372398	0.253939	0.221095	0.271603	0.0813669	0.129565	0.224345	0.197434	0.145575	0.0457323	0.17006	0.253567	0.135147
AI480526	0.0453408	0.0176145	0.0213668	0.0234703	0.028703	0.0176659	0.01963	0.0455676	0.00868701	0.0314698	0.0262936	0.0300377	0.0119459	0.0135879	0.0194451	0.0324892	0.0293425
AI504432	0.0405112	0.0394243	0.0404737	0.0519773	0.0348383	0.0248383	0.0196919	0.0453233	0.0362709	0.0912964	0.0735388	0.0330659	0.0240384	0.00913152	0.0195115	0.0787388	0.0668023
AI597479	0.0093798	0.0301243	0.0299247	0.00746261	0.0244927	0.0132505	0.00954606	0.0226752	0.0185004	0.0197513	0.0276012	0.015453	0.00813665	0.0181425	0	0.0185631	0.0393832
AI606181	0.009447	0.0143283	0.00913031	0.0198817	0.0117253	0.0101914	0.00534929	0.0126044	0.00944362	0.0186815	0.0286838	0.00472623	0.00222912	0	0	0.00802203	0.0120391
AI662270	0.287762	0.879169	0.99991	0.929675	0.688445	0.464564	0.266606	0.272233	0.468991	0.872425	1.00063	0.773574	0.539646	0.217284	0.0598851	0.30279	0.923007
AI837181	0.0876523	0.0745371	0.0710127	0.072422	0.0666227	0.0921898	0.0678042	0.111003	0.041951	0.0653483	0.0837573	0.0771549	0.0682744	0.0383999	0.063766	0.096768	0.0877413
AI846148	0.0499443	0.0144427	0.0250958	0.0119716	0.0207408	0.0167049	0.0112025	0.0198748	0.014145	0.0131251	0.00654205	0.0144102	0.0135149	0.0199713	0.0420603	0.0268928	0.0273351
AI847159	0.00817938	0.0067244	0.0163079	0.00910662	0.0261457	0.0290693	0.0116148	0.0121113	0.00306387	0.00579546	0.0127011	0.016461	0.0140416	0.0179927	0.0201979	0.0321553	0.00362381
AI987944	0.0525666	0.0168575	0.0371165	0.0438297	0.0543294	0.0340228	0.0303674	0.0439713	0.0231159	0.0286243	0.0532377	0.0525558	0.0267518	0.0309959	0.0694601	0.0589432	0.0209625
Aida	0.114442	0.180811	0.258124	0.231491	0.193553	0.0955416	0.0676877	0.106807	0.111745	0.183494	0.262337	0.160545	0.107965	0.0690809	0.0617309	0.134006	0.181939
Aifm1	0.0563165	0.203747	0.214565	0.168454	0.119478	0.0668953	0.0392825	0.051708	0.0787839	0.223431	0.152472	0.121735	0.0823444	0.0182244	0.0392262	0.0590824	0.208994
Aig1	0.115903	0.143383	0.176405	0.147044	0.104214	0.0893236	0.0550951	0.084937	0.0773729	0.161621	0.11791	0.128781	0.119523	0.0645248	0.0356578	0.126828	0.181833
Aim2	0.0611589	0.137854	0.143378	0.0627527	0.0304731	0.0140876	0.0145957	0.035879	0.04656	0.172592	0.164519	0.0601999	0.0451815	0.0649664	0	0.129214	0.123177
Aimp1	0.394039	0.84324	0.800577	0.711175	0.578165	0.409973	0.180111	0.277668	0.308498	0.867371	0.775275	0.587969	0.500554	0.158384	0.365059	0.342246	0.885334
Aimp2	0.0937497	0.501969	0.499957	0.398491	0.190442	0.120467	0.072864	0.0756482	0.212523	0.421443	0.28419	0.20382	0.170047	0.0317177	0.0372366	0.0670976	0.567236
Aip	0.259076	0.347735	0.455482	0.542493	0.488319	0.367556	0.275028	0.214073	0.204794	0.310094	0.374942	0.393136	0.321474	0.286822	0.255859	0.285747	0.288242
Airn	0.0286161	0.00318392	0.00473966	0.0261263	0.0216321	0.0332446	0.0142853	0.0130042	0.00782584	0.007849	0.00392754	0.0283084	0.0241911	0.0100348	0	0.03617	0.0114295
Ak2	0.252296	0.757944	0.809916	0.686146	0.394197	0.290915	0.171806	0.19797	0.412011	0.866243	0.717873	0.371423	0.330609	0.119596	0.163685	0.224246	0.931229
Ak3	0.0574812	0.124037	0.206123	0.170761	0.214378	0.126093	0.0509068	0.0463072	0.0560723	0.105127	0.160692	0.156133	0.106845	0.0142351	0.015706	0.0758385	0.10526
Ak6	0.0820408	0.549248	0.547093	0.326565	0.169504	0.0876306	0.0933222	0.095619	0.223597	0.598123	0.430447	0.166526	0.127661	0.0400412	0.0799552	0.0707109	0.592216
Akap1	0.00984524	0.0641297	0.0551114	0.0139721	0.00920444	0.00172147	0.00260232	0.00536365	0.0361248	0.0846884	0.0558738	0.00777634	0.00587181	0	0	0.00277695	0.0983379
Akap10	0.0494245	0.0224823	0.0332974	0.0337965	0.0411936	0.043612	0.0240369	0.0474274	0.0237938	0.0473182	0.0461282	0.0307148	0.0316603	0.0196668	0.0163764	0.0589158	0.0308903
Akap11	0.0518262	0.0430491	0.057295	0.0547941	0.0253294	0.0250675	0.0319351	0.0673494	0.0259794	0.0684296	0.0711973	0.0275326	0.022008	0.0186825	0.015706	0.0545035	0.0586687
Akap12	0.012344	0.00971392	0.0214852	0.0231841	0.0263114	0.00785742	0.00298263	0.0091734	0.00920423	0.0161981	0.0285672	0.0237087	0.0162241	0.00920433	0	0.023836	0.00887764
Akap13	0.90886	0.519367	0.771811	0.953789	1.15872	0.91301	0.536461	1.11553	0.346837	0.839553	1.04719	0.938665	0.737026	0.790669	0.574888	1.28844	0.510418
Akap17b	0.00986627	0.00920468	0.0152957	0.0208606	0.0200202	0.009848	0.00305619	0.0137578	0.00258878	0.016118	0.0239892	0.0148627	0.0123638	0	0.0206304	0.00921521	0.00866404
Akap8	0.238668	0.25553	0.246193	0.280205	0.175862	0.14842	0.0977176	0.195475	0.178786	0.284906	0.232388	0.1718	0.140053	0.0355934	0.0747064	0.174982	0.338415
Akap8l	0.185511	0.0525897	0.0545813	0.0872603	0.0996654	0.128813	0.0926758	0.158696	0.0821031	0.0650369	0.0671668	0.0813452	0.0760439	0.0715921	0.175853	0.167967	0.0492577
Akap9	0.238382	0.114534	0.158806	0.205204	0.178646	0.152778	0.0941169	0.222974	0.0977052	0.190979	0.187733	0.150978	0.124994	0.0640703	0.0961146	0.222913	0.125989
Akip1	0.0736413	0.262503	0.296001	0.28148	0.125476	0.0770865	0.0587032	0.0523859	0.100342	0.213363	0.253456	0.162424	0.1425	0.0247449	0.0944426	0.0784152	0.186002
Akirin1	0.29022	0.283996	0.381744	0.357484	0.372017	0.275507	0.145727	0.165484	0.18656	0.246629	0.287127	0.303103	0.206176	0.128898	0.134209	0.178616	0.259464
Akirin2	0.223272	0.291634	0.408172	0.43907	0.234928	0.221887	0.160272	0.179118	0.1478	0.239213	0.267008	0.199785	0.175008	0.161496	0.1177	0.197427	0.285129
Akna	0.149321	0.241228	0.346032	0.398144	0.290349	0.225309	0.200668	0.529367	0.127334	0.425655	0.563598	0.238161	0.254282	0.16764	0.233153	0.73474	0.130607
Akr1a1	0.562818	0.780767	0.969153	1.1918	0.973614	0.675058	0.356204	0.458772	0.425557	0.708946	0.836042	0.984763	0.869699	0.394721	0.297699	0.549615	0.730028
Akr1b10	0.0825925	0.0706764	0.0886684	0.0964562	0.0740247	0.0917186	0.0554568	0.0895881	0.0236994	0.0606323	0.0671157	0.0963327	0.0695984	0.0810868	0.033215	0.142514	0.0550084
Akr1b3	0.631489	0.935215	1.07414	1.05872	0.873443	0.701046	0.486435	0.484138	0.521536	0.797289	0.872018	0.890351	0.726177	0.336603	0.468979	0.533702	0.853467
Akr1c13	0.0722	0.0382252	0.0352961	0.0482254	0.0615086	0.0651816	0.0392019	0.0548675	0.029911	0.0163777	0.0158223	0.0361761	0.040203	0	0.0562707	0.0555908	0.0394433
Akr1e1	0.0125395	0.0565035	0.0732025	0.0923566	0.0361009	0.0150079	0.0143377	0.0132312	0.0172624	0.0587749	0.0724245	0.0654404	0.0558474	0.0228082	0.0407782	0.0435085	0.0636865
Akr7a5	0.0850918	0.104932	0.147328	0.139119	0.081091	0.0645751	0.0976521	0.0794343	0.0756039	0.0759496	0.101346	0.106726	0.0746131	0.0102386	0.0961956	0.0560921	0.126573
Akt1	0.148921	0.509179	0.646103	0.421004	0.322805	0.1906	0.0939265	0.171863	0.205527	0.333236	0.478675	0.393398	0.236955	0.0463123	0.151677	0.223985	0.572574
Akt1s1	0.0917435	0.0969873	0.0913797	0.0479589	0.0615816	0.0417263	0.0396892	0.0446553	0.0682554	0.0523085	0.0318894	0.0575442	0.0455106	0.0127654	0.0187857	0.0387111	0.17538
Akt2	0.133566	0.252748	0.266685	0.218407	0.171455	0.153148	0.0539801	0.0960939	0.169553	0.166746	0.238711	0.147983	0.111005	0.0391414	0.0313305	0.114059	0.302911
Akt3	0.023663	0.0117326	0.0137456	0.0122622	0.0125361	0.0118109	0.0096807	0.0290938	0.00940542	0.00965877	0.00751525	0.00579142	0.00248422	0.00908954	0	0.0422097	0.0249634
Aktip	0.0351998	0.0306362	0.0366103	0.0225404	0.0264294	0.021757	0.0180814	0.0206886	0.0153966	0.0261128	0.0206353	0.0313196	0.0156231	0.00603892	0.0378877	0.0301637	0.0368147
Alad	0.0725256	0.45342	0.487629	0.390897	0.211421	0.129079	0.0731609	0.0699483	0.138666	0.320518	0.253251	0.261064	0.21078	0.127453	0.0431759	0.0798061	0.407018
Alas1	0.0312948	0.0751812	0.0815388	0.0935418	0.0599607	0.0357692	0.0164923	0.0204416	0.0396089	0.0516518	0.0442827	0.0668174	0.0463583	0.0386031	0	0.0284848	0.0933636
Alcam	0.00325655	0.0866749	0.143047	0.116667	0.0966656	0.0501299	0.0296692	0.0301363	0.0168124	0.153497	0.160163	0.145308	0.140482	0.0107212	0.0816012	0.0651858	0.0802732
Aldh16a1	0.0265	0.0740755	0.101913	0.0838429	0.0757631	0.0418452	0.0126741	0.0207716	0.0128218	0.0425844	0.0679275	0.0794369	0.0648715	0	0	0.0241278	0.0562871
Aldh18a1	0.0583968	0.237485	0.171605	0.0882505	0.0857056	0.0526938	0.0240092	0.0390161	0.091021	0.165785	0.131807	0.0591936	0.0455566	0.00916899	0.0194451	0.0497328	0.206833
Aldh1b1	0.0242017	0.0161246	0.0123951	0.00484441	0.00750388	0.00632627	0.00271017	0.00650235	0.0111644	0.0161763	0.00303954	0.00792507	0.00784872	0	0	0.00401825	0.0226047
Aldh2	0.014071	0.0102232	0.0123996	0.0224619	0.00920879	0.00232759	0.0210438	0.0102648	0.00984817	0.00989685	0.0105706	0.0140323	0.0024738	0	0.0520409	0.0104982	0.0317713
Aldh3a2	0.0281921	0.0337841	0.047404	0.0473498	0.0677584	0.0694779	0.0270727	0.0483725	0.010461	0.0318981	0.0507775	0.0483614	0.0266	0.010664	0	0.0434026	0.0264644
Aldh4a1	0.0215599	0.0187488	0.0125406	0.0126769	0.0106149	0.0159748	0.00621699	0.0176062	0.0154869	0.0143374	0.0135118	0.00617581	0.00767886	0	0.015706	0.0158951	0.0217693
Aldh7a1	0.0131783	0.0517511	0.111769	0.110498	0.041393	0.0225206	0.00790401	0.00531212	0.0105162	0.058445	0.0603375	0.0589517	0.0331947	0.0254112	0	0.0135475	0.0671431
Aldh9a1	0.110568	0.199098	0.26591	0.273862	0.175925	0.0995925	0.0481811	0.078319	0.0973346	0.186124	0.222161	0.175426	0.129419	0.0508503	0.0406096	0.0905056	0.194864
Aldoa	1.05922	2.24583	2.19943	1.8178	1.67281	1.05828	0.881372	0.848537	1.66391	1.76685	1.71643	1.35432	1.08982	0.763604	0.985105	1.0453	2.17594
Alg1	0.0709819	0.10836	0.104473	0.0620049	0.0690954	0.0497884	0.0492833	0.0388618	0.0600633	0.0599148	0.0695446	0.049859	0.0355146	0	0.0392205	0.0512653	0.102487
Alg11	0.0342296	0.0158246	0.0252129	0.0195324	0.0220034	0.01574	0.020276	0.0382253	0.018339	0.0183217	0.0381092	0.0181783	0.0165274	0.00977567	0.0361933	0.0335817	0.0129727
Alg12	0.0223407	0.0211978	0.029938	0.0315418	0.0403908	0.0235953	0.0154419	0.0192633	0.0209229	0.029468	0.0432104	0.0294603	0.0262759	0.0108742	0	0.0134242	0.0339014
Alg13	0.0238135	0.0644128	0.0741393	0.0810576	0.0447656	0.0282182	0.0123918	0.0159304	0.0285282	0.0918553	0.0848778	0.0446441	0.0408107	0.0323538	0.0614671	0.020251	0.0635336
Alg14	0.012589	0.0293296	0.0332564	0.0339283	0.0279459	0.0178593	0.0183547	0.0178304	0.0155158	0.0329592	0.0306087	0.0246083	0.0184483	0	0.0290011	0.0242803	0.0407545
Alg2	0.0261058	0.0335849	0.0271454	0.0183372	0.0168084	0.00548135	0.0145528	0.0227521	0.0217061	0.0170827	0.0113655	0.0167125	0.00651485	0.0284075	0	0.0169911	0.0340827
Alg3	0.046135	0.13744	0.129799	0.0813971	0.0653056	0.0552165	0.0286541	0.0352536	0.0569846	0.0974085	0.0995407	0.0591937	0.051365	0.0251204	0	0.0498417	0.142768
Alg5	0.248173	0.409696	0.411711	0.433025	0.333242	0.227242	0.157558	0.143768	0.169301	0.342121	0.344419	0.370649	0.344487	0.1634	0.217299	0.191719	0.33802
Alg6	0.0159104	0.0378885	0.0587985	0.0498499	0.0313336	0.0159455	0.0101838	0.0177821	0.0102433	0.0453034	0.0678421	0.0296636	0.0193775	0	0	0.0219827	0.0346986
Alg8	0.0163894	0.109027	0.137514	0.0884791	0.0391388	0.0130239	0.0100174	0.00454509	0.0369153	0.110646	0.109159	0.0324773	0.0267928	0.0102251	0.0177874	0.00854062	0.10709
Alg9	0.0220071	0.0684392	0.0666786	0.0275638	0.0231551	0.0190166	0.0103667	0.016717	0.0247137	0.0391613	0.0387945	0.0236144	0.0193567	0.0193775	0.0194451	0.0246881	0.0650144
Alkbh1	0.47889	0.510959	0.449407	0.180738	0.271007	0.114769	0.241107	0.268469	0.298091	0.433561	0.472569	0.277286	0.12827	0.227981	0.122266	0.286758	0.547345
Alkbh2	0.0311726	0.0892256	0.0949837	0.056875	0.04063	0.0393264	0.0485756	0.0364633	0.0537074	0.0952494	0.0692613	0.0361421	0.0246401	0.0451588	0	0.0526528	0.12965
Alkbh3	0.0749498	0.139809	0.149523	0.136993	0.112867	0.0839406	0.028888	0.0460351	0.0646244	0.114519	0.111768	0.119693	0.110783	0.0400332	0.0885617	0.0626758	0.130726
Alkbh4	0.09926	0.0524771	0.0785578	0.060463	0.115445	0.0763539	0.0490288	0.0794959	0.0382168	0.0418855	0.0609048	0.0781361	0.0683223	0.0139612	0.0298422	0.0874551	0.061218
Alkbh5	0.169498	0.29307	0.329951	0.232307	0.221961	0.155163	0.0960764	0.174804	0.235065	0.345408	0.284926	0.13607	0.0941789	0.0485855	0.225666	0.184724	0.292743
Alkbh6	0.0757403	0.0969099	0.0833339	0.0615175	0.0632921	0.0446325	0.0605766	0.0512774	0.0867562	0.070553	0.0835892	0.0743837	0.0438876	0.0790141	0.169247	0.0685816	0.133154
Alkbh7	0.0645616	0.0880292	0.119863	0.120996	0.140136	0.106756	0.0913964	0.0522804	0.0442306	0.0941559	0.121833	0.104109	0.096097	0.0844175	0.0512103	0.0635547	0.0741518
Alkbh8	0.0351586	0.0474007	0.063212	0.0344556	0.0331365	0.0246352	0.0188587	0.0250384	0.0271837	0.0555898	0.056361	0.0458902	0.0299072	0.0104292	0.0171756	0.034072	0.0557981
Alms1	0.0042601	0.0251055	0.023819	0.0240216	0.0111915	0.00722656	0.00249092	0.0080966	0.00453597	0.0369752	0.019401	0.0101618	0.0104526	0	0	0.00790249	0.0208344
Als2	0.0119764	0.0116404	0.0151646	0.01146	0.0124584	0.0131983	0.00313679	0.0102662	0.00487505	0.0178447	0.0126704	0.0112523	0.00815096	0.017865	0	0.0154866	0.00994062
Als2cl	0.0811007	0.0248117	0.010424	0.004796	0.00449441	0.00856614	0.00956918	0.01295	0.0229446	0.0279336	0.0206914	0.00361156	0.00238497	0	0	0.0100088	0.0304471
Alyref	0.20337	0.811633	0.94484	0.864398	0.414849	0.219985	0.285682	0.288402	0.482278	0.755833	0.927059	0.492112	0.3097	0.457541	0.295154	0.287112	1.0191
Alyref2	0.0586001	0.0340984	0.0564515	0.0951021	0.0809161	0.0624357	0.0674728	0.0524699	0.0327789	0.0439592	0.0846872	0.0927258	0.0627814	0.0485299	0.0753815	0.0885756	0.041171
Ambra1	0.0542332	0.0451337	0.0407876	0.0291832	0.0469744	0.0401332	0.0221604	0.0551528	0.0299862	0.0466009	0.0586654	0.0279581	0.0266866	0.0177486	0	0.053346	0.0635943
Amd1	0.344067	0.245449	0.216856	0.1328	0.130471	0.164924	0.144001	0.315792	0.128338	0.222361	0.18753	0.0869001	0.130308	0.250144	0.262663	0.312607	0.374556
Amdhd2	0.0541921	0.0706652	0.204832	0.214423	0.177029	0.107028	0.0526862	0.0434384	0.0332809	0.075139	0.110638	0.173449	0.120389	0.0256454	0.0206092	0.0841512	0.0560428
Amer1	0.0329427	0.0197876	0.0263796	0.0309089	0.027836	0.0302513	0.0129208	0.0408754	0.0123	0.017239	0.019231	0.0221297	0.0229128	0.00965271	0	0.0419204	0.0100375
Amfr	0.181415	0.293679	0.321127	0.200721	0.241901	0.153753	0.105861	0.153751	0.163943	0.216996	0.270594	0.235159	0.145627	0.0525328	0.106576	0.17648	0.300479
Ammecr1	0.0209158	0.0703586	0.0656021	0.0665234	0.0425991	0.022907	0.010288	0.0384064	0.0255273	0.0939959	0.12562	0.0523693	0.0302989	0.00847111	0.0194451	0.0267357	0.0803885
Ammecr1l	0.0332273	0.0572482	0.0712206	0.0578402	0.0475602	0.0533138	0.0215966	0.0450116	0.0254208	0.0719763	0.0644245	0.0343975	0.021398	0.00908954	0	0.0569954	0.0618895
Amn1	0.0728534	0.0368731	0.0677714	0.0844412	0.072096	0.0404084	0.0720944	0.0899202	0.0283476	0.0456132	0.0862131	0.0803341	0.0641335	0.0490645	0.0659196	0.108796	0.0347805
Ampd2	0.0371909	0.127814	0.109398	0.0510294	0.0417084	0.0212985	0.0127264	0.0291669	0.0622986	0.101398	0.0917843	0.0270869	0.0248969	0.0209995	0.0190025	0.0164179	0.18492
Amz2	0.0933577	0.0779687	0.10353	0.0712881	0.078122	0.0526645	0.0605954	0.0564968	0.0468326	0.056563	0.0703252	0.0587334	0.0527955	0.010038	0.0141506	0.0599896	0.0514176
Anapc1	0.0990424	0.237629	0.234469	0.176581	0.0901028	0.0698623	0.0599325	0.0965896	0.113938	0.272764	0.278246	0.0966306	0.0820009	0.0214795	0.0171756	0.10835	0.249764
Anapc10	0.0947994	0.173786	0.203544	0.226487	0.165975	0.142487	0.119878	0.105587	0.121882	0.20804	0.20089	0.159668	0.13951	0.0199563	0.0736423	0.112269	0.196881
Anapc11	0.387142	0.497125	0.776235	0.720652	0.523293	0.400646	0.447009	0.421161	0.319088	0.500225	0.702768	0.460212	0.386484	0.393747	0.325435	0.379034	0.496128
Anapc13	0.31482	0.5329	0.37647	0.238633	0.708975	0.332137	0.349103	0.388947	0.323579	0.580996	0.744958	0.577003	0.572832	0.41824	0.483552	0.335176	0.555479
Anapc15	0.109585	0.628787	0.653888	0.486541	0.205848	0.0866937	0.0653461	0.0571313	0.233959	0.578538	0.578194	0.286258	0.237173	0.108758	0.0135441	0.0564871	0.686915
Anapc16	0.311196	0.409973	0.472107	0.574183	0.385058	0.281819	0.150378	0.21501	0.239967	0.495986	0.529225	0.487048	0.449288	0.175129	0.181093	0.238119	0.45223
Anapc2	0.0677968	0.131186	0.169003	0.17966	0.138637	0.0993381	0.0423406	0.0825689	0.0619002	0.12976	0.173665	0.103703	0.0980378	0.0285167	0.0174542	0.0729352	0.118916
Anapc4	0.0668783	0.116294	0.143416	0.137881	0.107989	0.056885	0.0275074	0.0431968	0.0645517	0.123515	0.112783	0.115958	0.0785021	0.0247817	0.0292886	0.0641119	0.12213
Anapc5	0.503952	0.784071	1.07833	0.969077	0.637644	0.311916	0.175419	0.277087	0.459665	0.695969	0.828263	0.709465	0.497025	0.088121	0.153987	0.225744	0.741253
Anapc7	0.0632814	0.133668	0.16518	0.166835	0.127212	0.0895974	0.0225944	0.0437493	0.0436745	0.113894	0.1331	0.119107	0.119844	0.0365943	0.0224007	0.0614371	0.1415
Angel2	0.154346	0.184779	0.241626	0.177022	0.191868	0.140729	0.10226	0.127738	0.124112	0.196917	0.217745	0.201331	0.156951	0.134312	0.0206304	0.175606	0.192482
Angptl4	0.00196875	0.0842511	0.0644554	0.038594	0.0179901	0.0123361	0.00546971	0.0156353	0.0229288	0.0514921	0.0283623	0.0236998	0.0200836	0	0	0.0162067	0.0533758
Angptl6	0.0198012	0.0148106	0.021872	0.0192573	0.0217868	0.0129892	0.0100604	0.0128974	0.0170211	0.00860701	0.0117182	0.00894139	0.00850181	0.00897841	0	0.0145491	0.0145123
Ank	0.0257697	0.0149438	0.0221975	0.0220469	0.0426066	0.0436324	0.0245273	0.0472505	0.0126352	0.0166917	0.0178797	0.0323729	0.019013	0.0210591	0.0203802	0.0826248	0.00587153
Ankfy1	0.071883	0.0941815	0.100601	0.106188	0.0758304	0.0698703	0.052066	0.0777381	0.0692629	0.12356	0.135279	0.0853969	0.0697603	0.0303906	0.0202649	0.101468	0.135752
Ankhd1	0.160648	0.0839187	0.140779	0.136797	0.121245	0.124346	0.0664966	0.136471	0.0618089	0.128976	0.122172	0.130826	0.0848457	0.0723809	0.0587864	0.171103	0.0949994
Ankib1	0.0855295	0.0713294	0.0851943	0.101638	0.119652	0.0850112	0.0466383	0.13225	0.058008	0.0893179	0.141628	0.108791	0.0677315	0.0784818	0.0172453	0.128864	0.0716224
Ankle1	0.000249923	0.0303078	0.0445391	0.0339107	0.0201941	0.00514671	0.000164723	0.00114209	0.00792975	0.0358199	0.0573776	0.00703166	0.00682022	0.00832681	0	0.000396022	0.0229484
Ankle2	0.0408995	0.0789252	0.0818895	0.0729914	0.0545743	0.0309542	0.0272857	0.0521455	0.0378348	0.0854836	0.092287	0.0574661	0.0417683	0.0285897	0	0.0537664	0.105332
Ankmy2	0.0508154	0.0580178	0.0708709	0.055451	0.0725928	0.0433006	0.0323029	0.0411104	0.0264837	0.0485911	0.0758571	0.0687152	0.0407662	0.0104758	0	0.0406455	0.057841
Ankra2	0.0894326	0.0634937	0.0834086	0.0708839	0.153105	0.109327	0.0939559	0.104059	0.039521	0.0981774	0.137104	0.112855	0.0939003	0.162744	0.111799	0.176163	0.077218
Ankrd10	0.282861	0.238116	0.279589	0.259201	0.23815	0.216241	0.099214	0.187423	0.15604	0.187254	0.202748	0.200564	0.174313	0.0361799	0.0979987	0.193423	0.251687
Ankrd11	0.825178	0.54759	0.851225	0.987426	0.877896	0.862476	0.301402	0.969901	0.264152	0.707194	0.777562	0.717013	0.575455	0.256977	0.426055	0.968019	0.485682
Ankrd12	0.356837	0.118564	0.184005	0.211257	0.309521	0.278898	0.239571	0.451235	0.0923533	0.206135	0.323018	0.291494	0.23704	0.257306	0.263236	0.56865	0.0989714
Ankrd13a	0.174321	0.237669	0.354368	0.228855	0.238441	0.138004	0.0866984	0.138403	0.110396	0.18726	0.270919	0.236974	0.130697	0.0501061	0.0891943	0.117645	0.228917
Ankrd13b	0.00588774	0.0306608	0.0174071	0.0018182	0.00116216	0.000530729	0	0.00259662	0.0116381	0.0194216	0.00982269	0.00268599	0.00415518	0	0	0.000764229	0.0503265
Ankrd13c	0.0848878	0.0951462	0.112777	0.0943342	0.0751623	0.0795551	0.0314011	0.0560363	0.0757523	0.115855	0.104064	0.0777269	0.063056	0.0405472	0.099197	0.0792886	0.13057
Ankrd16	0.0383488	0.0303392	0.0421188	0.0661437	0.0503257	0.0322822	0.0192902	0.0349918	0.0282173	0.0360757	0.041775	0.0604043	0.0539627	0.0102352	0.0593685	0.041582	0.0329437
Ankrd17	0.223037	0.274065	0.320225	0.300728	0.240979	0.239203	0.108589	0.269827	0.17433	0.33933	0.398731	0.194564	0.156447	0.107115	0.17912	0.284403	0.364174
Ankrd26	0.0353762	0.0622636	0.0901453	0.100977	0.03731	0.025365	0.0259047	0.0462018	0.023804	0.160092	0.101732	0.0439681	0.0237093	0.00884548	0.0354488	0.0417896	0.0720981
Ankrd27	0.0337415	0.0689482	0.0643901	0.0440288	0.0352155	0.0242994	0.0202909	0.0346719	0.0440844	0.0565825	0.0778187	0.0366755	0.0301209	0.0294837	0	0.0346215	0.105762
Ankrd28	0.00837144	0.0468656	0.0251331	0.00960384	0.00988445	0.00503611	0.00546387	0.00809963	0.0252922	0.0339025	0.0334083	0.0129471	0.0111206	0	0.0202113	0.00888356	0.0533374
Ankrd37	0.0357626	0.115797	0.10473	0.101475	0.0738674	0.0371459	0.0198437	0.0230547	0.0356512	0.0919679	0.0943034	0.0697809	0.0542728	0.0281073	0.0892662	0.0294824	0.0952501
Ankrd39	0.099112	0.142134	0.152437	0.11744	0.0987366	0.0591493	0.0431711	0.0778924	0.0495155	0.0998309	0.113609	0.120844	0.0889965	0.0320463	0.0177732	0.0963853	0.137739
Ankrd40	0.0548503	0.160174	0.130444	0.0901402	0.0776352	0.0641655	0.0402198	0.0799167	0.0862679	0.114961	0.158833	0.0739529	0.0531401	0.020342	0	0.0774121	0.184611
Ankrd44	0.609356	0.30421	0.470256	0.568636	0.641224	0.59431	0.43146	0.750363	0.225273	0.359886	0.572278	0.420451	0.355553	0.35091	0.463833	0.667398	0.154643
Ankrd46	0.0399642	0.0512334	0.0477478	0.0371282	0.0421398	0.0341727	0.0196812	0.0244034	0.0411672	0.0488914	0.0578173	0.0499367	0.0428531	0.0109387	0.0764622	0.0419417	0.0821066
Ankrd49	0.043403	0.0346594	0.0485066	0.0197632	0.0300268	0.0133846	0.0221546	0.0260387	0.0194016	0.0378653	0.0743966	0.0257654	0.0124228	0.0179882	0.0135781	0.0327465	0.049378
Ankrd50	0.0235034	0.0173568	0.0336575	0.0313766	0.025388	0.0243678	0.0178778	0.0214648	0.0200258	0.0277279	0.0485118	0.0208107	0.0182408	0	0.0199104	0.0248149	0.0219151
Ankrd52	0.0131346	0.0274301	0.0296859	0.0160077	0.00960264	0.0139643	0.00565382	0.0105981	0.0077946	0.0301981	0.0371673	0.0161221	0.0140574	0	0	0.0244772	0.026625
Ankrd54	0.109872	0.15553	0.231346	0.191345	0.162459	0.121811	0.0570353	0.0870252	0.0701318	0.110025	0.111914	0.130695	0.116696	0.0384345	0.0421281	0.0961896	0.138916
Ankrd55	0.0140242	0.0162856	0.0206929	0.0198224	0.0208279	0.00996136	0.0042768	0.00538419	0.00491623	0.043779	0.0571213	0.0437303	0.0373011	0.027668	0	0.0108873	0.0147174
Ankrd9	0.0179483	0.0321366	0.0530821	0.0336831	0.0424389	0.0431317	0.0156023	0.0216218	0.0173886	0.0266108	0.0254621	0.0283235	0.0199788	0.0194339	0.0663312	0.0361797	0.0278909
Anks1	0.0134503	0.0210189	0.0127153	0.0168486	0.010407	0.00959012	0.00889823	0.0302107	0.00950161	0.0137042	0.0140391	0.00831906	0.00785299	0	0	0.0282363	0.022831
Anks3	0.0649842	0.028565	0.0353873	0.02244	0.0542045	0.0406431	0.0269837	0.0578899	0.0400179	0.0261152	0.0316098	0.0374789	0.0330055	0.00945943	0.0184125	0.0471719	0.0385292
Ankzf1	0.0433982	0.0214415	0.0333827	0.0386173	0.0366042	0.0301756	0.0171354	0.0448059	0.0180565	0.0304609	0.0320686	0.0494333	0.024082	0.0103344	0.0190082	0.0454127	0.0313302
Anln	0.00230139	0.0209367	0.0361774	0.0345078	0.0190064	0.00505409	0.000769936	0.00179072	0.00948509	0.0346158	0.0471872	0.0102801	0.0106905	0	0	0.0027884	0.0197952
Ano10	0.0297244	0.0353328	0.086148	0.0578521	0.0480769	0.0312034	0.0138415	0.0191668	0.0194826	0.0299741	0.0673832	0.0565257	0.038579	0.00781589	0	0.0148398	0.0263653
Ano6	0.0647351	0.0725513	0.0650045	0.0624562	0.0756375	0.0671164	0.0394647	0.0809974	0.0406691	0.0947033	0.10489	0.0617538	0.0491888	0.0233544	0.0690781	0.084999	0.0844637
Anp32a	0.955983	0.801576	1.21621	1.64548	1.01477	0.978668	0.885671	0.745654	0.597035	1.45573	1.52097	1.02089	0.801999	0.710227	0.723706	0.753378	1.01479
Anp32b	0.816517	2.27532	2.40395	2.33539	1.20729	0.836927	0.467276	0.705697	1.36114	2.58349	2.28626	1.34487	1.22269	0.481258	0.532861	0.710691	2.23102
Anp32e	0.288157	0.850388	1.07309	1.49628	0.68407	0.383966	0.301969	0.252962	0.429004	1.24339	1.14839	0.744881	0.799873	0.174373	0.34768	0.238708	0.975124
Antxr2	0.0355895	0.0134222	0.0135801	0.00963258	0.0452548	0.0363677	0.0267229	0.078031	0.0154894	0.0121883	0.011065	0.0226022	0.0109303	0.0275275	0.0175635	0.0576167	0.00951776
Anxa1	0.0248884	0.0357302	0.204205	0.421471	0.458907	0.35427	0.216096	0.218896	0.0320758	0.0449763	0.0820328	0.262375	0.221711	0.0372476	0.239113	0.131513	0.0179111
Anxa11	0.265506	0.201753	0.329209	0.320446	0.34322	0.256392	0.136338	0.159584	0.0968605	0.176456	0.298522	0.472719	0.323479	0.101415	0.169218	0.260406	0.153048
Anxa2	0.0923406	0.481726	1.52005	2.06755	1.70963	0.943593	0.436702	0.414971	0.115686	0.597097	1.47615	1.49556	1.48682	0.322286	0.691306	0.612754	0.070361
Anxa4	0.007156	0.0100411	0.0408209	0.10352	0.0966714	0.0649534	0.0267475	0.0124354	0.00764644	0.0101384	0.0359368	0.0456738	0.0291198	0	0.026784	0.031534	0.0149227
Anxa5	0.243209	0.122418	0.24832	0.47777	0.556257	0.352899	0.165544	0.170326	0.126359	0.150864	0.241847	0.366174	0.299488	0.123741	0.275557	0.253354	0.0976813
Anxa6	0.679871	0.727393	1.20637	1.46013	1.56042	1.33993	0.674517	0.792736	0.41465	0.683962	1.11869	1.21682	0.965554	0.401596	0.472934	0.743166	0.365596
Anxa7	0.143909	0.347333	0.450493	0.44836	0.358246	0.20957	0.135576	0.144984	0.127413	0.284428	0.301975	0.310929	0.197162	0.146287	0.224005	0.170959	0.261998
Ap1ar	0.175997	0.15291	0.210097	0.11424	0.134985	0.0704671	0.0548478	0.0887717	0.123751	0.139946	0.184073	0.13662	0.0713837	0.0447371	0.0597148	0.109298	0.180866
Ap1b1	0.0776589	0.152659	0.145204	0.0952346	0.14452	0.0993323	0.0534266	0.102835	0.074899	0.134399	0.189508	0.0830245	0.0812406	0.0485929	0	0.117761	0.158225
Ap1g1	0.0435641	0.106069	0.0983543	0.0835929	0.0531025	0.0426262	0.0212812	0.0371212	0.0555183	0.115671	0.129667	0.0439066	0.0272592	0	0.0175452	0.0599248	0.112125
Ap1g2	0.0752686	0.118952	0.146662	0.141515	0.1741	0.114303	0.0731912	0.0666353	0.080404	0.0745487	0.107825	0.131513	0.0762309	0.00913401	0.103993	0.0663882	0.108788
Ap1m1	0.179411	0.329192	0.38458	0.3382	0.295405	0.180259	0.101531	0.123128	0.17281	0.25023	0.31117	0.261022	0.231235	0.0627734	0.0135441	0.115367	0.283315
Ap1s1	0.107378	0.489894	0.543886	0.433244	0.280756	0.155596	0.0972797	0.0811446	0.209333	0.376951	0.411903	0.344888	0.267852	0.101563	0	0.0938243	0.45331
Ap1s2	0.0531095	0.0417517	0.127132	0.147093	0.247691	0.221956	0.146503	0.142821	0.0357467	0.0604293	0.155883	0.133036	0.0881639	0.136003	0.143736	0.175813	0.0320226
Ap1s3	0.0304562	0.116544	0.153305	0.0688084	0.103371	0.0294029	0.0156615	0.0160177	0.0561948	0.10399	0.116668	0.106794	0.0596539	0.0165928	0.080767	0.0354509	0.105321
Ap2a1	0.0689535	0.104706	0.122193	0.112804	0.0904347	0.0573891	0.0318441	0.0478607	0.0531693	0.102028	0.129244	0.0849029	0.0665861	0.064253	0.0370107	0.0582376	0.125683
Ap2a2	0.162103	0.215679	0.236353	0.130846	0.16642	0.128272	0.083128	0.135098	0.115922	0.175969	0.247669	0.115905	0.0797865	0.0881781	0.129383	0.126733	0.292389
Ap2b1	0.140904	0.221951	0.204729	0.176005	0.17673	0.117618	0.153009	0.21399	0.0971424	0.236099	0.291812	0.119105	0.106553	0.132896	0.158089	0.246546	0.269767
Ap2m1	0.38227	0.682535	0.79553	0.635686	0.733849	0.462541	0.315365	0.265427	0.553933	0.49307	0.656339	0.647179	0.551219	0.249768	0.361019	0.318091	0.623691
Ap2s1	0.445852	0.810339	1.18246	1.465	1.14655	0.944247	0.401798	0.479773	0.320876	1.02048	1.21461	1.17004	0.981247	0.497831	0.298736	0.507438	0.836739
Ap3b1	0.1067	0.134376	0.196703	0.173804	0.164418	0.138068	0.0552032	0.0966126	0.0613711	0.161334	0.189225	0.180816	0.111352	0.0779084	0.0375304	0.128025	0.121687
Ap3d1	0.0816253	0.099292	0.144987	0.13459	0.116312	0.102741	0.0411103	0.108999	0.0395848	0.129359	0.135748	0.0944407	0.0674876	0.0107405	0.0405267	0.105102	0.112702
Ap3m1	0.0642825	0.145704	0.147771	0.0948644	0.0962129	0.0500866	0.0254211	0.0503313	0.0511372	0.100293	0.125198	0.103029	0.0511977	0.00989678	0.0581285	0.0418721	0.137161
Ap3m2	0.0397206	0.011512	0.013635	0.0282836	0.0252076	0.0273111	0.00888844	0.0267111	0.0176885	0.0151725	0.0107366	0.0399918	0.0407881	0.00847111	0.0392084	0.0240644	0.0138198
Ap3s1	0.248691	0.564735	0.790171	0.690291	0.723744	0.57961	0.377919	0.387401	0.314254	0.458853	0.640997	0.609138	0.398918	0.260322	0.358896	0.347691	0.38272
Ap3s2	0.0686522	0.156146	0.164624	0.128919	0.111509	0.0734094	0.0518662	0.0442338	0.0652438	0.121235	0.144048	0.11257	0.0744882	0.0216489	0.0526896	0.0682985	0.171147
Ap4b1	0.0306595	0.0387521	0.0467838	0.0455559	0.0310523	0.025469	0.0151638	0.0115865	0.012994	0.026145	0.0321984	0.0321064	0.0225279	0.00893587	0	0.0219309	0.0394726
Ap4e1	0.028339	0.0157343	0.0288428	0.0223726	0.0198836	0.0216281	0.0100044	0.0219612	0.0108413	0.0245806	0.0387851	0.0215513	0.0199385	0.0102862	0	0.0322655	0.0177235
Ap4m1	0.035482	0.0446537	0.0618438	0.0498126	0.0331121	0.0265141	0.0221415	0.046812	0.012093	0.052565	0.065093	0.0352642	0.0237284	0.0101026	0	0.0394038	0.0481158
Ap4s1	0.143752	0.246599	0.270387	0.226723	0.217939	0.168219	0.131738	0.13712	0.152638	0.205374	0.230848	0.211477	0.157707	0.0880883	0.114653	0.135918	0.230807
Ap5m1	0.0249346	0.0260847	0.0414372	0.0678403	0.0512159	0.0368951	0.0322504	0.0482375	0.0247033	0.0371543	0.039526	0.0293842	0.0304776	0.0313363	0.0387219	0.0461572	0.0328009
Ap5s1	0.0280385	0.030595	0.0385014	0.0386421	0.035933	0.0210557	0.0276318	0.0229699	0.0303652	0.0256118	0.0343347	0.0376968	0.0317246	0	0.0194752	0.030742	0.0252913
Ap5z1	0.0252004	0.0185192	0.028735	0.0232766	0.0327756	0.0316866	0.0151535	0.0171645	0.0157638	0.0161141	0.0165449	0.0245005	0.0166053	0.0190671	0.0338721	0.0227081	0.0261959
Apaf1	0.0201801	0.0486441	0.0741204	0.0680334	0.0816554	0.0549551	0.0262454	0.0744091	0.0203125	0.0619599	0.129311	0.0498088	0.0441084	0.044678	0.0688107	0.112405	0.0379033
Apba3	0.0294078	0.0478431	0.0431101	0.0311933	0.0245145	0.0263879	0.0137616	0.0276007	0.0380085	0.0303386	0.0170521	0.0197293	0.0236042	0.0224155	0.0179409	0.031192	0.0643296
Apbb1ip	0.542753	0.38756	0.513396	0.763408	0.824457	0.780341	0.467586	0.645546	0.229466	0.396532	0.452387	0.522153	0.416958	0.301915	0.507058	0.731744	0.34002
Apc	0.0584906	0.0343207	0.0476511	0.0513458	0.0529519	0.0406034	0.0414728	0.0900469	0.0235919	0.0528761	0.0715732	0.0459664	0.03626	0.0562847	0.049477	0.0827445	0.0376411
Apeh	0.105593	0.14067	0.198325	0.159618	0.164287	0.136207	0.0569005	0.0752744	0.0749878	0.109686	0.184237	0.139123	0.109086	0.0580886	0.123823	0.110109	0.137492
Apex1	0.21709	0.711922	0.49836	0.231413	0.0803328	0.0584837	0.0508672	0.0459965	0.417614	0.457312	0.222245	0.12091	0.128128	0.00847111	0.152524	0.037837	0.789518
Apex2	0.0186771	0.0422988	0.0531321	0.042644	0.0304657	0.0311918	0.0185162	0.0194804	0.01334	0.0473331	0.0448468	0.0230625	0.0281615	0	0	0.0217018	0.0410069
Aph1a	0.127534	0.186369	0.209048	0.184109	0.193822	0.158641	0.105297	0.134361	0.115659	0.142538	0.162978	0.176152	0.143251	0.0310268	0.0703208	0.135425	0.261341
Api5	0.151998	0.390078	0.351364	0.2354	0.240136	0.12225	0.0852423	0.128756	0.207158	0.37199	0.382357	0.192395	0.125766	0.0928058	0.0714551	0.14189	0.413316
Apip	0.0403183	0.140372	0.203895	0.259423	0.0860144	0.0442533	0.0243137	0.0365829	0.0543118	0.169697	0.200318	0.127552	0.114606	0.00603892	0.0259365	0.0450757	0.133915
Aplf	0.0112754	0.0328193	0.0375988	0.0342073	0.0171866	0.0102093	0.0141888	0.0144615	0.0104273	0.0348012	0.0362721	0.0125765	0.0121383	0.00412847	0	0.0111694	0.0312614
Aplp1	0.00526381	0.00506776	0.0123047	0.00314803	0.0143874	0.0130008	0.00888368	0.0104482	0.00132605	0.00281578	0.0103301	0.0127079	0.00481144	0.0613973	0.0215072	0.0908806	0.00292996
Aplp2	0.0630078	0.0472705	0.08752	0.105294	0.133975	0.0920118	0.0540736	0.110068	0.0412823	0.0771535	0.113622	0.0894538	0.070861	0.0575859	0.0585843	0.161266	0.0628754
Apmap	0.0678599	0.114454	0.155481	0.162936	0.137515	0.0732808	0.0310154	0.0331727	0.0631129	0.125733	0.126825	0.117477	0.0948907	0.0305295	0.0356598	0.0397231	0.101784
Apoa2	0.00164857	0.0226566	0.0220297	0.0162541	0.00598248	0.00461367	0.0027065	0.00213907	0.00444609	0.0272618	0.0312885	0.0138985	0.010958	0	0	0.00340465	0.0190232
Apobec1	0.023436	0.0117772	0.0130213	0.011538	0.0213555	0.017738	0.0166195	0.0158484	0.0193569	0.0105212	0.0120116	0.0300654	0.0149211	0.0416366	0.0920177	0.0392112	0.0132264
Apobec2	0.00645052	0.0162538	0.0811922	0.211717	0.160947	0.179645	0.0490191	0.0411902	0.00233873	0.0109082	0.154154	0.0887578	0.0697716	0.0293536	0.0556593	0.0410648	0.00378555
Apobec3	0.584308	0.72795	0.990207	1.01118	0.824141	0.605693	0.328576	0.418809	0.396857	0.65785	0.803205	1.09265	0.83922	0.344764	0.378301	0.755318	0.751706
Apobr	0.0113837	0.0192533	0.0261503	0.0378003	0.0382794	0.0335619	0.0205289	0.059831	0.0078405	0.0167351	0.0343182	0.0480655	0.0254989	0.00890315	0	0.0302601	0.00780656
Apoe	0.047108	0.0202977	0.0216241	0.0166379	0.00577723	0.0018389	0.0306086	0.0473499	0.0564717	0.0135669	0.0117408	0.0237843	0.00227768	0.232034	0.139996	0.0501197	0.081871
Apoo	0.0367547	0.153126	0.127406	0.0812243	0.0514842	0.0297729	0.0291526	0.0234983	0.0651508	0.114193	0.13141	0.0696578	0.0675965	0.0456455	0.0263359	0.0197118	0.157905
Apool	0.08374	0.120097	0.148537	0.166403	0.136849	0.0728537	0.0449302	0.044348	0.060358	0.105508	0.137473	0.158676	0.102204	0.0863911	0.0420173	0.0661514	0.111599
Apopt1	0.205114	0.164715	0.198962	0.250863	0.222848	0.194789	0.13749	0.136063	0.134508	0.177753	0.222178	0.276424	0.244453	0.121616	0.149581	0.142357	0.264169
Appbp2	0.0965151	0.167945	0.196278	0.129833	0.111874	0.116217	0.0457618	0.0815948	0.0833931	0.148353	0.149105	0.111689	0.0828085	0.0605587	0.0375731	0.084344	0.237544
Appl1	0.124219	0.150264	0.181986	0.184566	0.170945	0.140271	0.0858796	0.155829	0.0709604	0.215128	0.193022	0.130713	0.0976124	0.0070688	0.114855	0.131193	0.132732
Appl2	0.0394829	0.0133379	0.0181998	0.0181873	0.0213623	0.00781209	0.0091402	0.0202642	0.0136176	0.00766819	0.0146019	0.0217108	0.012577	0.0303298	0	0.0253781	0.017677
Aprt	0.4784	1.05461	1.18555	1.13754	0.764893	0.690048	0.351498	0.481772	0.50439	0.92505	1.00192	0.814138	0.768906	0.238734	0.377718	0.499656	1.2394
Aptx	0.0560725	0.0801414	0.091656	0.0981077	0.0639961	0.0473505	0.0456712	0.0376824	0.0667381	0.0654204	0.0660969	0.0864697	0.0787252	0.03881	0.138436	0.0561081	0.0908952
Aqp3	0.044113	0.0012356	0.00364643	0.00412343	0.0152266	0.02269	0.0165959	0.0413757	0.00879721	0.00293073	0.00541804	0.0328419	0.013371	0	0.0207515	0.0106073	0.00222844
Aqr	0.133389	0.258121	0.225146	0.211592	0.189749	0.146439	0.122552	0.180141	0.114938	0.323191	0.311908	0.143939	0.106868	0.0492671	0.166823	0.182864	0.279594
Ar	0.0243681	0.0078933	0.0140921	0.0224102	0.0362302	0.0291528	0.0182336	0.0321494	0.0082191	0.0189477	0.0376243	0.0364578	0.0430724	0	0.037478	0.0432295	0.00957709
Araf	0.188817	0.196907	0.185172	0.155091	0.16624	0.145581	0.0923075	0.133806	0.147034	0.156374	0.175495	0.174361	0.111716	0.121404	0.0696589	0.192163	0.199309
Arap1	0.0322146	0.0464873	0.0410334	0.0280237	0.0407979	0.0312081	0.0248324	0.0595571	0.0276182	0.0404911	0.0542961	0.0322177	0.0174265	0.0280345	0.05479	0.0580214	0.0478635
Arap2	0.176674	0.095538	0.210474	0.301647	0.33488	0.216556	0.127348	0.235574	0.0472384	0.214272	0.274628	0.408498	0.29196	0.18128	0.266962	0.362673	0.114209
Arcn1	0.184996	0.361648	0.368373	0.269198	0.217823	0.143077	0.100421	0.146748	0.192282	0.341509	0.386988	0.219976	0.145491	0.110294	0.0570316	0.161437	0.332411
Arel1	0.0240959	0.0344982	0.0414265	0.0375544	0.0469454	0.0222576	0.0179087	0.0379376	0.0210164	0.0415789	0.0572733	0.0351027	0.0322994	0.0283933	0	0.0505343	0.0353546
Arf1	0.742929	1.10722	1.38663	1.24465	1.11366	0.981612	0.595492	0.650136	0.63012	1.1373	1.07507	0.998894	0.794421	0.483393	0.496534	0.696374	1.18789
Arf2	0.0287716	0.031941	0.0357748	0.0444903	0.0323836	0.0223111	0.0129136	0.0202182	0.0290941	0.0361735	0.0433704	0.029668	0.0280689	0.0208315	0.0594094	0.0225135	0.0334166
Arf3	0.225003	0.19765	0.214099	0.19674	0.184827	0.145816	0.097348	0.172828	0.196409	0.19735	0.260054	0.140712	0.107085	0.0610478	0.13174	0.212469	0.196984
Arf4	0.412019	0.449653	0.574526	0.602752	0.63955	0.639643	0.497549	0.422811	0.495059	0.395736	0.523816	0.509514	0.426882	0.398093	0.624425	0.474091	0.612328
Arf5	1.16748	0.910315	1.21213	1.4449	1.37546	1.20919	0.801825	0.798462	0.827097	0.849138	1.17492	1.40175	1.09871	0.67809	1.05804	0.919149	0.885614
Arf6	0.530959	0.791599	0.865695	0.676082	0.866212	0.783002	0.666083	0.650524	0.813938	0.576116	0.833466	0.612752	0.522955	0.631624	0.879079	0.716963	0.791907
Arfgap1	0.104656	0.109189	0.132432	0.0863848	0.0929222	0.0672013	0.0422816	0.0684705	0.0732491	0.0847295	0.0986647	0.0741613	0.058972	0.104556	0.0194752	0.0929654	0.126671
Arfgap2	0.349021	0.282456	0.329087	0.235503	0.262485	0.192472	0.186912	0.194579	0.204614	0.17063	0.248976	0.223449	0.167741	0.0995462	0.15343	0.227216	0.268089
Arfgap3	0.0113937	0.0164524	0.0293997	0.0278181	0.0292586	0.0248521	0.00822779	0.0214052	0.00884824	0.0176249	0.0262016	0.0263717	0.0163048	0	0.0198023	0.0227585	0.00872405
Arfgef1	0.120463	0.148912	0.160368	0.152852	0.116816	0.0880385	0.0842273	0.150425	0.089717	0.153419	0.1908	0.118988	0.0717148	0.0766373	0.113867	0.190507	0.173324
Arfgef2	0.0225	0.039102	0.0351898	0.0314387	0.0249102	0.0144592	0.0129042	0.0278601	0.021489	0.0439713	0.0487638	0.0293242	0.0175723	0.0199804	0	0.0277562	0.0504734
Arfip1	0.0507904	0.0769219	0.0821851	0.0551496	0.0705461	0.0340682	0.0271697	0.0512406	0.0370086	0.076488	0.0966063	0.0660878	0.0297774	0.00774957	0.0171929	0.0326666	0.0740101
Arfip2	0.056454	0.17751	0.158817	0.091513	0.046957	0.0375679	0.0189353	0.0316574	0.0687097	0.123689	0.0902462	0.0676678	0.046256	0.0254999	0.08206	0.0434032	0.207463
Arfrp1	0.231791	0.386083	0.352388	0.311282	0.250554	0.286069	0.159972	0.178229	0.205787	0.328627	0.266192	0.211968	0.18209	0.0901715	0.0683228	0.226178	0.485937
Arglu1	0.439462	0.626319	0.715007	0.699751	0.53005	0.52983	0.22181	0.492137	0.312711	0.938111	0.888985	0.58241	0.523739	0.300013	0.140733	0.558832	0.844436
Arhgap1	0.102585	0.120407	0.190029	0.191518	0.156648	0.0902511	0.0543026	0.0810008	0.0887748	0.133285	0.202846	0.122086	0.0928376	0.0222116	0	0.105834	0.0944221
Arhgap10	0.0289424	0.0831355	0.0845991	0.0852678	0.0540859	0.0547673	0.0316166	0.0714602	0.0275091	0.119841	0.10616	0.0504678	0.0369097	0.04117	0.0351076	0.101434	0.0571164
Arhgap11a	0.00996125	0.124367	0.17173	0.194249	0.0793591	0.0220901	0.0119768	0.0124467	0.0252159	0.205075	0.321175	0.0542599	0.0749012	0.0475804	0.0129256	0.0152888	0.115576
Arhgap12	0.0402541	0.0169333	0.0319876	0.0320156	0.0239857	0.0382443	0.0363554	0.0405699	0.0243531	0.0272111	0.0474982	0.0294097	0.0170684	0.0316999	0	0.0402922	0.0208811
Arhgap15	0.711268	0.236972	0.263725	0.308569	0.467257	0.423621	0.315233	0.427201	0.300033	0.192694	0.298353	0.423838	0.273953	0.239789	0.30833	0.388603	0.157593
Arhgap17	0.0838702	0.0619636	0.0779476	0.0985431	0.109483	0.112596	0.057011	0.142158	0.0393987	0.0833206	0.155886	0.0745106	0.0651285	0.0684435	0.0501801	0.144552	0.0559418
Arhgap18	0.0239503	0.0236986	0.0530541	0.0610153	0.0666772	0.0520002	0.0254775	0.0456524	0.0186519	0.0345182	0.0493217	0.0438695	0.0396499	0.0280519	0.0392678	0.0572303	0.010876
Arhgap19	0.00245088	0.0715522	0.103087	0.0872441	0.0356367	0.00970803	0.00150901	0.0020648	0.0168257	0.0812052	0.15041	0.024265	0.0370793	0	0	0.0047723	0.0460761
Arhgap25	0.145363	0.0870899	0.141059	0.144018	0.247821	0.232531	0.135161	0.194522	0.0788556	0.0731445	0.127341	0.196912	0.146581	0.119254	0.152812	0.190406	0.0740961
Arhgap26	0.0262533	0.0268366	0.0516863	0.0671311	0.0848138	0.0952587	0.0740802	0.140424	0.0197956	0.0348248	0.068188	0.0644543	0.0676571	0.0149575	0.118782	0.0827674	0.0164723
Arhgap27	0.0537397	0.0508963	0.0511708	0.0421755	0.0436094	0.0482017	0.0300284	0.0487481	0.0315654	0.0366033	0.0624699	0.0392967	0.0246109	0.0191598	0.0331236	0.0563918	0.046946
Arhgap27os3	0.0349963	0.0188418	0.0272	0.0279701	0.0364231	0.0258355	0.0230966	0.0154618	0.0117892	0.0136718	0.0321371	0.0519946	0.0326974	0.00919926	0	0.0417108	0.0155449
Arhgap30	0.503745	0.387859	0.500791	0.567491	0.622882	0.542821	0.253536	0.57354	0.328917	0.468922	0.563854	0.546204	0.406162	0.300049	0.20735	0.628668	0.400292
Arhgap31	0.38816	0.0497972	0.0296486	0.0330274	0.138832	0.187761	0.359885	0.4426	0.0941766	0.0475187	0.10941	0.103139	0.116099	0.52768	0.389989	0.452937	0.10119
Arhgap35	0.0147471	0.0154139	0.012374	0.00798112	0.00644426	0.00327701	0.0144735	0.017991	0.0080608	0.0123814	0.0146162	0.00757137	0.00352521	0.00916397	0.0200267	0.0202462	0.0250488
Arhgap39	0.0267446	0.0501675	0.0132809	0.00571042	0.00598312	0.00582886	0.0076186	0.023234	0.0417317	0.036551	0.0158434	0.0121374	0.00582091	0.0142051	0	0.028955	0.0782172
Arhgap4	0.137481	0.0530406	0.0747892	0.0880779	0.130379	0.110113	0.0745394	0.149828	0.0448679	0.0490111	0.109346	0.0855624	0.0506408	0.0476718	0.0645433	0.126769	0.0365893
Arhgap45	1.09722	0.358688	0.485116	0.419285	0.832152	0.800718	0.762372	0.984832	0.397549	0.308126	0.529271	0.602679	0.398277	0.56561	0.721201	1.06698	0.284706
Arhgap5	0.0652409	0.0189613	0.0138891	0.00911711	0.00690158	0.0044843	0.0206634	0.0560967	0.0261094	0.0216528	0.0147311	0.00988691	0.00416751	0.0107482	0.035831	0.0366098	0.0222489
Arhgap9	0.553411	0.45942	0.469965	0.442643	0.54807	0.424673	0.188839	0.252907	0.279274	0.274069	0.361493	0.60328	0.445232	0.273934	0.262331	0.442008	0.310248
Arhgdia	0.90658	1.39566	1.66791	1.44238	1.29778	0.923121	0.644984	0.773332	0.835711	1.20651	1.47035	1.23055	0.986489	0.547257	0.662572	0.788789	1.3869
Arhgdib	2.0844	1.8939	2.3318	2.50964	2.85757	2.63976	2.34158	1.75204	1.54111	1.77896	2.03013	2.55755	2.39838	1.76629	1.83744	1.74501	1.39522
Arhgdig	0.00157836	0.0785158	0.0504808	0.0214268	0.000615961	0	0	0	0.0388749	0.0378983	0.0294642	0.00453438	0.00488282	0	0	0.000272214	0.196739
Arhgef1	1.07982	0.567928	0.582507	0.590264	0.807654	0.605064	0.608165	0.883975	0.550894	0.411771	0.764997	0.578318	0.489581	0.307401	0.556087	0.910715	0.546999
Arhgef12	0.0134118	0.00986155	0.0128551	0.011665	0.015531	0.0163426	0.0158146	0.0339566	0.00644063	0.0170644	0.0112542	0.0156433	0.014074	0.0115362	0.0218571	0.0299727	0.0182917
Arhgef18	0.128287	0.0421212	0.0657101	0.107567	0.146811	0.142374	0.101607	0.228335	0.0259952	0.0613485	0.15092	0.07697	0.0720715	0.0379399	0.0998767	0.166976	0.0172842
Arhgef2	0.174788	0.183273	0.258897	0.212938	0.236432	0.191533	0.0928835	0.198869	0.124999	0.188091	0.278465	0.151493	0.0822722	0.0565099	0.144167	0.180115	0.235605
Arhgef3	0.138576	0.127244	0.130315	0.0786203	0.246121	0.207946	0.0901533	0.166692	0.0852359	0.0838767	0.117992	0.13514	0.0957152	0.118555	0.0985824	0.189244	0.0978699
Arhgef39	0.00262519	0.0121655	0.023097	0.0288357	0.00295972	0.00300638	0.00107803	0.0029981	0.00424437	0.0120082	0.0281022	0.00402011	0.00794208	0	0	0.00243165	0.00945229
Arhgef6	0.157029	0.198943	0.281612	0.28379	0.29933	0.217992	0.114959	0.176261	0.112341	0.231246	0.257265	0.268033	0.164204	0.142202	0.112848	0.2126	0.138619
Arhgef7	0.0439691	0.062136	0.0639995	0.0496865	0.0451185	0.0362094	0.0326504	0.0431206	0.0332727	0.0445358	0.0663248	0.0370341	0.0298483	0.0225003	0	0.0440381	0.0849828
Arid1a	0.339017	0.362075	0.416343	0.412775	0.310644	0.296868	0.227196	0.456381	0.243187	0.413606	0.521683	0.262014	0.188243	0.181713	0.161244	0.416684	0.350363
Arid1b	0.0686369	0.0366337	0.0407958	0.0611556	0.0541671	0.0506933	0.0264706	0.0872344	0.0384938	0.0617383	0.0759303	0.0409824	0.0370895	0.0373477	0.0177732	0.0985879	0.0420073
Arid2	0.0834874	0.0721236	0.0767216	0.0710535	0.0481599	0.0505381	0.0277251	0.100613	0.0399804	0.0952505	0.0765704	0.0469984	0.0365389	0.0268943	0.0581121	0.0898877	0.0756871
Arid3a	0.00671127	0.0218715	0.0486909	0.0627512	0.0351546	0.0197233	0.00684121	0.0193439	0.00591742	0.0524136	0.0665319	0.0244353	0.0179672	0.0315103	0	0.0437172	0.0210037
Arid3b	0.0573281	0.0459392	0.0683961	0.0580407	0.0586092	0.0559572	0.0374546	0.089208	0.0227371	0.0556278	0.067198	0.0580069	0.0422602	0.0176005	0.0217005	0.0608067	0.0517551
Arid4a	0.329852	0.150281	0.274628	0.352937	0.30445	0.291599	0.138274	0.316805	0.0866276	0.299975	0.297042	0.234531	0.171325	0.0751997	0.13955	0.310236	0.177775
Arid4b	0.31027	0.176953	0.25196	0.361207	0.259485	0.246121	0.13824	0.271375	0.12122	0.304865	0.286503	0.269683	0.198346	0.0918783	0.139021	0.321759	0.172443
Arid5a	0.275297	0.132517	0.0964402	0.0841835	0.132823	0.216496	0.161354	0.324919	0.219874	0.106115	0.0775572	0.149396	0.142729	0.0857523	0.117007	0.234827	0.243452
Arid5b	0.087709	0.0251326	0.042106	0.103147	0.100183	0.136685	0.0471892	0.0651169	0.0248908	0.0399031	0.059233	0.116071	0.0882536	0.0679972	0.126393	0.120124	0.0337393
Arih1	0.198613	0.244426	0.295683	0.234628	0.218111	0.213418	0.126094	0.194405	0.129812	0.235272	0.254049	0.191712	0.137188	0.037306	0.0941251	0.188897	0.246899
Arih2	0.0851114	0.138194	0.130263	0.084436	0.0888523	0.0865048	0.0615845	0.0694788	0.084896	0.106615	0.0921416	0.0920908	0.0723675	0.112475	0.0753003	0.0952603	0.145498
Arl1	0.226214	0.440216	0.537182	0.471142	0.356533	0.265519	0.14099	0.167955	0.226433	0.394475	0.399649	0.401145	0.280185	0.126062	0.171991	0.19152	0.426376
Arl13b	0.0256349	0.0236481	0.0280379	0.0263796	0.025311	0.0227559	0.01837	0.0479817	0.00834095	0.0251097	0.0289538	0.0245667	0.013218	0	0.0202986	0.0563549	0.0295472
Arl14ep	0.0358403	0.0593951	0.0523562	0.0498894	0.0457364	0.0321756	0.0143831	0.0369887	0.0313882	0.0626749	0.046793	0.0589821	0.0779972	0	0.0576726	0.055141	0.0642222
Arl15	0.0132755	0.00728647	0.0107304	0.0106818	0.0195119	0.0171788	0.0216813	0.0429568	0.00254585	0.00773601	0.0213897	0.0115281	0.0061838	0.0108742	0	0.0414471	0.0082839
Arl16	0.0357599	0.0761311	0.086213	0.0733383	0.0633451	0.0408411	0.0266895	0.0338522	0.0343784	0.0742021	0.0758868	0.054887	0.0476274	0.0505277	0.0302731	0.0319136	0.0770593
Arl2	0.0684445	0.106662	0.109781	0.0913218	0.0414641	0.0321056	0.0555821	0.0811637	0.0672486	0.0774041	0.0943698	0.0568513	0.0420311	0.00901666	0.0328569	0.0649992	0.202904
Arl2bp	0.478894	0.415119	0.571209	0.45465	0.5812	0.504664	0.244496	0.28489	0.254335	0.223437	0.350996	0.547161	0.400848	0.14498	0.269284	0.336775	0.301063
Arl3	0.111974	0.159578	0.187113	0.201619	0.132359	0.0819241	0.0714178	0.074379	0.0877034	0.200523	0.174527	0.140875	0.1191	0.0491928	0.0876112	0.0823637	0.179239
Arl4a	0.26072	0.251604	0.321869	0.352409	0.319099	0.308068	0.271183	0.231015	0.239441	0.305288	0.288846	0.312663	0.271336	0.256858	0.425813	0.23996	0.198587
Arl4c	1.18855	0.347704	0.484867	0.530571	0.679087	0.766814	0.866397	1.42797	0.506092	0.145338	0.211784	0.23564	0.192209	0.0815599	0.190741	0.65361	0.25939
Arl4d	0.0082303	0.00807424	0.0263729	0.0495847	0.0540243	0.0891712	0.0577194	0.0455259	0.00678089	0.0124361	0.0334545	0.0326271	0.0442646	0	0.0699831	0.0295691	0.00605286
Arl5a	0.045999	0.241504	0.20417	0.146326	0.140718	0.0987714	0.0643822	0.0893884	0.106908	0.188102	0.170737	0.142469	0.113888	0.154846	0.125742	0.104215	0.276974
Arl5b	0.0397902	0.0325396	0.0442767	0.082464	0.0471524	0.0888842	0.0404929	0.0496914	0.0347188	0.0453079	0.0609973	0.0430568	0.0480709	0.134105	0.117975	0.041949	0.0397055
Arl5c	0.395973	0.0465572	0.114867	0.298678	0.343565	0.371055	0.115401	0.14657	0.0581074	0.0546106	0.131097	0.19561	0.141918	0.032073	0.0539189	0.157421	0.0541622
Arl6	0.00699341	0.0265684	0.0424984	0.0395344	0.0241428	0.00450005	0.00125046	0.00490129	0.0140873	0.0339544	0.026979	0.038236	0.0327839	0	0	0.00982885	0.030558
Arl6ip1	0.79434	1.21674	1.74594	1.84176	1.42042	1.14921	0.752876	0.879489	0.687637	1.97931	1.90626	1.30188	1.34496	1.13737	0.791291	1.34196	0.990533
Arl6ip4	0.195092	0.622166	0.706254	0.52314	0.36494	0.21773	0.132582	0.186862	0.24442	0.63725	0.591291	0.404056	0.331804	0.172585	0.14668	0.19889	0.616897
Arl6ip5	1.06391	0.674426	0.972227	1.24756	1.50699	1.44052	1.10597	0.90877	0.791504	0.64084	0.785364	1.25008	1.15967	0.698545	1.28272	0.882825	0.621439
Arl6ip6	0.122029	0.206479	0.269515	0.240479	0.156973	0.0832136	0.0983064	0.0859214	0.109741	0.197155	0.19898	0.133515	0.073054	0.111124	0.0778182	0.102381	0.185754
Arl8a	0.0627249	0.0614459	0.105042	0.0949897	0.0969048	0.0822621	0.0736458	0.13503	0.0317312	0.0675422	0.0926847	0.0839401	0.0645149	0.0923627	0.0488578	0.124414	0.0605406
Arl8b	0.0763223	0.260431	0.266908	0.220125	0.143967	0.0997661	0.0490714	0.0785265	0.129558	0.239437	0.227665	0.136303	0.0970973	0.0980503	0.0613239	0.0939712	0.300976
Armc1	0.135702	0.259919	0.360776	0.305348	0.206057	0.133976	0.0765703	0.126201	0.119795	0.295424	0.25061	0.16095	0.134781	0.0955932	0.0369491	0.121104	0.267078
Armc10	0.13782	0.210549	0.230204	0.151307	0.188511	0.133607	0.0708572	0.122627	0.106594	0.167386	0.187681	0.155048	0.111481	0.0698659	0.0551076	0.104197	0.214732
Armc3	0.0322335	0.0127335	0.0209704	0.0326901	0.123609	0.0871298	0.0518707	0.0432674	0.0242414	0.0087435	0.0284767	0.131431	0.102353	0.103114	0.110361	0.0633781	0.00368774
Armc5	0.0444955	0.0594092	0.0799603	0.0515142	0.0584658	0.04569	0.017736	0.0422463	0.0401997	0.0486133	0.0669799	0.053145	0.0435458	0.0202995	0.0305744	0.0511539	0.0752569
Armc6	0.0256727	0.0972651	0.100332	0.0437863	0.0288746	0.0193955	0.0169404	0.0135021	0.045372	0.100534	0.0698232	0.0231886	0.0154211	0.00412847	0	0.0110276	0.119375
Armc7	0.101689	0.0835407	0.140934	0.176978	0.240923	0.288287	0.199285	0.19083	0.0684574	0.0543197	0.0831001	0.101767	0.115557	0.10791	0.0589632	0.222796	0.0969622
Armc8	0.0508452	0.0617104	0.075908	0.0715611	0.0792523	0.047958	0.0431606	0.0604782	0.0478772	0.0789776	0.0807363	0.0640582	0.0498068	0.0285319	0.0200528	0.0584985	0.0710516
Armcx2	0.0299343	0.0250605	0.0212197	0.0109735	0.00992875	0.00405497	0.0049202	0.0114569	0.0178736	0.0210128	0.0116688	0.0111454	0.00786978	0	0	0.0164904	0.0219091
Armcx3	0.0204931	0.0166308	0.019801	0.0111776	0.0162579	0.0085722	0.00358016	0.0156625	0.0205105	0.0162347	0.012659	0.0126787	0.00545338	0	0	0.0269467	0.0182155
Armcx5	0.0613691	0.0309312	0.0380448	0.0684412	0.0472503	0.0486487	0.0353441	0.0554768	0.0337704	0.0461434	0.0412923	0.0522218	0.042825	0.0330552	0.0389925	0.0752648	0.0394412
Armt1	0.050792	0.0869899	0.110776	0.100379	0.0830178	0.0503293	0.0224432	0.0400972	0.0222121	0.0947563	0.0963439	0.0715125	0.0598011	0	0.0154418	0.051462	0.0808318
Arnt	0.0632274	0.0483408	0.0520759	0.049383	0.0469521	0.0448059	0.0245576	0.0539527	0.0464143	0.0611622	0.0649503	0.0393702	0.0278844	0.0307374	0	0.05917	0.0691399
Arntl	0.0294858	0.0134164	0.0210618	0.0169103	0.0668704	0.0654634	0.0430684	0.0424848	0.0142734	0.00887453	0.0177442	0.0324728	0.030753	0.0162597	0	0.0328294	0.0122059
Arpc1a	0.23278	0.558662	0.600398	0.452742	0.34732	0.251353	0.132246	0.172676	0.231417	0.403885	0.398872	0.429248	0.330477	0.171438	0.112672	0.223375	0.533841
Arpc1b	1.75202	1.71208	2.05484	2.24145	2.37376	2.2686	1.69687	1.55421	1.44288	1.47988	1.62274	2.26479	1.98217	1.76921	1.41853	1.86356	1.45802
Arpc2	1.85083	1.74771	2.17079	2.36046	2.37626	2.1433	1.64656	1.50255	1.69864	1.72435	1.85059	2.14153	1.84028	1.45852	1.62175	1.6409	1.52931
Arpc3	1.2119	1.10439	1.47451	1.97646	1.95563	1.80931	1.15077	1.05073	0.7106	1.28566	1.5458	1.7846	1.72979	1.11808	1.09357	1.14195	1.08357
Arpc4	0.698855	0.871677	1.34324	1.57979	1.25626	0.881984	0.556518	0.52746	0.559392	1.04598	1.27645	0.853545	0.668719	0.577917	0.690382	0.656976	0.693599
Arpc5	1.01624	1.2174	1.692	1.8718	1.95554	1.4782	0.798696	0.899462	0.9047	1.35185	1.57369	1.76341	1.49638	0.534281	0.670516	0.972119	1.0203
Arpc5l	0.480793	0.929409	1.05393	1.00136	0.842244	0.796302	0.394562	0.470698	0.6533	0.873389	0.8457	0.791719	0.676323	0.330759	0.369461	0.422224	0.893995
Arpp19	0.887452	1.70269	1.34993	0.902821	1.39836	0.781637	1.04473	0.997841	1.15512	1.67583	1.67167	1.21236	1.29231	1.14533	1.0303	0.916309	1.7476
Arrb2	0.328402	0.40183	0.415623	0.302858	0.367466	0.346388	0.251854	0.254884	0.324435	0.2264	0.361259	0.320936	0.265354	0.183116	0.186056	0.281233	0.277488
Arrdc1	0.155819	0.144345	0.225516	0.246634	0.237187	0.197894	0.129459	0.130952	0.0924706	0.110958	0.220318	0.229773	0.21996	0.0799686	0.059141	0.153475	0.113356
Arrdc2	0.0212455	0.0130172	0.01333	0.0102964	0.0204717	0.022778	0.00405167	0.0269921	0.00887731	0.00792148	0.0130702	0.0100811	0.00827975	0	0	0.0186982	0.0163013
Arrdc3	0.0276694	0.00876932	0.00791876	0.0100595	0.0145174	0.0159588	0.026806	0.0405942	0.0259258	0.0158897	0.0152734	0.0118478	0.00832464	0.0282941	0.0584704	0.061883	0.019444
Arsb	0.0221938	0.127436	0.224943	0.317504	0.256307	0.114382	0.0340693	0.0508502	0.0366931	0.111457	0.169935	0.268187	0.207405	0.0684907	0.074454	0.112527	0.0311388
Arsk	0.0173962	0.00812727	0.0108555	0.0148579	0.0166093	0.0131747	0.013299	0.0251935	0.0101786	0.0134066	0.0256687	0.0187136	0.0106569	0	0.0190082	0.0241087	0.00997402
Arv1	0.0184858	0.0311518	0.0289062	0.0275322	0.0156315	0.0126847	0.0189688	0.0128787	0.0253873	0.0207448	0.0193199	0.0187879	0.0168256	0.0107289	0	0.0147999	0.0394892
Arxes2	0.00313315	0.0220293	0.0286631	0.0196428	0.0144243	0.0026991	0.00483386	0.00110907	0.0111488	0.0374688	0.0360188	0.0187539	0.0107654	0	0	0.00495851	0.012621
As3mt	0.0522209	0.0503301	0.073112	0.115487	0.193992	0.297318	0.183914	0.156925	0.043038	0.0525694	0.0492564	0.0221515	0.0109516	0.0333439	0.127285	0.0624769	0.0898663
Asah1	0.0573808	0.0337947	0.0583109	0.0734549	0.0838329	0.0522961	0.0360883	0.0485228	0.041971	0.0259515	0.0497476	0.0665407	0.0335146	0	0.0940675	0.0617121	0.0244174
Asap1	0.240437	0.0855137	0.160229	0.172118	0.189682	0.158327	0.0841085	0.133223	0.0682774	0.116373	0.173238	0.196785	0.132986	0.0956553	0.169927	0.212666	0.0871137
Asb1	0.0101168	0.0402715	0.0546737	0.0382294	0.0282862	0.0246106	0.0159078	0.01598	0.0134528	0.0404618	0.0448787	0.0314431	0.0287195	0	0	0.0187916	0.0244376
Asb13	0.118059	0.068823	0.0491712	0.0364196	0.0588652	0.0670988	0.0747763	0.09228	0.149828	0.0345924	0.0401335	0.0664531	0.0433579	0.0195882	0.0198023	0.102101	0.0907344
Asb3	0.0720288	0.0491872	0.0651244	0.0974754	0.0979164	0.0628207	0.0648476	0.0504627	0.0419144	0.0496069	0.0616831	0.090082	0.0814277	0.0332712	0.0195419	0.0744379	0.0522055
Asb6	0.0803333	0.0950507	0.128366	0.105044	0.12065	0.0997209	0.0410251	0.0415328	0.0586634	0.0848213	0.116167	0.0682474	0.0627876	0.0506174	0.0212801	0.0425095	0.132769
Asb7	0.0173849	0.0201851	0.0224542	0.0142387	0.0158198	0.0172592	0.00815726	0.0202258	0.017546	0.0184576	0.019868	0.0197475	0.0178966	0.0109387	0.0367977	0.0329449	0.012304
Asb8	0.0501665	0.06472	0.0971996	0.0938601	0.0953825	0.0623701	0.0338161	0.051987	0.0317581	0.0560498	0.0809359	0.0841396	0.0673055	0.0179617	0.0362534	0.0590109	0.0571208
Ascc1	0.145769	0.0756063	0.098229	0.120394	0.107809	0.0976781	0.0448069	0.0773489	0.0501143	0.0596854	0.0926565	0.132498	0.0880417	0.0705288	0.115494	0.0748881	0.0727905
Ascc2	0.0460369	0.102861	0.106952	0.0850031	0.0497727	0.0303604	0.0191151	0.0489906	0.053808	0.0823068	0.0975337	0.0491965	0.057268	0.0195208	0	0.043982	0.127119
Ascc3	0.0826508	0.120782	0.0921513	0.101048	0.111555	0.0784442	0.0634977	0.108691	0.0904132	0.195382	0.159249	0.0950048	0.0701335	0.0848835	0.0361021	0.113638	0.15854
Asf1a	0.131202	0.375972	0.375383	0.335297	0.131389	0.114486	0.094616	0.0970249	0.227752	0.346	0.286438	0.157035	0.138876	0.0969001	0.055808	0.0868049	0.423724
Asf1b	0.0248543	0.359581	0.740987	0.785013	0.29698	0.0800093	0.0220183	0.0215466	0.111025	0.413828	0.594978	0.306819	0.314322	0.0366413	0.0271489	0.0420197	0.25256
Ash1l	0.233623	0.108177	0.150084	0.194416	0.174469	0.164829	0.107829	0.277372	0.0848598	0.177293	0.200331	0.164036	0.11678	0.0310654	0.152668	0.297844	0.107094
Ash2l	0.150165	0.264516	0.27524	0.211188	0.161823	0.0970124	0.0488485	0.0806425	0.146572	0.19108	0.192114	0.166849	0.120075	0.0599591	0.0534509	0.11983	0.249828
Asl	0.0874128	0.115204	0.148698	0.163817	0.191118	0.111553	0.0651853	0.0874031	0.0679839	0.0836373	0.0989696	0.186615	0.140854	0.061281	0.110843	0.106547	0.1108
Asna1	0.125069	0.435981	0.363067	0.320229	0.261869	0.177481	0.120082	0.0928736	0.227276	0.263753	0.34115	0.279197	0.190567	0.054115	0.0715874	0.0979575	0.51981
Asns	0.0078668	0.155222	0.126445	0.08432	0.0281947	0.0125846	0.00522336	0.0117094	0.0358736	0.128788	0.0826233	0.0568706	0.0437692	0	0	0.0172394	0.0458932
Asnsd1	0.189186	0.344204	0.46682	0.309452	0.290762	0.191329	0.141774	0.149518	0.187493	0.264145	0.377078	0.330339	0.244164	0.11015	0.0205881	0.207144	0.364625
Aspm	0.00245575	0.0551556	0.0923476	0.163321	0.0432741	0.0120279	0.000487269	0.00635833	0.0163084	0.12134	0.190784	0.0341275	0.0399975	0.0137043	0	0.00729245	0.0515737
Aspscr1	0.212181	0.1821	0.249945	0.21286	0.286221	0.193707	0.0925715	0.100804	0.120548	0.110013	0.148701	0.262267	0.196185	0.122034	0.140245	0.152306	0.159399
Asrgl1	0.0991186	0.294876	0.386717	0.410002	0.314878	0.248158	0.102884	0.117503	0.0852154	0.265575	0.301782	0.274414	0.229272	0.107913	0.104453	0.114048	0.194911
Ass1	0.235117	0.147476	0.318017	0.30359	0.107088	0.0617802	0.119685	0.115245	0.0937913	0.108703	0.122743	0.0341905	0.0235249	0.0189232	0.0405052	0.0483536	0.242741
Aste1	0.0336496	0.0334345	0.0508308	0.03921	0.0368008	0.0247874	0.0255832	0.0220791	0.0228987	0.0389617	0.0351546	0.030219	0.0277051	0.0202807	0.0190082	0.0395257	0.0265391
Asxl1	0.0630698	0.170685	0.225873	0.157886	0.0924756	0.0788287	0.0250223	0.0718303	0.0671186	0.210573	0.272849	0.108512	0.071126	0.0105965	0.041828	0.09546	0.141563
Asxl2	0.172823	0.092202	0.127306	0.127182	0.114688	0.0919978	0.100094	0.214854	0.0747437	0.132246	0.163496	0.111123	0.0606726	0.116596	0.073963	0.301409	0.122369
Atad1	0.135173	0.159847	0.19426	0.173463	0.194862	0.0972432	0.0773459	0.0734092	0.108436	0.138336	0.163162	0.157407	0.106004	0.0218662	0.0653047	0.0971697	0.18503
Atad2	0.0890905	0.251938	0.366624	0.35969	0.170241	0.0834711	0.0576048	0.102221	0.109626	0.451938	0.498114	0.14714	0.082695	0.0758114	0.212546	0.105808	0.260309
Atad2b	0.0625791	0.0264602	0.053535	0.0760527	0.0683497	0.0704106	0.0318548	0.0804516	0.023061	0.0654475	0.0535745	0.0549939	0.0426411	0.0343653	0.0219916	0.0860102	0.0230468
Atad3a	0.115176	0.416697	0.273807	0.0831239	0.0462216	0.0225206	0.0257077	0.0403155	0.24807	0.27267	0.129054	0.0587749	0.0388758	0.0318856	0.0575881	0.0292755	0.495515
Atad5	0.0132145	0.107063	0.153285	0.213783	0.0605885	0.0198277	0.00316744	0.0107139	0.0227013	0.224828	0.208948	0.0615458	0.0396269	0	0	0.0153205	0.0960912
Atat1	0.012661	0.0159092	0.0152339	0.00891661	0.00688149	0.00722777	0.0098759	0.0207316	0.00661911	0.0125501	0.0138755	0.0131766	0.00810938	0.00812523	0	0.0181633	0.026022
Ate1	0.0843226	0.0693253	0.10494	0.100419	0.0940551	0.0821956	0.0566963	0.108401	0.04833	0.176356	0.184512	0.0776778	0.0724392	0.0748527	0.0366988	0.113518	0.0794491
Atf1	0.220461	0.313593	0.362609	0.366385	0.226474	0.173266	0.115582	0.129009	0.17754	0.365272	0.415677	0.224292	0.166708	0.10368	0.143147	0.15899	0.345083
Atf2	0.0945426	0.080733	0.0927667	0.08382	0.0812484	0.0770479	0.0607145	0.0945966	0.0645269	0.11759	0.110515	0.0785493	0.0622663	0.0391276	0.140455	0.0987525	0.0990569
Atf3	0.0396077	0.0112955	0.00991921	0.0111264	0.00516402	0.019031	0.0376172	0.0593596	0.0531338	0.0221869	0.00894846	0.00612571	0.00364641	0.0379903	0.140059	0.0658352	0.062982
Atf4	0.508221	0.861556	0.712295	0.63794	0.435549	0.649441	0.356933	0.41489	0.398095	0.72985	0.579363	0.381967	0.391199	0.39306	0.308094	0.382995	0.872561
Atf5	0.0205325	0.0249277	0.0354467	0.0259445	0.0265588	0.0180034	0.0109656	0.0177263	0.0152527	0.0218584	0.0311618	0.0237961	0.0111487	0.0196621	0	0.0189325	0.0365089
Atf6	0.015738	0.0784555	0.0976682	0.119673	0.0775349	0.0809624	0.0328237	0.0788536	0.0329367	0.165914	0.136058	0.0865976	0.0754623	0.0376809	0.0564609	0.0696858	0.0883481
Atf6b	0.117064	0.163475	0.175358	0.0981931	0.107173	0.0933195	0.056028	0.0769567	0.103557	0.11975	0.140526	0.0858663	0.055492	0.0761201	0.0448332	0.0819359	0.180708
Atf7	0.0838746	0.036283	0.0368339	0.0303004	0.0600764	0.0420387	0.0397665	0.0868724	0.0201492	0.0289227	0.0607516	0.036605	0.0197303	0.0213852	0.0391961	0.0696427	0.0394203
Atf7ip	0.213074	0.102145	0.145084	0.199226	0.195763	0.175974	0.128609	0.23325	0.119959	0.177869	0.212787	0.149684	0.111471	0.170138	0.591963	0.390168	0.112627
Atg10	0.0603038	0.0326027	0.0475784	0.0329584	0.0550948	0.0363645	0.0291059	0.0338025	0.0230663	0.0305121	0.0546052	0.0473088	0.052784	0.0397354	0.0308457	0.0345189	0.0363065
Atg101	0.124203	0.214642	0.32348	0.325005	0.260356	0.282399	0.169413	0.131442	0.14517	0.219429	0.227002	0.210163	0.196181	0.164885	0.143582	0.147045	0.197726
Atg12	0.116661	0.078699	0.112942	0.111343	0.18697	0.173172	0.082258	0.121764	0.0706171	0.107495	0.123879	0.129428	0.127629	0.138799	0.142552	0.149035	0.0940627
Atg13	0.057872	0.0379031	0.04969	0.0383755	0.0535093	0.052232	0.0422725	0.0522177	0.0272441	0.0350545	0.0592642	0.0442229	0.0281208	0.0446805	0	0.0546281	0.0502937
Atg14	0.0379279	0.0184854	0.0128898	0.0118326	0.017551	0.0206364	0.0152551	0.0209199	0.0313871	0.0230208	0.0190657	0.0151972	0.0102664	0.030973	0.038009	0.0299911	0.023331
Atg16l1	0.1013	0.0685577	0.0894836	0.08353	0.0759869	0.106988	0.0461905	0.0950349	0.0719286	0.0902601	0.080967	0.0604392	0.0544173	0.0482778	0.0398759	0.10193	0.0784108
Atg16l2	0.0656179	0.0784415	0.101113	0.109085	0.095525	0.107686	0.0811288	0.0711533	0.0581722	0.0766121	0.0928194	0.0743107	0.0659501	0.0714441	0.0977488	0.0890237	0.080085
Atg2a	0.181162	0.0481307	0.0396521	0.0742257	0.0746319	0.122987	0.149769	0.16024	0.0374687	0.0637098	0.0888435	0.0640871	0.0473831	0.137074	0.170982	0.151302	0.063645
Atg2b	0.0370571	0.0561232	0.0448654	0.0236403	0.0174966	0.0181425	0.0172171	0.0395485	0.0230352	0.0496699	0.0522071	0.0261891	0.0159695	0.00812523	0.0543523	0.0388887	0.0643403
Atg3	0.303293	0.410121	0.516483	0.452578	0.335092	0.299112	0.2554	0.212916	0.295731	0.375895	0.416316	0.342457	0.257248	0.149085	0.270011	0.227993	0.412587
Atg4a	0.0437453	0.044802	0.0695562	0.0620309	0.084501	0.0371287	0.0236804	0.0398915	0.0266756	0.0352485	0.0448713	0.0521784	0.0498553	0.00986307	0.0722313	0.0370612	0.0393836
Atg4b	0.0908289	0.139469	0.187345	0.14714	0.15681	0.113508	0.0644854	0.0779044	0.0669631	0.124406	0.131991	0.121847	0.0948001	0.052386	0.0399838	0.0928336	0.154638
Atg4d	0.0752462	0.130942	0.214222	0.17819	0.179324	0.126695	0.0974806	0.0854865	0.0889231	0.0985841	0.141797	0.121554	0.0688906	0.06647	0.134416	0.0992196	0.152814
Atg5	0.140746	0.200193	0.301342	0.294062	0.244053	0.170723	0.10971	0.119762	0.119344	0.236567	0.250813	0.213281	0.175374	0.100298	0.0347782	0.160447	0.175399
Atg7	0.123921	0.0755384	0.135043	0.135631	0.123627	0.253461	0.0601726	0.108122	0.0693609	0.0837694	0.119563	0.0792826	0.112061	0.113231	0.173357	0.111417	0.0928821
Atg9a	0.0277034	0.0128151	0.0155151	0.0175627	0.0219042	0.0193372	0.00952164	0.0200032	0.0169649	0.01236	0.0206585	0.0192262	0.0184965	0	0	0.0242735	0.0131639
Atic	0.232131	0.546235	0.592393	0.504293	0.201882	0.124712	0.0957741	0.125667	0.245792	0.708607	0.486385	0.20763	0.137157	0.0418867	0.252646	0.105813	0.602185
Atl2	0.0366638	0.0679695	0.0818558	0.0850534	0.0574594	0.0449227	0.0264937	0.0377317	0.0426629	0.0892177	0.11198	0.0376768	0.0393352	0.0373212	0.0346617	0.0496482	0.0749994
Atl3	0.0313799	0.0663469	0.0826237	0.103296	0.0845333	0.0429053	0.0205104	0.0440313	0.0393251	0.0848189	0.125496	0.0743908	0.0674063	0.0108146	0.0190479	0.049706	0.0856567
Atm	0.068541	0.0801413	0.0966456	0.0844449	0.0560009	0.0549876	0.0392556	0.073695	0.0421947	0.111403	0.10043	0.0658648	0.0396026	0.0388946	0.060329	0.0877264	0.0699371
Atmin	0.0309226	0.0692859	0.0695788	0.0455156	0.0473436	0.0381637	0.0215137	0.0440325	0.0314534	0.0700346	0.0723557	0.0473307	0.0382269	0.0540071	0	0.0545921	0.101983
Atn1	0.0502717	0.0162029	0.0147956	0.00821323	0.0122306	0.014503	0.0108476	0.0554003	0.0192199	0.0260102	0.0224855	0.0121053	0.00811074	0.00953104	0	0.0189332	0.0394765
Atox1	0.562792	0.947165	0.959196	0.777136	1.40437	0.959591	0.781303	0.714887	0.497188	1.13863	1.27927	1.3403	1.2511	0.767887	0.653031	0.645047	0.922391
Atp10a	0.0169624	0.0935384	0.0838886	0.0487622	0.0453827	0.0354582	0.015718	0.0423815	0.029894	0.0900246	0.123786	0.035448	0.037001	0.0102352	0.0401626	0.0374497	0.100623
Atp11a	0.0113961	0.0180868	0.020489	0.0125674	0.0105656	0.0131179	0.00893702	0.0286786	0.00784662	0.0209176	0.0302857	0.0109965	0.010202	0.0190763	0.0168997	0.0294539	0.0262266
Atp11b	0.639823	0.20365	0.271767	0.321582	0.358289	0.381656	0.305744	0.41169	0.306801	0.233675	0.285798	0.301721	0.219357	0.22303	0.41464	0.374749	0.23301
Atp11c	0.0294894	0.0316397	0.0287229	0.027305	0.023106	0.0205432	0.0116467	0.0205577	0.0150481	0.0332754	0.0504014	0.016145	0.0120636	0.00964122	0.0817567	0.0249429	0.0470857
Atp13a1	0.0728789	0.141389	0.144151	0.0691884	0.0768999	0.0441321	0.0305284	0.0538528	0.0837587	0.108357	0.118931	0.0780047	0.0535202	0.0221127	0.0394019	0.0423913	0.17213
Atp13a2	0.0361696	0.03785	0.0613527	0.034249	0.0555356	0.0381389	0.0195934	0.0307293	0.0241825	0.0189596	0.0622925	0.0552024	0.0378721	0.0175844	0.0379936	0.0337699	0.0345303
Atp13a3	0.125683	0.224615	0.275265	0.263529	0.161182	0.122303	0.0763279	0.13495	0.109659	0.304751	0.383735	0.156311	0.0963853	0.040232	0.0701961	0.118454	0.263822
Atp1a1	0.564603	0.648797	0.783208	0.540122	0.686449	0.433522	0.22988	0.287176	0.510736	0.489549	0.657388	0.529081	0.330896	0.0861242	0.109747	0.278034	0.721677
Atp1b1	0.239422	0.0464352	0.00939544	0.00245348	0.0013226	0.000265776	0.00370832	0.00515384	0.0781649	0.0190305	0.0174199	0.0082707	0.00391298	0	0	0.00727789	0.0633449
Atp1b3	0.978537	0.769123	1.07255	1.25528	1.26889	1.15889	0.838341	1.05553	0.481278	0.890541	1.10749	1.09695	0.880303	0.394261	0.469947	0.748223	0.746066
Atp23	0.0332274	0.143931	0.134526	0.0736892	0.0248147	0.018068	0.0158562	0.0366765	0.0598831	0.121008	0.101307	0.0519978	0.0375516	0	0	0.0267075	0.133971
Atp2a2	0.0686827	0.351136	0.334078	0.208664	0.136179	0.0640904	0.0373208	0.0842103	0.148811	0.346998	0.393103	0.131591	0.0754813	0.0241988	0.0720598	0.0763637	0.445418
Atp2a3	0.0959622	0.048964	0.0862201	0.109364	0.218836	0.149964	0.0761128	0.155334	0.0353547	0.0574916	0.152122	0.105729	0.0722655	0.104661	0.171526	0.184509	0.0447302
Atp2b1	0.201477	0.169192	0.311106	0.399787	0.518003	0.47127	0.225474	0.606964	0.0864531	0.309316	0.41712	0.363403	0.251032	0.0482976	0.129958	0.444157	0.15147
Atp2b4	0.0418499	0.0764442	0.119219	0.146761	0.165843	0.143174	0.0634842	0.153802	0.0132899	0.124585	0.130924	0.12015	0.0911175	0.0615808	0.0746563	0.187143	0.0603142
Atp2c1	0.0919464	0.0962891	0.126267	0.0930487	0.0944736	0.0565474	0.0619658	0.0913205	0.0779216	0.0815291	0.117411	0.0803928	0.0516119	0.0585184	0.169512	0.0941313	0.0941241
Atp5a1	1.21084	1.72321	1.86392	1.80179	1.41796	1.08114	0.781618	0.890465	0.975636	1.5303	1.55109	1.5913	1.29493	0.603788	0.596303	0.849103	1.62283
Atp5b	1.51789	2.28074	2.53797	2.42434	1.94652	1.46219	0.902943	1.0845	1.48792	2.00846	2.1311	1.92039	1.7305	0.707459	0.938145	1.11408	2.16931
Atp5c1	1.04235	1.62219	1.78061	1.86495	1.56719	1.35051	0.776914	0.844978	1.08188	1.47662	1.55705	1.59299	1.50065	0.880679	0.924369	0.94358	1.53524
Atp5d	1.09869	1.71144	1.89016	1.82546	1.51879	1.34712	0.780952	0.856558	0.933048	1.4612	1.68835	1.55522	1.37219	0.912611	0.610159	0.893938	1.78251
Atp5e	1.4963	2.04385	1.55226	1.14693	2.15873	1.64931	1.48711	1.74923	1.40069	2.19157	2.35419	1.85092	1.90605	1.62863	1.29365	1.60105	2.12361
Atp5f1	0.859973	1.71347	1.96941	2.0804	1.50409	1.24074	0.644569	0.734224	0.998426	1.72066	1.70644	1.52798	1.36163	0.658017	0.345886	0.755647	1.58996
Atp5g1	0.978386	2.15202	2.10666	1.49902	1.18088	0.80257	0.752767	0.888499	1.55863	2.23218	1.96435	1.30021	1.33086	0.692233	0.752925	0.85017	2.13252
Atp5g2	1.41693	2.09339	2.08208	1.77501	1.48743	1.23945	0.931643	1.22045	1.25259	1.9344	2.0768	1.70011	1.71966	0.946038	0.739411	1.22705	2.13432
Atp5g3	0.641504	1.30671	1.40028	1.59007	1.06422	0.702673	0.452497	0.545398	0.758577	1.68382	1.68083	1.26031	1.10164	0.741152	0.574881	0.605597	1.32761
Atp5h	1.5728	1.65316	1.94946	2.01649	2.4396	2.37412	1.68439	1.76326	0.966428	1.75972	1.98576	2.0323	2.00258	1.39244	1.51027	1.74264	1.61871
Atp5j	1.00203	1.82588	1.91447	1.68052	1.84335	1.32244	1.1792	1.09683	1.29261	2.10504	2.11942	1.8272	1.8522	1.23678	1.05749	1.23244	1.80338
Atp5j2	1.15002	1.84706	1.72388	1.34202	2.02769	1.38805	1.34438	1.36602	1.04355	2.28713	2.31269	1.67253	1.70066	1.29654	1.11015	1.34209	1.73566
Atp5k	0.62182	1.97639	0.859816	0.502287	1.546	0.827357	0.927721	0.865902	1.03275	1.74103	1.80998	1.01052	1.26091	0.940492	0.829309	0.714661	1.89988
Atp5l	1.52248	2.07795	1.85919	1.59191	2.25141	1.82588	1.77174	1.7715	1.58985	2.31071	2.24129	2.20075	2.36134	1.81981	1.36442	1.62874	2.01502
Atp5o	0.79215	1.50852	1.73806	1.72216	1.28123	0.968804	0.654103	0.682943	0.892552	1.58231	1.51502	1.41597	1.32146	0.775512	0.495279	0.652653	1.37602
Atp5s	0.0109487	0.0138836	0.0213006	0.0153474	0.0123761	0.0082331	0.0112489	0.0112627	0.0150889	0.0222577	0.0139941	0.0187674	0.0141094	0.0189142	0.0186073	0.0136083	0.0172126
Atp6ap1	0.153793	0.141202	0.159713	0.181923	0.236778	0.198311	0.154531	0.111597	0.104679	0.149139	0.147462	0.183955	0.166213	0.0896497	0.0750341	0.124862	0.161768
Atp6ap2	0.151805	0.127504	0.154983	0.224866	0.197272	0.141009	0.0836263	0.0842623	0.101317	0.147386	0.186561	0.214836	0.138597	0.111179	0.107168	0.113102	0.164263
Atp6v0a2	0.127494	0.19547	0.254171	0.191186	0.176841	0.113495	0.071221	0.103323	0.113261	0.145294	0.200579	0.140297	0.105451	0.0716825	0.0526276	0.161235	0.131694
Atp6v0b	0.290608	0.432188	0.491518	0.441817	0.412636	0.370969	0.308531	0.351383	0.315013	0.483254	0.436337	0.386252	0.283008	0.16174	0.206706	0.312414	0.511749
Atp6v0d1	0.190585	0.207672	0.262776	0.249753	0.304185	0.221363	0.101414	0.108545	0.136945	0.178174	0.227291	0.262942	0.210255	0.0833636	0.178836	0.144464	0.224789
Atp6v0e	0.725387	1.06008	1.36238	1.37375	1.18983	1.01989	0.94664	0.886539	0.607044	1.10393	1.18312	1.00696	0.881225	0.843761	0.98795	1.00637	0.996712
Atp6v1a	0.0839743	0.171651	0.201459	0.191185	0.131302	0.0848704	0.0482979	0.0753024	0.0843108	0.25727	0.265141	0.120707	0.0889774	0.0465958	0.0734659	0.0777445	0.214869
Atp6v1b2	0.146632	0.164912	0.197887	0.178067	0.145948	0.144233	0.0666689	0.0987778	0.12982	0.18501	0.172285	0.12633	0.0892724	0.0880656	0.118239	0.125346	0.177223
Atp6v1c1	0.102015	0.231214	0.324816	0.254525	0.249585	0.133241	0.109897	0.0987529	0.164742	0.199967	0.20612	0.179329	0.118703	0.0715376	0.112508	0.118089	0.255984
Atp6v1d	0.341557	0.300206	0.395865	0.463633	0.459442	0.38058	0.252736	0.223028	0.239524	0.383658	0.375238	0.40243	0.290155	0.251047	0.284709	0.270322	0.301032
Atp6v1e1	0.26016	0.331944	0.377985	0.431616	0.43602	0.366255	0.258231	0.265132	0.145525	0.351666	0.389752	0.356238	0.334992	0.299991	0.158405	0.303642	0.399449
Atp6v1f	0.925204	1.21181	1.2447	1.35926	1.25424	1.16587	0.9574	0.932575	0.821501	1.30629	1.27836	1.19979	1.16829	1.18601	1.01733	0.999631	1.11749
Atp6v1g1	0.591298	0.619094	0.788443	0.694131	0.70332	0.555971	0.494736	0.44596	0.568357	0.536011	0.593209	0.580356	0.507426	0.447975	0.668223	0.527237	0.582802
Atp6v1h	0.233615	0.196888	0.192864	0.223715	0.254468	0.240041	0.143039	0.167936	0.135646	0.175799	0.206377	0.196304	0.140354	0.0933572	0.153097	0.19648	0.21086
Atp7a	0.0233668	0.0084904	0.0158886	0.0205551	0.0153007	0.014392	0.0154072	0.0304884	0.0106652	0.0119377	0.0073827	0.00989585	0.00680097	0	0	0.0263605	0.0153762
Atp8a1	0.0650951	0.0388459	0.0267461	0.0380461	0.0302509	0.0376641	0.0204268	0.0406388	0.0368208	0.0426924	0.0169725	0.0263115	0.032662	0.0448982	0.0217005	0.050048	0.0368642
Atp8a2	0.00930097	0.0129447	0.00543629	0.00272557	0	0.00187627	0.00279445	0.0152342	0.0151772	0.00839938	0.0119004	0.0133834	0.0120027	0.010038	0	0.134882	0.0112058
Atp8b2	0.0203856	0.0417149	0.0345145	0.0489117	0.0355302	0.0312014	0.0475845	0.0542322	0.0191922	0.0454322	0.106094	0.0240498	0.0152699	0.02042	0.0400684	0.029876	0.0431889
Atp8b4	0.0693283	0.126626	0.204446	0.23268	0.193341	0.128842	0.113413	0.202341	0.057283	0.181689	0.278689	0.165518	0.103804	0.0597974	0.0613884	0.159849	0.0459923
Atp9b	0.0355566	0.0389694	0.037265	0.0175344	0.0274609	0.0214556	0.0114624	0.0270329	0.0317884	0.035658	0.0505905	0.0362567	0.0226965	0.00920433	0	0.0332062	0.0616625
Atpaf1	0.0510742	0.0894798	0.087996	0.06985	0.051703	0.0363889	0.0327078	0.0365417	0.0459574	0.0669138	0.0679476	0.0661175	0.0399333	0.00966713	0.0172453	0.0513484	0.0980507
Atpaf2	0.094823	0.219815	0.229604	0.156661	0.118389	0.0847767	0.0556104	0.0533935	0.126267	0.199169	0.145409	0.0907777	0.0853734	0.0723022	0.0826696	0.0599523	0.270276
Atpif1	0.363283	1.14617	1.23781	0.986035	0.951049	0.437188	0.276242	0.300087	0.541633	1.56477	1.42655	1.06788	1.02591	0.546111	0.352594	0.396636	0.965184
Atr	0.0637317	0.0570663	0.0705218	0.0506293	0.065072	0.0294633	0.0367029	0.0559067	0.0489343	0.0650821	0.0863041	0.0717105	0.0401312	0.0399288	0.0414981	0.0718341	0.0769056
Atraid	0.231047	0.211285	0.272984	0.365043	0.303663	0.238234	0.165987	0.192689	0.107757	0.189741	0.217384	0.374149	0.29728	0.1214	0.187416	0.195686	0.14096
Atrn	0.0374117	0.0264847	0.0331353	0.0246396	0.0318691	0.0297437	0.0146799	0.055983	0.0209358	0.0296723	0.0331829	0.0279983	0.0165694	0.0207052	0	0.0441099	0.0321643
Atrx	0.376856	0.361423	0.557832	0.812114	0.505981	0.409117	0.177058	0.404167	0.190628	0.727129	0.671808	0.489617	0.307899	0.129214	0.267704	0.460914	0.339665
Atxn1	0.0428149	0.0587107	0.117676	0.190466	0.258423	0.204697	0.106141	0.139229	0.0369828	0.123024	0.270558	0.303262	0.220115	0.175571	0.329005	0.262045	0.0826525
Atxn10	0.201779	0.315862	0.303172	0.270711	0.250525	0.136681	0.0885828	0.0776887	0.184141	0.212678	0.241184	0.265328	0.192863	0.0299132	0.151223	0.128941	0.325614
Atxn1l	0.013904	0.027907	0.0291306	0.0319185	0.0260226	0.0240291	0.0214506	0.032608	0.0169686	0.0266508	0.0420425	0.0176609	0.0212258	0.0414817	0.0415348	0.0352323	0.0275224
Atxn2	0.0638113	0.0405505	0.0345687	0.0263258	0.022702	0.019773	0.0228657	0.0700549	0.0256482	0.0574846	0.0426805	0.0218489	0.0135108	0.0280286	0.0186986	0.0476327	0.067064
Atxn2l	0.161374	0.22832	0.207269	0.218197	0.153089	0.135081	0.120113	0.201603	0.148996	0.289156	0.29929	0.112121	0.0999981	0.103383	0.077971	0.192885	0.339094
Atxn3	0.029957	0.0366098	0.0477092	0.0540349	0.0517017	0.0406036	0.0348233	0.0347348	0.0249568	0.0520966	0.0346025	0.0355703	0.0327547	0.0368322	0.0175635	0.0342974	0.0495907
Atxn7	0.0869952	0.0179893	0.0347939	0.0392713	0.0754473	0.0672372	0.0511517	0.131832	0.0362448	0.0315719	0.0550322	0.0767672	0.0498942	0.0190745	0.0357269	0.124233	0.0276878
Atxn7l1	0.0969597	0.0559673	0.0699037	0.0652775	0.0947869	0.0817243	0.0615783	0.10885	0.0330487	0.0687468	0.0995062	0.0987776	0.0863262	0.0599207	0.0796573	0.17106	0.0505943
Atxn7l2	0.0159317	0.0257466	0.0274108	0.0103157	0.0187401	0.0219383	0.0114829	0.0113304	0.02123	0.0211789	0.0157898	0.0172883	0.0115849	0.0288187	0	0.00669925	0.0400665
Atxn7l3	0.06722	0.134512	0.125576	0.105	0.0787294	0.0507388	0.0402199	0.0727592	0.0427403	0.136136	0.175808	0.065434	0.0584433	0.0349315	0.0204626	0.0642718	0.132981
Atxn7l3b	0.447614	0.289636	0.38766	0.348294	0.38991	0.301227	0.269133	0.460342	0.250846	0.365168	0.378787	0.363067	0.279639	0.177397	0.221563	0.501387	0.26095
AU019823	0.0695363	0.102327	0.127661	0.102672	0.0902236	0.0883279	0.0493021	0.0641438	0.0590706	0.160752	0.117678	0.0928655	0.0773895	0.0102862	0.0181376	0.072257	0.156686
AU020206	0.0492481	0.124108	0.150698	0.129865	0.197952	0.139014	0.0999512	0.247001	0.0419794	0.167235	0.215498	0.273709	0.226768	0.0878191	0.115925	0.383756	0.181973
AU022252	0.0454569	0.103586	0.0921589	0.0600291	0.051494	0.0478641	0.0286693	0.0374912	0.0565922	0.0819175	0.0870066	0.0364944	0.02305	0.0413994	0.0224007	0.0422696	0.113582
AU040320	0.0397852	0.0362973	0.0404896	0.0341933	0.0365336	0.0279093	0.0180619	0.0390933	0.0268222	0.0348266	0.0471256	0.0343344	0.0259467	0.0290421	0	0.0557796	0.0347191
Auh	0.140209	0.222836	0.228386	0.256974	0.230077	0.191728	0.0987202	0.122454	0.0942048	0.221197	0.193107	0.209362	0.190812	0.103396	0.0614381	0.177067	0.194304
Aunip	0.000249923	0.145829	0.183206	0.159677	0.0421261	0.00630601	0.000164723	0.000179821	0.0194475	0.13539	0.121549	0.0472728	0.0445902	0	0	0.00219554	0.128628
Aup1	0.277766	0.545962	0.486872	0.262335	0.371331	0.312562	0.237747	0.252437	0.331902	0.387313	0.396453	0.37805	0.304964	0.164662	0.11931	0.348112	0.585406
Aurka	0.0115563	0.228156	0.354501	0.303507	0.0848087	0.0310891	0.00770773	0.00401182	0.0652592	0.224593	0.305761	0.0495533	0.100996	0	0.0129256	0.00719395	0.209046
Aurkaip1	0.456747	1.06297	1.31096	1.28741	0.902817	0.690018	0.389939	0.400653	0.525677	1.06407	1.04302	0.814523	0.768654	0.408829	0.43092	0.469599	0.988816
Aurkb	0.00335042	0.278063	0.411655	0.376292	0.14041	0.0467653	0.0034889	0.00222493	0.0756137	0.260176	0.389384	0.102308	0.161292	0	0.0180583	0.00732195	0.269649
AV099323	0.0123727	0.0133128	0.017303	0.0117082	0.0185726	0.0171725	0.0121879	0.0118245	0.00384334	0.0165603	0.0233452	0.0176566	0.00837791	0.00781589	0	0.00966198	0.00980442
Aven	0.117235	0.246754	0.250789	0.157746	0.114495	0.111174	0.0605739	0.0851361	0.0946606	0.184101	0.207318	0.11832	0.0865011	0.0210317	0.0585706	0.0661501	0.322625
Avl9	0.640383	0.152143	0.207554	0.170184	0.2741	0.284273	0.315891	0.392758	0.180006	0.119376	0.196997	0.229518	0.122757	0.308496	0.348361	0.46595	0.138112
Avpi1	0.0614239	0.142263	0.140097	0.130672	0.0395505	0.0399179	0.0279272	0.0383669	0.0692219	0.0966759	0.0905325	0.0839909	0.0682462	0.0695077	0.0272283	0.0421308	0.164698
AW011738	0.0231243	0.0419931	0.0140822	0.0091781	0.0103142	0.0106932	0.0236597	0.0306245	0.111745	0.0071815	0.00680439	0.0130762	0.00997868	0.0103868	0.0382395	0.0599999	0.12017
AW112010	1.61084	2.08752	2.71519	2.83287	3.21459	2.77962	2.56037	2.11562	1.80701	2.33715	2.52445	3.48779	3.46542	3.64178	3.32454	3.05295	1.59727
AW146154	0.0135609	0.00862574	0.00795628	0.0109148	0.0236462	0.00812016	0.0160268	0.0168678	0.00984474	0.00813571	0.00961312	0.0280768	0.0204869	0.0205572	0.0202851	0.0215224	0.00892391
AW209491	0.0330803	0.0444906	0.0369101	0.021116	0.0220434	0.019666	0.0159665	0.0187436	0.031506	0.0307818	0.0272368	0.0231332	0.018313	0	0.0608726	0.0246651	0.0589776
AW549877	0.042959	0.0137969	0.0215906	0.0146493	0.0279293	0.0231785	0.0275707	0.034642	0.0236176	0.0183492	0.0202723	0.0195503	0.0112263	0.00913152	0.0402974	0.0351499	0.019082
AW554918	0.0275822	0.0182425	0.0181391	0.0260155	0.0264808	0.0209283	0.0216161	0.0296649	0.0120454	0.0208287	0.0366513	0.0229558	0.0136303	0	0.019796	0.030849	0.0152335
Axin1	0.130245	0.136473	0.129484	0.0993984	0.0954438	0.0995702	0.0569864	0.10452	0.104171	0.0898567	0.117717	0.101	0.0716127	0.0543244	0	0.114747	0.13469
Axin2	0.0245745	0.0132204	0.0145852	0.0161271	0.0204974	0.0102272	0.0230653	0.0413479	0.0113433	0.0127578	0.0157777	0.0113079	0.0086909	0	0.0293825	0.0264856	0.0143722
Axl	0.00957851	0.0261144	0.0420551	0.025418	0.0155041	0.0106562	0.00813316	0.00963493	0.0134641	0.0229906	0.0405845	0.03306	0.0178773	0	0	0.0206288	0.0385715
AY036118	0.127997	1.17907	1.01883	0.149325	0.130902	0.241052	0.0868114	0.50783	0.0816676	0.560366	0.410828	0.0885735	0.991384	0.1303	0.0194752	0.834548	1.08066
Azi2	0.181348	0.198723	0.264139	0.220023	0.274209	0.219766	0.154705	0.184896	0.182003	0.169035	0.281259	0.206583	0.126614	0.165175	0.120997	0.222624	0.223421
Azin1	0.0910045	0.263152	0.335698	0.273411	0.240431	0.162545	0.0939016	0.0926734	0.14748	0.286597	0.409986	0.201825	0.153584	0.0812434	0.152884	0.155502	0.291427
B230208H11Rik	0.00122918	0.00738403	0.0433868	0.0390873	0.0170571	0.00858121	0.00884137	0.00743742	0.00210311	0.0193121	0.0143251	0.0103119	0.0142279	0	0.0206092	0.00462756	0.00757712
B230219D22Rik	0.12871	0.112233	0.167386	0.145028	0.222266	0.100236	0.0981144	0.205842	0.0499886	0.175695	0.246149	0.231977	0.146653	0.0495957	0.114671	0.206682	0.120034
B230307C23Rik	0.0626563	0.0404013	0.0222856	0.0170476	0.0265819	0.0164826	0.029684	0.0657977	0.0357253	0.0403935	0.0427466	0.0407713	0.0270711	0.0768198	0.0811115	0.041824	0.0733865
B230354K17Rik	0.00628199	0.0187449	0.0245165	0.0121124	0.00613116	0.00703674	0.00494504	0.0158327	0.00869815	0.0222338	0.0258214	0.0120005	0.00843373	0	0	0.0188461	0.0247716
B2m	3.5103	3.06904	2.95074	3.5664	3.92047	4.11949	3.95855	3.52873	3.42171	3.0002	3.0306	3.67232	3.84831	4.15965	3.98114	3.75753	3.11909
B3galnt2	0.0535232	0.0706264	0.0565566	0.0270424	0.0449445	0.0292885	0.0212944	0.0457335	0.0350676	0.0405732	0.0509505	0.0371972	0.0247538	0	0.0600728	0.0369174	0.0772587
B3galt4	0.031687	0.0370097	0.087586	0.0837744	0.115174	0.0761528	0.0235979	0.039817	0.00969869	0.0253034	0.0819603	0.0657719	0.0546275	0	0	0.0401671	0.0380023
B3galt6	0.0330035	0.0558943	0.0612231	0.0358622	0.0304837	0.0177839	0.00980511	0.0197551	0.0288465	0.0441553	0.0389298	0.023874	0.0148725	0.00953661	0.0202919	0.0234484	0.0901162
B3gat3	0.116764	0.192916	0.30433	0.250149	0.226683	0.205737	0.153189	0.152584	0.0749838	0.144991	0.285326	0.215386	0.203087	0.10067	0.159197	0.14134	0.171214
B3glct	0.0244006	0.0342984	0.0500672	0.0510162	0.0441069	0.0268713	0.0101713	0.015715	0.0145491	0.0311916	0.0477752	0.0344756	0.034857	0	0	0.0231554	0.0288509
B3gnt5	0.0230245	0.0126982	0.0196918	0.0330025	0.0478964	0.0456532	0.052485	0.0541211	0.0192969	0.0203433	0.0219422	0.0371622	0.0302053	0.0197409	0.083637	0.0634608	0.0131657
B4galnt1	0.976096	0.725596	0.940132	0.644734	0.943548	0.748895	0.484866	0.548875	0.604377	0.559207	0.782781	1.01116	0.816223	0.302636	0.438597	0.667599	0.595606
B4galt1	0.193264	0.0929698	0.108939	0.128085	0.182139	0.12373	0.140231	0.194703	0.0730952	0.0814268	0.128792	0.102819	0.10958	0.0915254	0.112465	0.17182	0.0984937
B4galt3	0.0319093	0.0619511	0.0594082	0.0297592	0.0403082	0.0224567	0.0175149	0.0393026	0.034595	0.0530331	0.0395112	0.027316	0.0236371	0.00964696	0.0326565	0.0383037	0.0852569
B4galt5	0.0381281	0.273749	0.273967	0.187048	0.139886	0.0713816	0.0628082	0.0914416	0.110272	0.230452	0.334132	0.0825543	0.0613063	0.085435	0.0672424	0.147571	0.296494
B4galt7	0.120673	0.0701533	0.103701	0.10572	0.154941	0.127326	0.0921204	0.0867049	0.0635398	0.0495472	0.0831234	0.100377	0.085132	0.029621	0.0405907	0.105614	0.0326357
B4gat1	0.0190172	0.0400189	0.058347	0.0515155	0.0359418	0.0210335	0.0109809	0.0190085	0.0168364	0.0347293	0.0558167	0.0376976	0.0210961	0	0	0.0140884	0.0505831
B930036N10Rik	0.0705897	0.220171	0.158639	0.0821545	0.0755545	0.0594344	0.10195	0.196665	0.0927349	0.166816	0.313852	0.0583005	0.0270582	0.101509	0.117292	0.121932	0.404368
B9d1	0.00481194	0.0589516	0.0544998	0.0176635	0.00649665	0.0019345	0.0016332	0.00402663	0.0207459	0.056751	0.032349	0.0228722	0.0170811	0	0	0.00483293	0.0516107
B9d2	0.0819704	0.209537	0.246889	0.20898	0.137576	0.127993	0.0671271	0.0715936	0.0729063	0.163463	0.163845	0.148037	0.161391	0.112966	0.0508447	0.0846874	0.168428
Babam1	0.176325	0.429627	0.485233	0.407172	0.298716	0.208676	0.147849	0.138114	0.223776	0.303149	0.326334	0.289423	0.225881	0.215625	0.162662	0.164714	0.421635
Babam2	0.168908	0.167562	0.228014	0.19455	0.232165	0.166958	0.127457	0.0953492	0.11466	0.132796	0.157115	0.218827	0.176973	0.0735788	0.105551	0.11854	0.192321
Bach1	0.0332006	0.0126017	0.0153389	0.0304073	0.0300535	0.0311528	0.00920981	0.0382072	0.0127623	0.0182995	0.0103602	0.0225793	0.0153255	0.0193372	0	0.037007	0.0105348
Bach2	0.14686	0.0127949	0.0057628	0.00788146	0.0148233	0.0125343	0.0187451	0.0423048	0.0295214	0.00854401	0.0133125	0.01302	0.00633791	0.0368888	0	0.0366129	0.0367252
Bad	0.0922752	0.169046	0.211748	0.207542	0.208071	0.143171	0.0606631	0.0976655	0.0702937	0.147749	0.157997	0.207715	0.16219	0.088495	0.158508	0.0880377	0.157018
Bag1	0.424294	0.974264	1.10303	1.0209	0.805653	0.626088	0.421082	0.479858	0.551592	0.769396	0.893469	0.880164	0.685184	0.394947	0.378614	0.520317	0.962612
Bag2	0.0165803	0.0874244	0.113905	0.0417662	0.0197546	0.0129825	0.00658788	0.0115068	0.057794	0.103882	0.0626097	0.0319649	0.0221807	0.0101026	0	0.0112499	0.119898
Bag3	0.0172452	0.0325215	0.0310014	0.0347402	0.0185488	0.0285356	0.0119625	0.0403581	0.0225432	0.0415905	0.0241285	0.0172633	0.0112309	0.0102352	0.0163764	0.0203132	0.0184222
Bag4	0.0681543	0.100013	0.109035	0.0955712	0.0688412	0.0496578	0.0528722	0.062269	0.0517172	0.0944758	0.0764579	0.0631729	0.0429953	0.0985242	0.147907	0.0602164	0.110701
Bag5	0.115241	0.141083	0.151407	0.111765	0.0955135	0.106102	0.0607661	0.0678646	0.104702	0.102179	0.0695366	0.120469	0.0923537	0.0719598	0.061465	0.099436	0.171901
Bag6	0.184924	0.302551	0.262041	0.177715	0.179186	0.113832	0.0777377	0.0989401	0.152598	0.216599	0.246226	0.160065	0.11582	0.043065	0.0548848	0.115834	0.34221
Bahd1	0.0270183	0.02251	0.0180935	0.0228867	0.015422	0.0128413	0.0146152	0.0289123	0.0231098	0.024403	0.0232258	0.00884746	0.0163406	0.0314771	0	0.027132	0.033997
Baiap2	0.0586674	0.091877	0.111412	0.115393	0.0790781	0.0743085	0.0218752	0.0351198	0.0379007	0.064533	0.0805026	0.0751206	0.0652588	0.0476713	0.0183762	0.0678552	0.0775008
Baiap3	0.0368203	0.0308787	0.10689	0.115639	0.150088	0.155877	0.0738334	0.1244	0.0239321	0.0221589	0.0664515	0.112622	0.0803379	0.156635	0.105673	0.217672	0.00806548
Bak1	0.150915	0.554042	0.722389	0.556198	0.460512	0.280372	0.0828359	0.0982104	0.184622	0.380784	0.481905	0.454591	0.32346	0.0813021	0.101575	0.140455	0.421658
Banf1	0.470742	1.34329	1.21375	1.17953	0.804724	0.466954	0.390256	0.389508	0.754991	1.34955	1.24865	0.741423	0.751405	0.17451	0.268365	0.350135	1.53687
Banp	0.0673751	0.073647	0.0749176	0.0873807	0.0717364	0.0780247	0.0649254	0.103724	0.0520498	0.0949476	0.0926323	0.0531948	0.0404552	0.048336	0.060683	0.0930042	0.0808841
Bap1	0.0773912	0.138057	0.118758	0.0668088	0.0663338	0.0465431	0.0265503	0.0439367	0.0976812	0.0783542	0.0945486	0.0503087	0.0406266	0.0205488	0.0440834	0.050332	0.146835
Bard1	0.00211375	0.0788659	0.0969851	0.0749979	0.0305864	0.0120745	0.00357383	0.00345455	0.0210275	0.109688	0.179606	0.0361126	0.0315252	0.0209011	0.0350021	0.00700375	0.0638271
Batf	0.131058	0.694554	1.14233	0.912157	0.644217	0.469128	0.241433	0.240131	0.293363	1.00524	1.25196	0.913585	0.75016	0.471416	0.507345	0.453083	0.650095
Batf3	0.00207168	0.306348	0.346054	0.0551604	0.00125477	0.00028789	0.00385567	0.0103819	0.0942896	0.229946	0.0811795	0.00450786	0.00369384	0.0107328	0	0.00850397	0.326207
Bax	0.555541	1.03643	1.10486	1.08468	0.816802	0.729719	0.594041	0.544658	0.672318	1.08472	0.946901	0.88372	0.717794	0.66447	0.555281	0.58156	1.15674
Baz1a	0.185476	0.606318	0.898473	0.7902	0.509025	0.365518	0.200574	0.304231	0.260117	0.667635	0.81536	0.638964	0.36178	0.177744	0.326106	0.391707	0.633351
Baz1b	0.152047	0.378886	0.553207	0.676593	0.280993	0.139725	0.0888419	0.211831	0.135481	0.730679	0.653992	0.268137	0.161536	0.122215	0.0411443	0.214832	0.3967
Baz2a	0.147476	0.101731	0.142893	0.192242	0.179807	0.183303	0.0747116	0.210737	0.0495146	0.152732	0.165329	0.167638	0.125551	0.0891747	0.0555719	0.199577	0.0988275
Baz2b	0.142614	0.0337726	0.0475532	0.0941583	0.0903075	0.0734801	0.0403085	0.0763657	0.0560016	0.05659	0.0624516	0.128156	0.153786	0.061065	0.0377251	0.0866586	0.0480585
Bbc3	0.359903	0.0485468	0.0266769	0.0554055	0.0705615	0.126593	0.1027	0.167111	0.0770297	0.0369327	0.0274165	0.0802698	0.0945727	0.0223859	0.107626	0.0660057	0.0354264
Bbip1	0.210954	0.322566	0.384193	0.406738	0.393759	0.303541	0.201205	0.146761	0.197666	0.334002	0.410628	0.291229	0.222008	0.264196	0.238693	0.247104	0.366816
Bbs4	0.0145182	0.0137136	0.0146459	0.0237752	0.0129578	0.0112275	0.0154787	0.0126666	0.00905868	0.015872	0.0144929	0.0162824	0.0143091	0.0182485	0	0.0147655	0.0120541
Bbs9	0.0705174	0.0390085	0.0154788	0.00829787	0.0121551	0.00908687	0.00751311	0.0130233	0.027408	0.0145262	0.0089377	0.01533	0.01489	0.0109023	0.0297211	0.0130229	0.0238966
Bbx	0.174551	0.0618703	0.0736156	0.111223	0.129787	0.11107	0.0702539	0.14315	0.0857252	0.0786876	0.0814588	0.114785	0.0829288	0.0584063	0.0621174	0.205101	0.0917029
BC002059	0.0230241	0.019639	0.0248554	0.0311654	0.0407041	0.0328866	0.0181194	0.0272706	0.0186492	0.0214846	0.0243912	0.0185814	0.0167772	0.0360875	0.0192789	0.0262358	0.038204
BC003331	0.0530301	0.0645495	0.0970538	0.0939591	0.0773055	0.0587955	0.0399575	0.0509148	0.0595408	0.0721415	0.0962181	0.0911504	0.0654016	0.0207279	0.0504267	0.074828	0.0710422
BC003965	0.157293	0.316147	0.326197	0.306117	0.169986	0.142852	0.122538	0.133554	0.175854	0.331401	0.260755	0.170826	0.113627	0.0508043	0.0850611	0.112868	0.371224
BC004004	0.126704	0.328323	0.356863	0.285898	0.267369	0.182171	0.142235	0.124308	0.145792	0.165707	0.232191	0.316221	0.308241	0.185941	0.113059	0.168942	0.282756
BC005537	0.209576	0.308995	0.309032	0.26396	0.25256	0.186561	0.178402	0.229098	0.207655	0.330974	0.460651	0.232222	0.14558	0.191022	0.0373416	0.215444	0.334829
BC005561	0.124308	0.056159	0.0742569	0.075392	0.070544	0.0646125	0.0555301	0.0922964	0.0528872	0.0773903	0.0899338	0.0873412	0.0909987	0.0383215	0.0700553	0.10783	0.0695818
BC005624	0.332805	0.263924	0.330048	0.313177	0.283136	0.264796	0.25814	0.288888	0.18479	0.280214	0.276575	0.279428	0.196773	0.268303	0.20804	0.337647	0.313054
BC017158	0.00977544	0.0155735	0.0120444	0.0125501	0.00959752	0.00760537	0.00299388	0.00480987	0.0101317	0.0109284	0.0227039	0.00760915	0.00377461	0	0.0181376	0.00981088	0.0247078
BC017643	0.0881522	0.139608	0.193751	0.151728	0.225483	0.143514	0.0762764	0.122875	0.0864704	0.126996	0.16013	0.147579	0.0974913	0.0290427	0.0598458	0.150945	0.13325
BC028528	0.00563748	0.0375981	0.00671957	0.00896522	0.0041516	0	0.00979532	0.00987364	0.0160603	0.0360668	0.0057613	0.00347657	0	0.00946079	0	0.00674087	0.0622412
BC029722	0.118324	0.180459	0.188694	0.134697	0.120963	0.0772016	0.0840588	0.087129	0.0915043	0.118415	0.150972	0.163636	0.107836	0.0254359	0.0154418	0.0808331	0.183082
BC030336	0.0312403	0.0756883	0.0653247	0.0557379	0.0365101	0.0464588	0.0402369	0.0643356	0.032626	0.0573322	0.0734262	0.0488549	0.0592705	0.0200188	0.0129256	0.0498387	0.0957444
BC030867	0.000930108	0.0520835	0.0642324	0.0576768	0.0196661	0.00609259	0	0.000241933	0.0109837	0.0513476	0.0581562	0.0102119	0.0178792	0	0	0.000610238	0.0688742
BC031181	0.443948	0.549451	0.645388	0.628064	0.642808	0.576047	0.489922	0.47627	0.384809	0.539165	0.529606	0.500944	0.4107	0.53133	0.368578	0.398613	0.654653
BC035044	0.00573664	0.160071	0.163832	0.0558637	0.0279107	0.0116256	0.016903	0.00907283	0.0489585	0.153023	0.0722877	0.0385895	0.0390629	0.00956458	0	0.00633692	0.0683769
BC037034	0.100776	0.061426	0.0559191	0.044005	0.0752615	0.0628381	0.0397741	0.0890827	0.0477711	0.0308965	0.0427172	0.0466033	0.0249276	0.057325	0.0588817	0.10266	0.0696681
BC049715	0.0202656	0.0197467	0.0249546	0.0134053	0.00776353	0.0108936	0.0189507	0.0270077	0.0142057	0.0133494	0.021023	0.00754227	0.0072147	0.010955	0.0366362	0.0290173	0.0233335
BC051226	0.0385481	0.0905318	0.0453138	0.0491584	0.0638434	0.0455137	0.0313067	0.0270908	0.101363	0.114979	0.0584372	0.0624059	0.0406198	0.0230484	0.020553	0.0169819	0.104155
BC052040	0.00913482	0.0373119	0.0382321	0.0266237	0.018132	0.010977	0.00648778	0.0129338	0.0163259	0.0222207	0.0379625	0.0209724	0.0177006	0.0141537	0.0206304	0.0167009	0.0284834
BC055324	0.00047868	0.0326753	0.0356515	0.0295049	0.0177627	0.00343919	0.00408655	0.00440699	0.00909711	0.0294892	0.0252911	0.0177504	0.00986416	0	0	0.00487869	0.0297117
BC147527	0.0346193	0.0479116	0.00975697	0.0363369	0.0263719	0.0326235	0.039699	0.0423	0.0725923	0.0373835	0.0184073	0.0107466	0.00996447	0.0971912	0.0380457	0.058138	0.0741714
Bcap29	0.14164	0.34888	0.26786	0.185034	0.165592	0.0923883	0.0565735	0.0741542	0.193507	0.345314	0.274898	0.237473	0.156449	0.0563375	0.0408083	0.10174	0.375697
Bcap31	0.331389	0.512079	0.669213	0.909262	0.674454	0.464629	0.47621	0.283095	0.355354	0.533702	0.63075	0.513034	0.451867	0.29351	0.440247	0.32365	0.49126
Bcas2	0.551183	0.855715	1.0282	1.01548	0.661625	0.592752	0.42959	0.446982	0.546649	0.880339	0.825809	0.636544	0.527315	0.449736	0.505455	0.478716	0.909613
Bcas3	0.0591611	0.0130485	0.0249416	0.0361481	0.0414444	0.0464505	0.0388342	0.0558669	0.0172257	0.0254995	0.0295642	0.0548647	0.0494092	0.0764494	0.0564421	0.0375268	0.0238716
Bcat1	0.00386309	0.277731	0.198743	0.0747977	0.0115359	0.00225871	0	0.00188326	0.0967788	0.237635	0.123886	0.0289032	0.0201588	0	0	0.00437178	0.346985
Bcat2	0.0679034	0.127639	0.179919	0.121582	0.109896	0.078791	0.0312188	0.055007	0.0585906	0.132132	0.123244	0.105398	0.099088	0.0104186	0.0371053	0.0601033	0.156714
Bccip	0.318144	0.495355	0.498757	0.50046	0.35136	0.285247	0.260593	0.229201	0.472889	0.4212	0.424715	0.400588	0.299011	0.109696	0.271096	0.25343	0.623707
Bcdin3d	0.0182811	0.0264956	0.0501629	0.0430397	0.0552614	0.0259882	0.0294215	0.0301806	0.0148996	0.030953	0.0425669	0.0384257	0.0254642	0	0.0338819	0.03517	0.0359414
Bckdha	0.0957031	0.0437998	0.0370951	0.0491595	0.0996639	0.0899218	0.0394016	0.0461035	0.0309309	0.0238722	0.032534	0.119003	0.0869554	0.0373967	0.0355714	0.0702849	0.0444196
Bckdhb	0.0137383	0.0133771	0.00920254	0.00888497	0.00665418	0.00440451	0.0107354	0.0163853	0.0122498	0.0108909	0.00841322	0.00910387	0.00378334	0.00890315	0.0171929	0.00775223	0.0187908
Bckdk	0.11752	0.273676	0.273699	0.170863	0.104092	0.0633075	0.0357708	0.0390603	0.157808	0.149921	0.182598	0.162383	0.115663	0.0573161	0.0336925	0.0640456	0.267925
Bcl10	0.377358	0.189714	0.296065	0.294768	0.337911	0.310737	0.213555	0.288517	0.190369	0.203961	0.249927	0.300135	0.213783	0.14824	0.21156	0.278589	0.204058
Bcl2	0.801623	0.246515	0.18232	0.144162	0.207377	0.149824	0.304651	0.747669	0.243026	0.153575	0.225887	0.405416	0.308657	0.630399	0.607597	1.1075	0.273088
Bcl2a1b	0.0849432	0.439213	0.619815	0.534846	0.632606	0.762118	0.378882	0.321837	0.135248	0.703099	0.805187	0.951024	0.974675	0.882426	0.676375	0.513746	0.320326
Bcl2a1d	0.0260632	0.278457	0.237567	0.236218	0.283457	0.315279	0.242165	0.185734	0.0580173	0.557289	0.611886	0.528413	0.373034	0.523136	0.439276	0.295288	0.374291
Bcl2l1	0.0284253	0.0758925	0.102415	0.0723672	0.085437	0.0591811	0.0366638	0.0799983	0.0516666	0.0743737	0.0899009	0.0846457	0.0543508	0.0499891	0.0687541	0.0481311	0.16315
Bcl2l11	0.0937369	0.0351453	0.0522814	0.0565317	0.115521	0.137231	0.0389411	0.0783585	0.039067	0.0837991	0.0900571	0.224047	0.233015	0.0536799	0.0721863	0.147042	0.0932848
Bcl2l12	0.0693794	0.144867	0.190378	0.144724	0.104329	0.061654	0.0506527	0.0414476	0.0840649	0.0998995	0.12641	0.129558	0.0848189	0.036172	0.0616509	0.0550526	0.130699
Bcl2l13	0.0589945	0.120575	0.13153	0.0788334	0.0846768	0.0567525	0.0263807	0.0400929	0.0589664	0.093725	0.0914702	0.0710457	0.0566458	0.0105521	0.0307841	0.0508207	0.114097
Bcl3	0.0424262	0.203558	0.14724	0.0457724	0.0586715	0.0233118	0.0156941	0.0250124	0.0959259	0.135621	0.116407	0.0591503	0.0554497	0.0416415	0.0389837	0.0569594	0.267648
Bcl7a	0.0421958	0.0307539	0.0394171	0.0391648	0.0228883	0.0109106	0.0209843	0.0418982	0.0169401	0.0385148	0.0367888	0.0191576	0.0168397	0.0230354	0.0208711	0.050871	0.0414434
Bcl7b	0.279944	0.290935	0.250475	0.211124	0.203972	0.188194	0.181667	0.18227	0.212817	0.215829	0.2018	0.207489	0.18525	0.10118	0.334384	0.191806	0.267073
Bcl7c	0.123413	0.425409	0.517239	0.351287	0.192149	0.123154	0.121201	0.153734	0.176788	0.355139	0.412197	0.367939	0.233721	0.169124	0.0929582	0.16759	0.537918
Bcl9	0.0461338	0.0147497	0.00951729	0.00433804	0.00244334	0.00128367	0.00338507	0.00228225	0.0155219	0.0218139	0.00888968	0.00530235	0.00109725	0.00965271	0.0177779	0.00490169	0.0356704
Bcl9l	0.105255	0.0449206	0.0651469	0.0538066	0.0684655	0.0755828	0.0526443	0.152746	0.0298797	0.0354514	0.0765434	0.0489838	0.0362923	0.0513578	0	0.0765327	0.0485839
Bclaf1	0.437108	0.653763	0.607052	0.582631	0.324127	0.245853	0.169104	0.354854	0.348316	0.856564	0.577128	0.32465	0.271295	0.172317	0.215437	0.353658	0.749154
Bclaf3	0.0265378	0.0434271	0.0671245	0.100358	0.0539015	0.0506839	0.0186298	0.0398584	0.0278898	0.085848	0.0861672	0.0480224	0.0289351	0.0440155	0.0383274	0.034456	0.0467456
Bcor	0.0618871	0.0797031	0.0668641	0.0581988	0.0311165	0.031751	0.0320642	0.0634008	0.0528971	0.0733176	0.0966504	0.0441786	0.0292831	0.0206948	0.090708	0.0808067	0.0678056
Bcorl1	0.0129109	0.0103735	0.0153597	0.0095766	0.0123821	0.00871452	0.0118778	0.0271752	0.00803015	0.0186151	0.0181197	0.00554736	0.00361392	0	0.0207515	0.0228136	0.0130262
Bcr	0.0117538	0.0351586	0.0270897	0.0172696	0.0145864	0.0127382	0.0149466	0.0306226	0.0217231	0.0328377	0.0340536	0.0116952	0.00627101	0.0218289	0	0.0178873	0.0341521
Bcs1l	0.0319349	0.0855998	0.0701865	0.0311238	0.0331305	0.0198824	0.0140424	0.0350207	0.0437114	0.0455582	0.0305943	0.033477	0.022516	0	0	0.0318878	0.10697
Bdh1	0.0787841	0.143199	0.144775	0.103576	0.0899427	0.0503714	0.0182854	0.0379061	0.094289	0.137724	0.104392	0.081284	0.0538166	0.0300004	0.0181376	0.0399435	0.170363
Bdp1	0.115601	0.126081	0.177779	0.196993	0.106635	0.0950906	0.0686019	0.129341	0.0715337	0.233913	0.216066	0.104908	0.0681836	0.0282496	0.0419261	0.132692	0.182285
Becn1	0.238351	0.351897	0.427248	0.368613	0.358723	0.244233	0.16177	0.17919	0.264642	0.332187	0.376721	0.304436	0.209091	0.117052	0.232958	0.220513	0.365007
Bend3	0.00637787	0.0244754	0.0144786	0.0049975	0.00372255	0.00411481	0	0.00316726	0.0102378	0.0189007	0.0172419	0.00370621	0.00591965	0	0	0.00530641	0.0275045
Bend4	0.0383934	0.0312767	0.0205692	0.0246261	0.0161357	0.0376859	0.0107652	0.018986	0.026262	0.0493515	0.0405535	0.0249578	0.0291778	0.0564853	0.0207085	0.0256843	0.0467662
Bet1	0.100577	0.137092	0.185542	0.155232	0.155277	0.0930429	0.107125	0.122839	0.0877875	0.207743	0.188358	0.150125	0.11885	0.0783371	0.0920626	0.0979881	0.155847
Bet1l	0.156299	0.0777932	0.16263	0.138503	0.204482	0.152769	0.102484	0.168143	0.057702	0.130366	0.161215	0.144688	0.121286	0.0978461	0.0696006	0.184558	0.117135
Bex3	0.193082	0.367077	0.621965	0.73001	0.413694	0.269218	0.183909	0.219849	0.199129	0.465096	0.544927	0.388083	0.378755	0.349571	0.247022	0.376413	0.339189
Bfar	0.150148	0.130244	0.189898	0.17965	0.205991	0.127984	0.0875633	0.125137	0.0772854	0.147353	0.167811	0.168459	0.128018	0.0269958	0.0737737	0.161934	0.168155
Bhlhb9	0.0541703	0.0937852	0.0906358	0.0665368	0.0441485	0.025363	0.0160906	0.0225833	0.0623564	0.104229	0.0749304	0.0533651	0.0334114	0.00785975	0.0151501	0.0295328	0.106953
Bhlhe40	0.0409593	0.127748	0.392662	0.732401	0.701517	1.23162	0.595767	0.788472	0.155404	0.349146	0.506463	0.657554	0.807367	0.990237	1.01767	0.840638	0.201342
Bicd2	0.0581326	0.0765358	0.0948521	0.0737861	0.0708159	0.056522	0.020639	0.0664021	0.043092	0.0783809	0.0840915	0.0434247	0.0282259	0.0353398	0.0178016	0.0569257	0.101617
Bicdl1	0.0526683	0.0619856	0.0548018	0.0265988	0.0353209	0.0240706	0.0157903	0.0376266	0.0332578	0.0495844	0.0430212	0.0426408	0.0162299	0.00977567	0.0184125	0.0240938	0.0681769
Bicral	0.0214054	0.0221828	0.0431992	0.0606122	0.0478348	0.0504838	0.0362782	0.0652272	0.00545974	0.038085	0.0659589	0.0330273	0.0208948	0.00986918	0.0135781	0.0729194	0.0209317
Bid	0.0835727	0.155306	0.177721	0.102477	0.0876605	0.0616292	0.0473119	0.051962	0.0927298	0.107365	0.106334	0.125001	0.0893894	0.070376	0.0330533	0.0596865	0.13205
Bin1	0.344672	0.223787	0.450207	0.580484	0.660522	0.544493	0.318978	0.257683	0.141562	0.21306	0.32459	0.496483	0.418542	0.139307	0.369422	0.300037	0.146429
Bin2	1.04286	0.498546	0.868713	1.08679	1.14608	1.21087	0.881664	0.888494	0.675605	0.410066	0.820762	0.912504	0.753483	0.513996	0.83925	0.781888	0.40629
Bin3	0.143798	0.13561	0.175417	0.222937	0.217458	0.201932	0.109887	0.12436	0.0870346	0.0877315	0.143154	0.235565	0.199963	0.105031	0.107781	0.153072	0.144137
Birc2	0.289318	0.0912022	0.146663	0.233825	0.177175	0.162639	0.188237	0.238746	0.106204	0.11815	0.179059	0.173957	0.123205	0.189824	0.219323	0.293689	0.0912195
Birc3	0.105856	0.0678724	0.07267	0.0692228	0.0815266	0.0912295	0.0585644	0.0899545	0.0818754	0.0716059	0.0760772	0.0659943	0.0599442	0.0638618	0.0712492	0.0813361	0.101988
Birc5	0.0137514	1.18297	1.63921	1.89469	0.601508	0.195012	0.0125955	0.0166439	0.346405	1.49291	1.48067	0.716374	0.877823	0.0918403	0.0586834	0.0284873	0.992357
Birc6	0.225005	0.229227	0.291553	0.318513	0.25292	0.204406	0.129278	0.264211	0.134638	0.38587	0.416334	0.236134	0.155461	0.0706151	0.217452	0.296099	0.223301
Bivm	0.0117105	0.0129908	0.0120799	0.0105152	0.00872375	0.00781209	0.00479111	0.0125345	0.00944061	0.0121626	0.0105877	0.00715224	0.00499432	0	0	0.0140511	0.0281239
Blcap	0.0347852	0.0203305	0.02279	0.013692	0.019378	0.0160462	0.026072	0.029197	0.0221848	0.0138886	0.0114095	0.0261239	0.012172	0.0276834	0.0383965	0.0386341	0.0278467
Blm	0.0204593	0.0981107	0.128561	0.11487	0.0480471	0.0158177	0.00917771	0.0159606	0.0249299	0.171456	0.181566	0.0531877	0.039962	0.0195337	0	0.020461	0.123166
Blmh	0.14132	0.388404	0.552812	0.580899	0.415487	0.230495	0.0756928	0.081004	0.14905	0.420289	0.443155	0.416294	0.280242	0.0696405	0.0938547	0.137623	0.371963
Bloc1s1	0.136002	0.0398078	0.0412078	0.115908	0.124373	0.0597502	0.214554	0.22726	0.0814209	0.097004	0.187038	0.0812085	0.0601245	0.4449	0.417428	0.17307	0.0807589
Bloc1s2	0.17999	0.412128	0.415721	0.375723	0.263909	0.240846	0.230567	0.182525	0.248773	0.355402	0.371214	0.330779	0.282006	0.158665	0.255823	0.182019	0.475049
Bloc1s3	0.0271219	0.0203347	0.036036	0.057022	0.0397976	0.0488214	0.016476	0.0216354	0.0199532	0.0278865	0.0325044	0.0306498	0.0245345	0.00812523	0	0.0325764	0.0250088
Bloc1s4	0.171102	0.169876	0.215682	0.241692	0.198691	0.20641	0.142774	0.128912	0.154587	0.17032	0.156572	0.159472	0.11348	0.219044	0.182372	0.154252	0.214648
Bloc1s5	0.0357482	0.0379994	0.0428453	0.0259263	0.0304058	0.0220463	0.0128333	0.0239884	0.0158328	0.0287608	0.0421992	0.0283812	0.0253843	0	0	0.0256915	0.0401549
Bloc1s6	0.0888288	0.142731	0.170595	0.113467	0.107256	0.0599145	0.0558095	0.0723945	0.0879235	0.129711	0.125857	0.107252	0.0868006	0.0385051	0.0923166	0.0889467	0.135656
Bloc1s6os	0.0174523	0.0406988	0.00871839	0.00334105	0.0191869	0.00280015	0.0314537	0.0311686	0.0230895	0.0161782	0.0359046	0.0104914	0.00453134	0.0480725	0.0392899	0.0233717	0.0579888
Blvra	0.103847	0.244148	0.359418	0.41661	0.284639	0.184371	0.0953138	0.106629	0.139515	0.224979	0.323158	0.320748	0.252243	0.101123	0.0212801	0.142774	0.302522
Blvrb	0.0432593	0.0211632	0.0278492	0.0517988	0.0240512	0.018488	0.0244963	0.0273155	0.0246349	0.0194814	0.038208	0.0354308	0.0232969	0.092794	0.0355371	0.0206963	0.0293576
Blzf1	0.0436958	0.0529665	0.0747558	0.0534158	0.0615681	0.0512496	0.0288878	0.0300954	0.0560118	0.0608049	0.065961	0.0544497	0.0364557	0.0198422	0.021257	0.0507878	0.0724354
Bmi1	0.0470005	0.131249	0.0949601	0.0575292	0.0345013	0.0251787	0.0314237	0.0530818	0.0898923	0.105158	0.120264	0.0694084	0.0510776	0.0622145	0.095204	0.0772258	0.184424
Bmp2k	0.0251426	0.0335984	0.0605769	0.0523066	0.0413241	0.0233898	0.0196958	0.0339854	0.0273438	0.0548696	0.0820906	0.0473003	0.0312228	0.0426749	0.0681076	0.044615	0.03504
Bms1	0.0940292	0.307951	0.247791	0.200022	0.121539	0.0932272	0.0453922	0.113429	0.11468	0.422341	0.288246	0.113609	0.0957966	0.033437	0.0821967	0.115604	0.384066
Bmt2	0.0507964	0.0152084	0.0208116	0.0184757	0.0390921	0.0294239	0.028953	0.0503191	0.0180263	0.0176928	0.0279541	0.0316851	0.0177217	0.0437623	0.0175635	0.0551973	0.0312619
Bmyc	0.111401	0.0851316	0.0652175	0.0336892	0.00909997	0.0064248	0.0351381	0.0541792	0.0841151	0.0738821	0.0505673	0.0159875	0.0111932	0	0.0731527	0.0593406	0.102912
Bnip1	0.0597621	0.130307	0.179179	0.163969	0.107281	0.071403	0.0332167	0.0403658	0.0373233	0.139298	0.1653	0.111044	0.0984816	0.0328617	0.015706	0.0667917	0.145332
Bnip2	0.167115	0.273006	0.422385	0.479068	0.38919	0.270669	0.137251	0.209531	0.122838	0.377647	0.382259	0.33161	0.229401	0.0848457	0.130869	0.190555	0.28457
Bnip3	0.0364786	0.0253787	0.0234695	0.0104107	0.0149873	0.00285339	0.010379	0.0268959	0.0301806	0.0217045	0.0143323	0.0113909	0.00591994	0.0103344	0.0151501	0.0335431	0.0339716
Bnip3l	0.628748	0.171095	0.273427	0.379663	0.591223	0.735259	0.402874	0.512256	0.238244	0.203779	0.249375	0.537353	0.43783	0.420676	0.469015	0.611816	0.152351
Bod1	0.0366314	0.0631362	0.0609342	0.0292544	0.0307874	0.0415847	0.0225573	0.0361867	0.0411019	0.0452126	0.0289653	0.0381216	0.0195459	0.0393634	0	0.0513743	0.103467
Bod1l	0.291106	0.224751	0.306038	0.356586	0.312705	0.275581	0.120452	0.2808	0.0841838	0.320264	0.310821	0.252946	0.202955	0.0971894	0.162833	0.324246	0.220047
Bola1	0.0904877	0.439296	0.363883	0.190408	0.14867	0.0739651	0.0765843	0.0873661	0.15283	0.394784	0.258709	0.171588	0.145526	0.0455374	0.0466066	0.0911316	0.376831
Bola2	0.78676	1.74002	0.860623	0.42112	0.88571	0.474821	0.650098	0.947674	0.85419	1.54445	1.37105	0.602332	0.640419	0.377675	0.383669	0.654118	1.93481
Bola3	0.270179	0.812587	0.869773	0.457282	0.416586	0.258357	0.276107	0.261011	0.398896	0.828985	0.88544	0.509351	0.485411	0.277271	0.305255	0.270759	0.929363
Bop1	0.113697	0.507544	0.418499	0.207092	0.144227	0.0888479	0.0586318	0.0615371	0.231309	0.288409	0.218553	0.144503	0.102056	0.0288322	0.0403062	0.0764241	0.558184
Bora	0.0110893	0.0670282	0.0859584	0.0855967	0.0247882	0.0118282	0.00228714	0.00961977	0.0176738	0.0694445	0.103828	0.0233789	0.0311337	0.0414082	0	0.00968177	0.0679906
Borcs5	0.0669916	0.0922522	0.132198	0.134315	0.0952325	0.070646	0.0296066	0.0394562	0.0428329	0.0779066	0.0885261	0.112054	0.0784348	0.0470019	0.0523553	0.0529911	0.0920101
Borcs6	0.0514423	0.0325354	0.0492865	0.0557814	0.0567885	0.0506109	0.0323484	0.041936	0.0222678	0.0315177	0.0497769	0.0633007	0.0438171	0.026046	0.0196277	0.0637294	0.0338758
Borcs7	0.0810627	0.172686	0.195398	0.187626	0.252038	0.311606	0.300971	0.213435	0.0729368	0.159636	0.213698	0.166517	0.129791	0.0957986	0.313231	0.144179	0.200459
Borcs8	0.174212	0.17783	0.251745	0.24805	0.330448	0.324091	0.158005	0.157327	0.113614	0.189785	0.345415	0.32807	0.265385	0.294423	0.0809833	0.232013	0.179595
Bpgm	0.0681862	0.0774143	0.10494	0.123179	0.0921511	0.0791798	0.0403146	0.0582893	0.0517488	0.0632639	0.0455689	0.0842439	0.0855191	0.0787736	0.075618	0.0841743	0.0724638
Bphl	0.0720943	0.0295078	0.0289012	0.0355286	0.015847	0.0121831	0.01546	0.0186892	0.0231857	0.0221042	0.0286918	0.0449575	0.0235173	0.0107405	0.0211577	0.0187724	0.0234166
Bpnt1	0.06718	0.0780357	0.101085	0.077651	0.0622571	0.0521188	0.0401657	0.0365173	0.049506	0.0740206	0.0918402	0.0693886	0.0341591	0.0588241	0.00909068	0.0362577	0.0850556
Bptf	0.445022	0.346859	0.397801	0.363809	0.337399	0.293647	0.224934	0.509577	0.197336	0.408177	0.379918	0.335978	0.215067	0.230592	0.156014	0.48145	0.407829
Braf	0.0408095	0.034333	0.0426435	0.0423467	0.0311581	0.0348206	0.0142527	0.0608627	0.0305558	0.0666335	0.0679223	0.0300337	0.0209558	0.0473429	0.0206092	0.0667881	0.0469452
Brap	0.195508	0.157053	0.19041	0.156282	0.192596	0.142699	0.102462	0.139632	0.116024	0.125359	0.173902	0.141375	0.101158	0.0481617	0.124806	0.111361	0.157668
Brat1	0.0181682	0.0196137	0.0232454	0.0162723	0.0202151	0.00963708	0.01024	0.0143896	0.0126175	0.0229989	0.0240062	0.0112444	0.0108339	0	0	0.0231859	0.0200628
Brca1	0.00404162	0.0642281	0.0858926	0.093192	0.0250624	0.00444731	0.00100108	0.00570746	0.0149685	0.134042	0.113987	0.0359424	0.0305836	0.0105965	0.0179409	0.0067659	0.0691424
Brca2	0.00957078	0.0639283	0.101902	0.115266	0.0277553	0.00628741	0.00700995	0.00629884	0.0319352	0.0969066	0.141642	0.0323306	0.0225773	0.0161427	0	0.0121328	0.0652878
Brcc3	0.118935	0.308102	0.34261	0.335627	0.203686	0.164073	0.139785	0.130833	0.181099	0.283468	0.285277	0.222278	0.160106	0.0969479	0.233708	0.146317	0.315395
Brd1	0.070927	0.0522688	0.0663462	0.078817	0.0688496	0.05444	0.0384179	0.177759	0.0363361	0.0961006	0.0958692	0.0939099	0.0344333	0.0474158	0.0175452	0.164378	0.0565132
Brd2	0.322409	0.464067	0.525829	0.476357	0.332635	0.39943	0.211849	0.426486	0.282576	0.570615	0.492648	0.2745	0.248135	0.212914	0.174273	0.441594	0.578399
Brd3	0.0863572	0.158825	0.163284	0.137245	0.0882072	0.0754877	0.0460113	0.102049	0.0790898	0.166362	0.127583	0.0662663	0.0593971	0.0299882	0.0367566	0.0891895	0.192064
Brd4	0.239487	0.412889	0.516882	0.427557	0.336747	0.293223	0.166199	0.289916	0.216052	0.46039	0.537543	0.317297	0.252193	0.252743	0.154232	0.3221	0.422665
Brd7	0.194867	0.346836	0.374349	0.284592	0.30652	0.186917	0.142232	0.187336	0.158939	0.387621	0.398957	0.237369	0.183266	0.0994073	0.0877586	0.201472	0.425906
Brd8	0.134807	0.212087	0.284057	0.258703	0.158723	0.129496	0.082315	0.16268	0.095047	0.342475	0.418459	0.131257	0.113554	0.0728647	0.080733	0.192955	0.182793
Brd9	0.113932	0.195901	0.214396	0.227873	0.265786	0.166041	0.134929	0.228157	0.0866114	0.246547	0.331419	0.1583	0.174297	0.160702	0.140318	0.236675	0.172686
Brf1	0.0696973	0.101189	0.100085	0.092896	0.0695238	0.0527938	0.0419936	0.0515497	0.0788073	0.0692197	0.0913241	0.0691516	0.0496068	0.0200625	0.0703624	0.058451	0.106656
Brf2	0.0145543	0.025448	0.0321174	0.0297284	0.0198942	0.0225873	0.0126069	0.0116496	0.012141	0.0236301	0.0287052	0.0264047	0.0170235	0	0	0.0156172	0.0385407
Bri3	0.275216	0.36643	0.474365	0.430166	0.329551	0.293994	0.225457	0.282592	0.210873	0.317565	0.391402	0.3892	0.312275	0.249711	0.15313	0.26602	0.411408
Bri3bp	0.083406	0.682401	0.490589	0.240667	0.106457	0.0426541	0.0276806	0.05059	0.177369	0.411931	0.369377	0.177539	0.127493	0.019661	0	0.0409646	0.634549
Brip1	0.00439654	0.0569752	0.092124	0.11715	0.0505292	0.0158477	0.0030252	0.00336664	0.019523	0.0931671	0.134346	0.05029	0.0370865	0	0.00909068	0.00695336	0.0526142
Brip1os	0.0251425	0.0962489	0.130162	0.110367	0.0836977	0.0381815	0.0180228	0.0398956	0.0281232	0.0989938	0.127652	0.0799821	0.0533987	0.0191404	0.0207372	0.0409782	0.113769
Brix1	0.160284	0.524319	0.445772	0.429638	0.254401	0.177336	0.128033	0.100806	0.321949	0.393662	0.287575	0.272314	0.259577	0.115112	0.0958404	0.112177	0.600879
Brk1	0.601429	0.791661	1.00428	0.970559	0.90465	0.793407	0.567527	0.555794	0.372346	0.704049	0.831221	0.809276	0.643606	0.447027	0.390946	0.628904	0.767257
Brms1	0.163186	0.289058	0.337993	0.326638	0.258178	0.170529	0.135894	0.122289	0.136658	0.236473	0.256093	0.228303	0.170389	0.0805415	0.153999	0.140614	0.296002
Brms1l	0.0254996	0.0244573	0.0279154	0.0211399	0.0266411	0.0146705	0.0169796	0.011831	0.0236115	0.0260565	0.0152467	0.0307849	0.019132	0	0	0.0198072	0.026232
Brox	0.0465676	0.0443318	0.0683846	0.0679693	0.0887129	0.0630684	0.0294396	0.0428067	0.0324738	0.0558661	0.0585202	0.0801036	0.0608817	0.0271053	0	0.0691124	0.0497062
Brpf1	0.0677081	0.116657	0.101352	0.113013	0.067609	0.0601802	0.0322304	0.0592136	0.0580234	0.107162	0.10207	0.0601353	0.0417518	0.0324372	0.0210822	0.0670628	0.118064
Brpf3	0.00892762	0.0144601	0.0178976	0.0230686	0.0125465	0.0122154	0.0132652	0.017095	0.0122408	0.0189818	0.0265376	0.012514	0.0123631	0.00778256	0.020387	0.0195488	0.0224991
Brwd1	0.0970543	0.0522776	0.0700097	0.0937001	0.0644603	0.0778374	0.0717038	0.134647	0.0514386	0.0774103	0.056277	0.0637492	0.0496942	0.0236317	0.0596676	0.118692	0.0646942
Brwd3	0.0242188	0.0188531	0.0324269	0.0465436	0.0296279	0.0246649	0.018117	0.0319524	0.00783167	0.0351768	0.0347242	0.0225303	0.0235703	0.0101617	0.060269	0.0272663	0.0201284
Bscl2	0.172088	0.247303	0.318363	0.397328	0.491333	0.41045	0.167173	0.192727	0.0826856	0.207796	0.288013	0.460927	0.361612	0.202339	0.0880821	0.26174	0.208873
Bsdc1	0.0744284	0.0377095	0.055596	0.0799717	0.0753236	0.0929957	0.0573941	0.108428	0.0361103	0.0576923	0.0575394	0.0562823	0.0603059	0.0869348	0.042109	0.102998	0.046294
Bsg	0.481885	1.16078	1.323	1.14475	0.94259	0.628981	0.563557	0.504086	0.742213	1.13126	1.12037	0.712928	0.521677	0.279772	0.34442	0.444081	1.33889
Bsn	0.0029611	0.0546731	0.0473731	0.0168413	0.00860136	0.00433102	0.00436558	0.002276	0.015194	0.0247967	0.0314491	0.00923066	0.00920888	0.00940262	0	0.0060576	0.0358069
Bspry	0.00324703	0.196237	0.384255	0.251541	0.141035	0.0700569	0.0256902	0.0216794	0.0390742	0.13169	0.21348	0.192709	0.149599	0.0278403	0.0374867	0.0452018	0.0830241
Bst2	0.499134	1.60675	1.02954	0.776645	0.564404	0.395201	0.332906	0.280205	1.536	1.2457	0.852164	0.743069	0.639332	0.387742	0.491061	0.48396	2.10434
Btaf1	0.0352206	0.0813616	0.0827204	0.064412	0.0405438	0.0393212	0.0488828	0.0551669	0.0386558	0.112814	0.104012	0.0328786	0.0186054	0.0407093	0.0779756	0.0403778	0.100295
Btbd1	0.192534	0.324206	0.424237	0.323833	0.260243	0.171608	0.0974198	0.110843	0.164072	0.261939	0.268958	0.29633	0.201137	0.0808718	0.0881875	0.153402	0.29479
Btbd10	0.0389298	0.0632663	0.127203	0.143647	0.112765	0.0663882	0.0355772	0.0594446	0.0257273	0.0904029	0.102904	0.0762827	0.0608602	0.0362261	0.0219746	0.0736409	0.0618255
Btbd11	0.0362884	0.00932645	0.00568277	0.00311272	0.0103628	0.0175041	0.0188563	0.0500395	0.0162232	0.00314667	0.0024695	0.00881529	0.0078279	0	0	0.0594811	0.0110312
Btbd19	0.102231	0.0814056	0.0817075	0.0616288	0.0686526	0.0579191	0.0558992	0.0581955	0.0905902	0.0469989	0.0573864	0.10363	0.0802155	0.058678	0	0.0748445	0.0820754
Btbd2	0.095973	0.0516931	0.0626247	0.0361411	0.0589534	0.0373701	0.0266351	0.0436547	0.0432478	0.0219955	0.02575	0.0449272	0.0325546	0.0497249	0.0336201	0.0526403	0.0594156
Btbd6	0.079991	0.0544384	0.0643353	0.0456822	0.0523753	0.0318221	0.0265392	0.0327705	0.0363072	0.0350986	0.0438823	0.0377897	0.0282196	0	0.0178016	0.0337889	0.0412535
Btbd7	0.0196768	0.0140803	0.0187113	0.0230329	0.0253296	0.0122888	0.0149798	0.0267217	0.0109351	0.0326751	0.0213069	0.0183716	0.0166802	0.00913152	0	0.0307	0.0098863
Btbd9	0.109605	0.0527205	0.0593147	0.0532234	0.0713875	0.0636807	0.064088	0.0761387	0.0336404	0.0409312	0.0402343	0.0652056	0.0463787	0.0296976	0.0171756	0.0945718	0.0621743
Btd	0.0281443	0.0164681	0.0326024	0.0410325	0.0445628	0.0371813	0.0192006	0.0260446	0.00488987	0.00944357	0.0294952	0.0249318	0.0309239	0	0.0195602	0.0340845	0.00997723
Btf3	2.13864	2.55233	2.56192	2.72226	2.29564	2.42723	1.7391	1.94986	1.96365	2.45609	2.4112	2.41998	2.37083	1.807	1.65024	1.96082	2.55624
Btf3l4	0.234022	0.27424	0.358158	0.309398	0.212842	0.130555	0.0773876	0.0972627	0.172908	0.287175	0.270068	0.247379	0.18542	0.0773427	0.130705	0.100639	0.322593
Btg1	2.76926	0.607414	0.429643	0.605957	1.61355	2.14153	2.44073	2.53079	1.49911	0.367602	0.490294	1.29286	1.41056	2.86519	2.99669	2.98046	0.755005
Btg2	0.415674	0.0768144	0.203705	0.461068	0.364905	0.456348	1.11464	1.24451	0.25212	0.177188	0.312727	0.26033	0.303867	0.825444	1.41446	1.13603	0.143888
Btg3	0.0957974	0.0353275	0.0232971	0.0491347	0.0384958	0.0794775	0.111655	0.0964591	0.146918	0.0405837	0.0675422	0.0432175	0.0228765	0.389512	0.205155	0.101713	0.105483
Btla	0.0410918	0.0494385	0.0514277	0.0414146	0.0402871	0.0175985	0.010736	0.0279101	0.0409053	0.0415264	0.0534068	0.0530107	0.033698	0	0	0.0203668	0.0681372
Btrc	0.0338227	0.0320238	0.029923	0.0319566	0.0300658	0.0247093	0.0215916	0.0217198	0.0252464	0.0250866	0.0170888	0.0255736	0.022594	0.0234354	0.0202113	0.0330374	0.032952
Bub1	0.00420476	0.0985508	0.160488	0.204331	0.054536	0.0161535	0.000845858	0.00255445	0.0300669	0.186312	0.212039	0.0456502	0.0549747	0	0	0.00539595	0.0911673
Bub1b	0.00213712	0.171002	0.249394	0.264326	0.0729208	0.0230091	0.00265542	0.00322297	0.0341089	0.233338	0.275034	0.0742095	0.0846102	0.0278566	0	0.00558717	0.149083
Bub3	0.34751	0.69253	0.945106	1.02623	0.62229	0.391039	0.274086	0.273503	0.369724	0.675864	0.798174	0.579386	0.575066	0.325331	0.275544	0.342288	0.668957
Bud13	0.0379026	0.0607729	0.079886	0.0774351	0.0401886	0.0267789	0.022741	0.0269214	0.0256791	0.0710071	0.0685351	0.0311916	0.0223162	0	0.0130109	0.0273858	0.064725
Bud23	0.092769	0.331798	0.360737	0.263848	0.164617	0.127669	0.0985496	0.0818139	0.18151	0.306534	0.260879	0.159638	0.120662	0.0804468	0.124778	0.0855866	0.343674
Bud31	0.349977	0.732051	0.910086	1.01545	0.684296	0.565948	0.311173	0.31176	0.310889	0.942805	0.775632	0.599487	0.557618	0.334686	0.289475	0.330347	0.740949
Bysl	0.0930326	0.339737	0.31069	0.163937	0.0959852	0.0729866	0.0546411	0.0745134	0.151821	0.230077	0.145167	0.0909437	0.0648971	0.0105229	0.0362605	0.0422644	0.40847
Bzw1	0.588776	0.88519	1.09278	1.11468	0.887032	0.587254	0.365464	0.397244	0.657473	0.976388	0.900893	0.883449	0.659042	0.245315	0.277023	0.439269	0.928244
Bzw2	0.279953	0.542845	0.467426	0.273166	0.156627	0.120987	0.0757544	0.122986	0.272322	0.456843	0.328625	0.218926	0.133799	0.0505217	0.0399632	0.0904918	0.676352
C030034I22Rik	0.050628	0.0187644	0.0231493	0.0223015	0.034133	0.0183217	0.0284794	0.0381719	0.0101217	0.0166817	0.0207437	0.0408606	0.0183799	0.00913401	0.0397478	0.0343131	0.0159279
C1d	0.242025	0.514549	0.672354	0.758909	0.52276	0.337891	0.222158	0.170188	0.336953	0.596794	0.592019	0.579014	0.427997	0.280918	0.117602	0.219287	0.455612
C1galt1	0.0688943	0.104273	0.112846	0.105809	0.0927577	0.0650658	0.0346268	0.0602548	0.0499369	0.116078	0.152906	0.0905031	0.0566292	0.0629829	0.0689004	0.0626392	0.104836
C1galt1c1	0.0300194	0.0368023	0.0538745	0.071682	0.0768275	0.0383554	0.0445593	0.0393534	0.0338496	0.0543002	0.0549718	0.0704422	0.0342426	0.036063	0.0191856	0.0364121	0.0351173
C1qbp	0.506233	1.72203	1.36505	0.784367	0.344518	0.208356	0.228418	0.287131	0.973766	1.37967	1.05965	0.510836	0.420455	0.16608	0.0918448	0.232374	1.79691
C1qtnf12	0.00497268	0.0129652	0.0132089	0.0138709	0.0054771	0.00390976	0.00131192	0.00491062	0.00698039	0.00906556	0.0122173	0.0115792	0.0140085	0.0169019	0	0.00908236	0.0300272
C1qtnf4	0.0293357	0.00742644	0.0107938	0.00345531	0.00927572	0.00805836	0.010777	0.0195094	0.0042361	0.00572152	0.00320846	0.0389231	0.0412911	0.0575885	0.0166951	0.0308924	0.00300391
C1qtnf6	0.0025123	0.0146191	0.0365734	0.036219	0.028218	0.0183757	0.0062325	0.00325742	0.0131194	0.0119872	0.0333091	0.035272	0.0215642	0	0	0.013202	0.0100615
C2cd2l	0.0176157	0.0403315	0.0454166	0.0293018	0.024121	0.0167716	0.00855172	0.0185205	0.0230534	0.040146	0.0366054	0.0165103	0.014884	0	0.0262836	0.0187956	0.0433544
C2cd3	0.0706297	0.0876683	0.101361	0.109224	0.0735799	0.0537636	0.0401488	0.0710275	0.0452407	0.0997802	0.137757	0.0755757	0.0465881	0.0343257	0	0.0958319	0.092533
C2cd5	0.0614107	0.0705995	0.0801466	0.0971497	0.0634797	0.0391505	0.0161759	0.0587351	0.032169	0.0923112	0.128219	0.0707355	0.0519885	0.0364414	0.0219746	0.0580356	0.063938
C330007P06Rik	0.0612168	0.0655478	0.0968267	0.0996686	0.0984372	0.0721743	0.0252853	0.0582749	0.0423578	0.105182	0.104024	0.0692231	0.0507292	0.0180076	0.0815443	0.0688717	0.0679682
C330018D20Rik	0.0406713	0.0412309	0.0374758	0.036596	0.0310546	0.0304998	0.0503918	0.0234946	0.0344174	0.0428172	0.0506536	0.0348105	0.0340621	0.0302225	0.0730309	0.0313992	0.0582019
C330027C09Rik	0.00596291	0.11747	0.193786	0.238434	0.0590869	0.0206633	0.00341694	0.00743662	0.028642	0.157528	0.220023	0.0588008	0.0436023	0.0106226	0.0129256	0.0122224	0.109299
C430042M11Rik	0.0032184	0.0102156	0.0191234	0.0183315	0.0262704	0.0109202	0	0.0044555	0.00373846	0.00916355	0.016353	0.0381835	0.0220908	0	0.0181376	0.005786	0.0104578
C730034F03Rik	0.0621569	0.0286938	0.0253012	0.0211741	0.0256604	0.0149491	0.0496041	0.0692838	0.018035	0.0407346	0.0493799	0.0226818	0.0127378	0.0356988	0.0609436	0.0758812	0.0741258
C87436	0.24027	0.0900265	0.129432	0.0821972	0.122544	0.111672	0.156617	0.176282	0.106323	0.0942831	0.138951	0.127712	0.081463	0.0878193	0.0763173	0.187309	0.119845
CAAA01118383.1	0.109864	0.159658	0.225666	0.206099	0.174857	0.143541	0.0784842	0.0794877	0.0741786	0.163615	0.210911	0.177393	0.145129	0.101359	0.0351338	0.0673396	0.19279
Caap1	0.0726201	0.080824	0.124684	0.114912	0.0953703	0.0642454	0.0478741	0.0571711	0.075383	0.105908	0.126833	0.0932908	0.0513538	0.0544701	0.0359609	0.0746742	0.0827545
Cab39	0.210351	0.47151	0.561522	0.569367	0.398462	0.354925	0.159436	0.317638	0.203874	0.526597	0.55324	0.432841	0.295522	0.189657	0.190761	0.308408	0.416846
Cab39l	0.0833565	0.123579	0.211884	0.220415	0.168141	0.0828356	0.0623264	0.0735348	0.086887	0.160179	0.199214	0.151802	0.117666	0.0771644	0.0957327	0.0926972	0.115533
Cabin1	0.118233	0.153414	0.175968	0.184546	0.137449	0.113874	0.0752767	0.138494	0.0731962	0.191505	0.143603	0.121982	0.104195	0.0471803	0.0905906	0.110765	0.156701
Cables1	0.00101546	0.0296915	0.0326978	0.00784615	0.015642	0.00396925	0	0.00105289	0.0178011	0.0225538	0.0217616	0.0160576	0.0169073	0	0	0.0340745	0.0612471
Cables2	0.0420214	0.0607384	0.0795692	0.04044	0.0453282	0.0375738	0.0189777	0.0372598	0.0174312	0.0538558	0.0728453	0.0685387	0.0407171	0.0104722	0.0129256	0.052766	0.0620864
Cacfd1	0.0869926	0.0660055	0.0607052	0.0610871	0.0829079	0.0588522	0.0441425	0.0507496	0.0493613	0.0276377	0.0422127	0.0865243	0.0716437	0.0162978	0	0.0683629	0.051867
Cacna1a	0.0211462	0.0285562	0.0219217	0.0170005	0.0117282	0.00972051	0.00550201	0.0167613	0.0110468	0.0134141	0.0208722	0.0210228	0.013374	0.0197409	0.00909068	0.0241759	0.0363227
Cacna1s	0	0.0202159	0.0341037	0.0673698	0.00785048	0.00306761	0.00285892	0.00232122	0.00321633	0.0310806	0.0628447	0.0388079	0.0252871	0.00965271	0	0.00616876	0.0250885
Cactin	0.112423	0.245649	0.300132	0.17754	0.14576	0.0908392	0.0353027	0.0660448	0.10568	0.170338	0.183173	0.134204	0.0810001	0.0227796	0	0.0889317	0.252728
Cacul1	0.082163	0.134432	0.143052	0.0671714	0.0572527	0.0582026	0.0484226	0.0798116	0.0616269	0.116395	0.104232	0.0559622	0.0365709	0.0764389	0.105016	0.0696795	0.125248
Cacybp	0.443732	1.27805	1.2383	0.924858	0.489158	0.322827	0.538562	0.512752	0.93329	1.3455	0.97357	0.550758	0.400374	0.203709	0.526843	0.309919	1.42386
Cad	0.0353449	0.270541	0.20334	0.10555	0.028246	0.0182269	0.0130293	0.0320839	0.0790952	0.233015	0.193248	0.0428224	0.0333126	0	0	0.0222809	0.35148
Calcoco1	0.0386165	0.00476625	0.000298821	0.00198917	0.0236971	0.0233697	0.0205599	0.0353459	0.00942921	0.00380033	0.00318379	0.023738	0.0162291	0.0562414	0.0374742	0.0473631	0.0070281
Calcrl	0.0254485	0.00843032	0.00835825	0.00745751	0.0209506	0.0118704	0.014381	0.0168889	0.00217009	0.0171145	0.0179816	0.00901904	0.00788201	0	0	0.0153622	0.0136335
Calhm2	0.0148592	0.0174572	0.035602	0.0370549	0.0438114	0.0388355	0.0314836	0.0488334	0.00753648	0.0194947	0.0437138	0.0368626	0.0232596	0.0177628	0.0723506	0.0761156	0.0133149
Calm1	1.71787	2.08655	2.70796	3.20357	2.82672	2.72564	2.10227	2.1444	1.70924	2.64624	2.60509	2.63974	2.83369	1.90601	2.02517	2.06228	1.90713
Calm2	1.06891	1.49383	1.4731	1.59158	1.54993	1.40942	1.54795	1.30595	1.2245	1.4361	1.40423	1.16723	1.21521	1.74692	1.77068	1.59995	1.43229
Calm3	0.450864	1.13365	1.41821	1.37476	1.04627	0.625032	0.371663	0.412842	0.557148	1.05165	1.28307	1.09405	0.962019	0.644758	0.531858	0.596028	1.0051
Calr	0.702815	1.683	2.12858	2.14812	1.14043	0.948811	0.509829	0.546989	0.959104	2.01411	1.99865	1.02162	0.854357	0.512096	0.399432	0.726218	1.72445
Calu	0.0959192	0.14956	0.185593	0.163587	0.1171	0.0529941	0.0404158	0.0674536	0.0985004	0.161039	0.195113	0.0991739	0.0657009	0.0200552	0.0639647	0.0705248	0.202339
Camk1d	0.0502085	0.0175378	0.0351893	0.0473324	0.0806844	0.088562	0.0504412	0.102597	0.0221668	0.0194699	0.0361654	0.0366519	0.0327151	0.0104938	0	0.0871372	0.0229855
Camk2b	0.0266075	0.00250745	0.00700649	0.00581532	0.0364857	0.0570415	0.010539	0.02788	0.0012667	0.00198595	0.00636817	0.0329691	0.018956	0.00968161	0.0212416	0.0305727	0.00503218
Camk2d	0.355283	0.177989	0.183827	0.189281	0.221067	0.131033	0.132999	0.17135	0.126989	0.169765	0.215253	0.159899	0.0956711	0.0915131	0.05233	0.229286	0.195621
Camk2g	0.129716	0.107206	0.182693	0.184169	0.158169	0.176829	0.0497431	0.163429	0.0594702	0.122533	0.143547	0.143076	0.107141	0.0476678	0.0576539	0.131136	0.0982216
Camk2n1	0.0317993	0.00513274	0.0200996	0.0293823	0.070751	0.10291	0.170951	0.330025	0.00445063	0.00367804	0.016427	0.0474036	0.0333111	0.243166	0.262595	0.422701	0.0128044
Camk4	0.139126	0.220431	0.322993	0.29489	0.267511	0.171593	0.0555078	0.0966828	0.084479	0.236529	0.285775	0.228186	0.19588	0.0794263	0.0601448	0.142029	0.182457
Camkk2	0.0673787	0.081967	0.108618	0.0740082	0.0646919	0.0385217	0.0271677	0.0454621	0.0564044	0.071327	0.0975035	0.0727945	0.0433729	0.0148514	0.0135781	0.0498084	0.0821506
Caml	0.0785321	0.0813674	0.0933554	0.112582	0.0970484	0.0850547	0.0571389	0.0599184	0.053822	0.0712069	0.0838461	0.0937832	0.0748804	0.0107405	0.0414077	0.0747458	0.0867213
Camsap1	0.0259978	0.0458723	0.0377768	0.0249713	0.0209268	0.0148216	0.0211785	0.0478735	0.0258113	0.0492458	0.0448691	0.0128764	0.0153721	0	0.0177732	0.0353603	0.0465864
Camsap2	0.0280681	0.0214573	0.0174807	0.0156177	0.0104401	0.00845563	0.0154166	0.032202	0.0218435	0.022324	0.0184141	0.00414091	0.00322313	0	0	0.0110971	0.0258443
Camta1	0.120189	0.148985	0.135358	0.11754	0.137593	0.104517	0.121199	0.0960365	0.159328	0.151873	0.183846	0.160672	0.149137	0.144406	0.145536	0.103241	0.172864
Camta2	0.0444913	0.0186918	0.0266182	0.0183638	0.0327599	0.0378804	0.0235436	0.0553839	0.0174542	0.026241	0.0374481	0.0289822	0.0218912	0	0.0316181	0.0430189	0.0233175
Cand1	0.0815281	0.215066	0.194126	0.128031	0.0699203	0.0649151	0.0258191	0.0632609	0.108088	0.227976	0.149653	0.0744389	0.0513443	0.0194389	0.0432502	0.0710757	0.287963
Cand2	0.0234274	0.0138545	0.0173211	0.015039	0.0114822	0.00535995	0.00999414	0.0105082	0.00915202	0.0213154	0.0251079	0.0107297	0.00859409	0	0	0.0125945	0.0179366
Cant1	0.0992522	0.099686	0.118675	0.101272	0.101642	0.0703115	0.0574641	0.0949609	0.0734468	0.0798046	0.0945804	0.058968	0.0489125	0.0301998	0.0472821	0.102095	0.114562
Canx	0.319731	0.863217	1.03206	0.928466	0.522845	0.262923	0.198185	0.261062	0.487479	1.04477	1.11465	0.370477	0.256534	0.179398	0.187544	0.275632	0.930871
Cap1	0.271605	0.171282	0.290992	0.399317	0.398665	0.304511	0.0984542	0.277239	0.101838	0.237215	0.344533	0.283097	0.244175	0.105159	0.144905	0.357	0.14736
Capg	0.0820925	0.158237	0.306766	0.455646	0.221301	0.0897035	0.0574255	0.103897	0.0829482	0.193731	0.303528	0.334432	0.264139	0.095466	0.150077	0.138191	0.0783678
Capn1	0.178775	0.111004	0.203619	0.160098	0.235151	0.188175	0.0877124	0.130913	0.0678935	0.089366	0.164554	0.206057	0.13315	0.0995322	0.048638	0.14313	0.121555
Capn10	0.0151274	0.0320535	0.0416319	0.0266515	0.0240056	0.0165647	0.00656949	0.0158737	0.0107097	0.0319271	0.0231362	0.0246186	0.0197205	0.0097049	0	0.0176828	0.0273236
Capn15	0.0272359	0.0257611	0.0461398	0.0517206	0.0376017	0.0218423	0.0160073	0.0390167	0.00813264	0.0616648	0.0663169	0.0325065	0.0264434	0	0	0.0569818	0.0339981
Capn2	0.124136	0.110462	0.286176	0.229078	0.384529	0.276539	0.141682	0.258032	0.0566107	0.0811689	0.15502	0.166712	0.108458	0.0527122	0.120714	0.244405	0.0496625
Capn7	0.0606682	0.0566243	0.0812967	0.0658222	0.0704097	0.0666508	0.0360613	0.0771677	0.0340658	0.0683456	0.0901222	0.0684117	0.0450518	0.0397288	0.0319906	0.076488	0.0624454
Capns1	0.519247	0.482015	0.7753	0.943824	1.08816	0.825659	0.531115	0.563434	0.328547	0.418307	0.663191	1.0634	0.884458	0.519048	0.435715	0.637855	0.343909
Caprin1	0.280737	0.606215	0.600934	0.359856	0.303724	0.177242	0.122955	0.245527	0.398851	0.675125	0.684611	0.276854	0.194466	0.135118	0.110857	0.274346	0.730354
Caprin2	0.00834801	0.0138461	0.0171312	0.021035	0.00554828	0.00494342	0.0165315	0.00858145	0.0060686	0.0254953	0.0269249	0.0108547	0.00409712	0.0207801	0.0728587	0.00695443	0.0209101
Capza1	0.371052	0.686503	0.863249	0.720886	0.781144	0.6061	0.343809	0.467838	0.515142	0.668898	0.87828	0.61267	0.475557	0.480553	0.417534	0.442814	0.616117
Capza2	0.516028	0.931609	1.11791	1.12444	1.01449	0.672692	0.445559	0.404534	0.759454	0.8538	0.881305	1.01767	0.777951	0.423517	0.492612	0.467329	0.893517
Capzb	1.0013	1.4547	1.81628	1.84793	1.82493	1.49043	0.933527	0.909218	1.01028	1.27661	1.50379	1.65312	1.50963	1.14393	0.961468	1.15576	1.24877
Car12	0.00821731	0.0729188	0.0421524	0.0074171	0.00939988	0.00368318	0.00983042	0.00678183	0.0208068	0.0373848	0.0340102	0.00571525	0.00614412	0.00924003	0	0.00324146	0.128431
Car5b	0.00302886	0.0218393	0.091675	0.18092	0.162477	0.104304	0.0538412	0.0668945	0.00555063	0.0305278	0.0538431	0.153503	0.119014	0.0289744	0.0584544	0.0981275	0.00285328
Card11	0.135386	0.0894767	0.119465	0.119812	0.149206	0.156235	0.0637292	0.13364	0.0405404	0.084466	0.121025	0.0890302	0.0633954	0.129878	0.0302256	0.136916	0.0689889
Card19	0.180247	0.0963334	0.143661	0.174028	0.158537	0.141961	0.208504	0.247971	0.0640688	0.0669945	0.132928	0.205885	0.152727	0.184975	0.234502	0.173254	0.0663698
Card6	0.051382	0.01137	0.0139602	0.0192154	0.0278359	0.0333743	0.0280592	0.0724314	0.0164837	0.0133624	0.0114677	0.0217758	0.0151599	0	0	0.073816	0.0126098
Carhsp1	0.0176979	0.132418	0.354389	0.338557	0.239097	0.134198	0.0431299	0.0523294	0.0373079	0.144327	0.304067	0.185412	0.148954	0.0899522	0.167661	0.0732266	0.0993012
Carm1	0.0295588	0.215189	0.139569	0.05686	0.0277923	0.0159837	0.0162227	0.020446	0.0837052	0.169022	0.11752	0.0256663	0.0207837	0	0	0.0215497	0.286877
Carmil2	0.0381497	0.0380287	0.037705	0.0275013	0.034548	0.0163087	0.00794112	0.014477	0.0288123	0.0356998	0.0439208	0.0359118	0.0216016	0.055187	0	0.0271215	0.0399036
Carnmt1	0.151443	0.458814	0.567466	0.3067	0.244852	0.177879	0.0968717	0.102366	0.226892	0.395691	0.363382	0.253404	0.17415	0.173974	0.0807663	0.113657	0.477732
Cars	0.0632661	0.274315	0.209383	0.136336	0.0628373	0.0390095	0.0194513	0.0479074	0.116575	0.243828	0.160776	0.0646825	0.0404972	0	0.0206445	0.0442285	0.244156
Cars2	0.0584621	0.109217	0.112748	0.0953013	0.0513308	0.0449438	0.0474478	0.0699024	0.0371738	0.0838137	0.0843964	0.0552228	0.0505398	0.0222182	0.0400762	0.0561625	0.134155
Casc3	0.0976745	0.127219	0.137873	0.11098	0.0965863	0.0982014	0.0473153	0.121677	0.0629815	0.207503	0.197815	0.0899925	0.0720539	0.0450297	0.0974234	0.127634	0.136938
Casc4	0.0566715	0.0428612	0.0570162	0.0503954	0.0279826	0.021099	0.0114736	0.0313221	0.0330472	0.056995	0.0548145	0.0282555	0.01902	0.00716633	0	0.0329521	0.0550413
Casd1	0.038231	0.0234762	0.0293679	0.0127094	0.0292859	0.014086	0.00713721	0.0280954	0.0308715	0.0291189	0.0364209	0.0251285	0.0109052	0.0210316	0.00909068	0.040287	0.0280547
Casp1	0.0376268	0.0997703	0.239697	0.29258	0.360177	0.218606	0.149377	0.11859	0.0430986	0.111748	0.171082	0.364292	0.24744	0.15761	0.261127	0.253291	0.0260998
Casp2	0.0832461	0.0918771	0.118415	0.0956163	0.0860682	0.0430853	0.02479	0.0543718	0.0748064	0.0921778	0.113574	0.0897685	0.0619351	0.0660384	0.0508576	0.0638674	0.0961822
Casp3	0.0101177	0.0295337	0.0618554	0.115161	0.0409729	0.0292953	0.00446986	0.00635512	0.00550484	0.142758	0.103461	0.0893454	0.0762203	0.00974897	0	0.0261939	0.027475
Casp4	0.0248147	0.123392	0.121306	0.140364	0.154489	0.132752	0.0439717	0.0573146	0.04186	0.160493	0.135735	0.168906	0.106245	0.077184	0.170391	0.116778	0.097043
Casp6	0.0809161	0.0922077	0.0934325	0.125794	0.14026	0.111236	0.053751	0.0471131	0.0669137	0.0890547	0.0675833	0.127551	0.0895433	0.0594251	0.0886056	0.0598056	0.10976
Casp7	0.0209085	0.0433819	0.0870191	0.0797125	0.0953985	0.0594379	0.0141002	0.0288514	0.032515	0.0350728	0.0757885	0.0449786	0.0313627	0.0391113	0	0.0517163	0.046662
Casp8	0.262304	0.338519	0.431808	0.368711	0.382437	0.208815	0.16141	0.191802	0.256681	0.257888	0.363479	0.264642	0.178561	0.135773	0.254563	0.268517	0.349253
Casp8ap2	0.0972231	0.205706	0.347052	0.44154	0.189855	0.104793	0.074182	0.0929519	0.0846199	0.447726	0.362653	0.22504	0.114888	0.0892035	0.074362	0.133471	0.211394
Casp9	0.0107593	0.0126774	0.0194025	0.0142677	0.0198312	0.0194517	0.00403808	0.0182507	0.0129416	0.0101656	0.0202733	0.0148269	0.0174716	0.00976972	0	0.0177723	0.0155942
Cast	0.15518	0.105013	0.182192	0.248956	0.254096	0.168091	0.107679	0.142483	0.101389	0.135956	0.193697	0.245563	0.151637	0.121816	0.198221	0.182815	0.095552
Cat	0.101403	0.106246	0.168532	0.191505	0.193454	0.151369	0.0775978	0.0846708	0.0916791	0.0834775	0.185881	0.142517	0.104578	0.0418588	0.138012	0.102936	0.100495
Cbarp	0.018592	0.0195659	0.0120411	0.00478311	0.00542718	0.00190466	0.00489128	0.0096979	0.014666	0.0199244	0.0119755	0.00593344	0.0072933	0.0111867	0	0.0124962	0.0218387
Cbfa2t2	0.029015	0.0278064	0.0256718	0.0190493	0.020644	0.0144858	0.00823836	0.0334488	0.0235674	0.0240887	0.0404615	0.0144391	0.00988886	0.0197221	0.0198023	0.0286201	0.0373103
Cbfb	0.286861	0.367768	0.538459	0.452465	0.414357	0.216038	0.186028	0.2308	0.272201	0.318372	0.589097	0.391043	0.255406	0.123992	0.15458	0.244155	0.291654
Cbl	0.231171	0.180174	0.226412	0.214535	0.159376	0.115286	0.071726	0.178752	0.121508	0.274843	0.32496	0.131225	0.0827014	0.0519141	0.0503431	0.227264	0.145681
Cblb	0.0662083	0.111076	0.126463	0.115335	0.13328	0.105595	0.078066	0.104081	0.0675713	0.197323	0.204038	0.190959	0.173865	0.0687685	0.121453	0.186879	0.144169
Cbll1	0.0566747	0.0721828	0.0868061	0.101923	0.0834656	0.0938128	0.053758	0.0509027	0.057801	0.137445	0.0968362	0.0706334	0.060551	0.0660963	0.0212801	0.0683448	0.0697008
Cbr1	0.154395	0.133128	0.157318	0.172306	0.109753	0.139961	0.110395	0.115903	0.0507971	0.124411	0.0873484	0.093113	0.0790507	0.0397488	0.0777939	0.0984949	0.138588
Cbr4	0.0339004	0.0568943	0.073432	0.0906268	0.0518839	0.0308566	0.017212	0.0164382	0.0344047	0.0603084	0.0470624	0.0892424	0.0759575	0	0	0.020276	0.0637702
Cbwd1	0.0601139	0.0547252	0.05495	0.0647539	0.0341312	0.0168153	0.056423	0.124647	0.0268519	0.088806	0.0740191	0.0337245	0.0221519	0.0620865	0.0679517	0.040092	0.11675
Cbx1	0.241503	0.627042	0.775803	0.720546	0.415785	0.252815	0.177426	0.289902	0.274709	0.96397	0.866055	0.399678	0.34031	0.18113	0.210613	0.281888	0.647662
Cbx3	0.395125	1.02982	0.998676	0.807257	0.61117	0.280561	0.26716	0.382112	0.571433	1.21403	1.3635	0.463264	0.493778	0.33982	0.521022	0.469284	1.08554
Cbx4	0.260407	0.137333	0.190104	0.271624	0.150915	0.188175	0.0988909	0.161697	0.137863	0.12425	0.170217	0.161943	0.156438	0.315234	0.0787147	0.20655	0.113828
Cbx5	0.0583162	0.355577	0.448563	0.425795	0.172104	0.0507762	0.0457204	0.0685581	0.132171	0.686829	0.658822	0.152767	0.117643	0.0447208	0.0266542	0.0813237	0.32474
Cbx6	0.0446538	0.0597943	0.0914858	0.0573727	0.0424704	0.0330548	0.0165455	0.0299848	0.0250051	0.0742234	0.104359	0.0575548	0.0340673	0.00953104	0	0.0821833	0.0735491
Cbx7	0.134724	0.0598191	0.0660209	0.0377757	0.0500069	0.052418	0.08278	0.169899	0.0596003	0.0393897	0.0659931	0.0837142	0.0612546	0.0608483	0.0743863	0.170502	0.0729008
Cbx8	0.0259841	0.019272	0.0290824	0.0359029	0.0314181	0.0387557	0.0218601	0.0242506	0.0135962	0.0171699	0.0267558	0.0252555	0.0200784	0.00976972	0	0.0383513	0.0152133
Cby1	0.0346062	0.0867813	0.127777	0.100176	0.0719089	0.040434	0.0247899	0.0394875	0.0288599	0.0858469	0.125516	0.0812394	0.0558162	0.0319603	0.0565072	0.0227972	0.0611167
Cc2d1a	0.0373408	0.0549553	0.0615195	0.0519379	0.057656	0.0450205	0.0289399	0.0460064	0.0348483	0.0307182	0.0537593	0.0517442	0.0350092	0.0157358	0.034917	0.0676152	0.0575378
Cc2d1b	0.106299	0.171778	0.177019	0.118518	0.101315	0.0680928	0.0322185	0.0650351	0.0653958	0.108713	0.138477	0.0946834	0.0728773	0.0291612	0.0202851	0.0696781	0.137259
Ccar1	0.160158	0.470674	0.477625	0.436505	0.290727	0.184045	0.0861697	0.169331	0.220028	0.563294	0.515208	0.306959	0.237805	0.119218	0.10976	0.204058	0.488561
Ccar2	0.0665967	0.0937058	0.0882026	0.0612657	0.0610999	0.0494685	0.0168309	0.0258031	0.0400506	0.044139	0.0745243	0.0707584	0.0452142	0.010038	0.0202851	0.0344974	0.0946135
Ccdc102a	0.0409497	0.0833556	0.0614062	0.028283	0.0253966	0.014876	0.00486323	0.019359	0.0347185	0.0438824	0.0277391	0.0252638	0.0152265	0	0	0.0110746	0.0661877
Ccdc107	0.228981	0.25328	0.261926	0.275077	0.15739	0.0971715	0.0765287	0.15025	0.108334	0.188574	0.218358	0.223946	0.139859	0.0889149	0.10486	0.154443	0.253721
Ccdc115	0.22053	0.294608	0.313647	0.245137	0.172671	0.160049	0.13177	0.132302	0.196389	0.220476	0.22247	0.218821	0.183724	0.084539	0.0813201	0.144781	0.329878
Ccdc117	0.0937809	0.0685166	0.0661018	0.0499623	0.0647802	0.0674827	0.0418071	0.0978453	0.0955234	0.0904555	0.0566215	0.0515252	0.0394353	0.0449288	0.131296	0.051212	0.0739569
Ccdc12	0.679895	0.880461	1.15937	1.18495	1.22517	1.09942	0.682122	0.720622	0.561737	0.863858	1.13	1.10237	0.869831	0.707317	0.660418	0.791153	0.781485
Ccdc124	0.249814	0.652871	0.82114	0.839154	0.629978	0.494261	0.332653	0.300377	0.330811	0.661565	0.752507	0.553599	0.479209	0.332319	0.236006	0.275099	0.65492
Ccdc125	0.0363656	0.00844304	0.016761	0.0244418	0.0282881	0.0215329	0.014635	0.03691	0.0112968	0.0151678	0.0270019	0.0458302	0.0363309	0.00716633	0	0.0379134	0.013875
Ccdc126	0.0367314	0.015044	0.0111506	0.00817172	0.0139712	0.0101529	0.00281882	0.0142719	0.0274179	0.01018	0.00995137	0.0121728	0.00820542	0.0104722	0.0171929	0.0126925	0.0120959
Ccdc127	0.0540286	0.142059	0.154895	0.107697	0.103801	0.0749187	0.0579348	0.0697414	0.0762624	0.143821	0.126023	0.0929319	0.0700173	0.0301814	0.0546726	0.0907686	0.180665
Ccdc130	0.0452132	0.0221847	0.0368061	0.0349517	0.0511909	0.0342768	0.0298121	0.0312204	0.0360151	0.0218884	0.0317011	0.0344125	0.0200008	0	0.0194451	0.0350173	0.029242
Ccdc134	0.0259924	0.0436069	0.0624616	0.0555389	0.0370188	0.0264042	0.0152748	0.0162841	0.023703	0.0330814	0.0378824	0.0283907	0.0252587	0.0105595	0	0.0211821	0.0640722
Ccdc137	0.0427138	0.107733	0.0556008	0.0166662	0.029609	0.0184013	0.0300872	0.0425497	0.0689855	0.0705946	0.0458348	0.0154636	0.0208593	0.0299059	0.057984	0.0487884	0.207158
Ccdc15	0.0135124	0.0145455	0.0254449	0.0304804	0.006911	0.00428497	0.0128261	0.0271315	0.00426584	0.0251326	0.0203414	0.0141415	0.0107377	0	0.0327216	0.0164581	0.0150633
Ccdc163	0.0354622	0.119476	0.0748602	0.0595801	0.0321592	0.018492	0.0160968	0.010069	0.0311488	0.108566	0.0688794	0.0479933	0.0398282	0.0384822	0	0.026189	0.142007
Ccdc166	0.0379249	0.0273551	0.0356108	0.042735	0.0436846	0.0293943	0.0293087	0.0308425	0.0289999	0.0217809	0.0273338	0.0474527	0.0368385	0.0207014	0.0223829	0.0407118	0.0320129
Ccdc167	0.0208323	0.170773	0.137966	0.0696062	0.0937375	0.0371808	0.0314442	0.0237979	0.0587911	0.214606	0.250653	0.0974747	0.0845476	0.0509794	0.0297211	0.0390999	0.150793
Ccdc174	0.245991	0.19453	0.237267	0.212521	0.248331	0.201171	0.166269	0.204217	0.155043	0.230882	0.254282	0.225047	0.185144	0.164636	0.132958	0.210148	0.218694
Ccdc18	0.00298839	0.0185769	0.047077	0.0689443	0.0211339	0.00953565	0.00216283	0.00165389	0.00559584	0.0388517	0.0832959	0.0223722	0.0250941	0.0186509	0	0.00428607	0.018077
Ccdc181	0.0159433	0.0498083	0.0481083	0.0324728	0.021186	0.0125518	0.0077151	0.00975143	0.021841	0.0456846	0.0426591	0.0318913	0.0234817	0.018479	0.0206162	0.021939	0.0565767
Ccdc186	0.0374054	0.0231005	0.0463779	0.109408	0.0657032	0.0738015	0.0357026	0.0681431	0.0178323	0.0702396	0.0797942	0.0646546	0.0477451	0.0466975	0.0163764	0.0626964	0.02022
Ccdc191	0.0335816	0.0331659	0.0297525	0.0278485	0.0227001	0.019158	0.029649	0.0261085	0.0305237	0.0492283	0.0465616	0.0255701	0.0178114	0.00781589	0.0436358	0.0238425	0.0373158
Ccdc22	0.0572973	0.0758104	0.0973062	0.074739	0.0738782	0.0473309	0.0291781	0.0265542	0.0390467	0.0595177	0.036944	0.057676	0.0414406	0	0	0.0334297	0.0861616
Ccdc25	0.0983811	0.221336	0.353414	0.377315	0.244037	0.180708	0.07097	0.0994651	0.099057	0.388248	0.370319	0.235573	0.193811	0.126335	0.13654	0.111467	0.281034
Ccdc28a	0.0643682	0.0241332	0.0149451	0.0164429	0.0200044	0.0213049	0.0214337	0.0243045	0.0151854	0.0134893	0.0160549	0.0425055	0.0425086	0.00863695	0.0374556	0.0361465	0.0188346
Ccdc28b	0.0281562	0.025861	0.0546073	0.0868382	0.0523086	0.0241018	0.0156464	0.0145499	0.011767	0.0325356	0.14138	0.173613	0.150174	0.0104758	0.0340407	0.022269	0.0145056
Ccdc30	0.0288038	0.0274845	0.0333942	0.0318484	0.0178612	0.0137856	0.00606386	0.0129625	0.0126917	0.0290163	0.036883	0.0248312	0.0199039	0.00913152	0	0.0180879	0.0290324
Ccdc32	0.0774478	0.077471	0.108412	0.138476	0.147239	0.10957	0.0639315	0.0717795	0.0492209	0.0897958	0.0909418	0.131965	0.120823	0.0311792	0.0536465	0.098368	0.0641503
Ccdc34	0.0494025	0.429444	0.574985	0.503106	0.222164	0.0668333	0.0465581	0.0570731	0.120736	0.518703	0.554044	0.267521	0.270767	0.0551291	0.0897168	0.0810381	0.442523
Ccdc40	0.00190316	0.018708	0.0240229	0.0203309	0.00683275	0.000884456	0.00185189	0.0023764	0.0105839	0.0188214	0.0156237	0.0238667	0.0144785	0	0	0.00193034	0.038542
Ccdc43	0.0901192	0.172703	0.2007	0.137732	0.10921	0.0617918	0.0412581	0.050546	0.118419	0.188381	0.177225	0.0740732	0.060545	0.0407098	0.0586766	0.0474604	0.188795
Ccdc47	0.168005	0.212502	0.203625	0.238573	0.184811	0.125055	0.0928772	0.139541	0.120442	0.253515	0.267937	0.173786	0.123156	0.0813704	0.202571	0.133592	0.2437
Ccdc50	0.0482737	0.233301	0.337381	0.280461	0.253584	0.160945	0.0890245	0.150532	0.113591	0.377	0.397413	0.233865	0.131894	0.0853761	0.112803	0.179943	0.38501
Ccdc51	0.0184375	0.0440483	0.0677937	0.075995	0.0484816	0.0241744	0.0128197	0.0153289	0.021011	0.0552433	0.0373525	0.0312741	0.0323426	0	0.00909068	0.02921	0.0466085
Ccdc58	0.0941288	0.479597	0.380703	0.219449	0.136367	0.0503903	0.050859	0.0583787	0.202557	0.520826	0.295694	0.170419	0.120208	0.0453958	0.100381	0.0625319	0.589272
Ccdc59	0.27934	0.537354	0.539656	0.425631	0.440563	0.388134	0.225527	0.252774	0.290806	0.594974	0.505067	0.416555	0.3737	0.196209	0.337035	0.285101	0.603098
Ccdc6	0.0642003	0.110313	0.0957884	0.0688266	0.0638933	0.0325992	0.0361317	0.0652604	0.0571038	0.105356	0.0956884	0.0559429	0.0310166	0.0295895	0.0197332	0.0721469	0.127962
Ccdc61	0.0352169	0.0412598	0.0742684	0.0650536	0.0500781	0.0361511	0.0279416	0.0315041	0.0188907	0.0399988	0.0644586	0.0433833	0.0320375	0.00879777	0.0294777	0.0435315	0.040023
Ccdc62	0.0042792	0.0225957	0.0185987	0.0172063	0.012189	0.000924432	0.00292212	0.00318306	0.0145841	0.0189785	0.0226179	0.0120961	0.00672387	0.00832486	0.061917	0.0065253	0.0324941
Ccdc66	0.0294437	0.0378159	0.0613513	0.0716816	0.0343019	0.0367968	0.0134107	0.0329635	0.0146585	0.0718301	0.0791357	0.0527554	0.0367217	0.00585674	0.0194752	0.0373801	0.0301915
Ccdc69	0.0859392	0.0897461	0.14793	0.174861	0.136555	0.112527	0.0481716	0.0555016	0.043517	0.107096	0.152653	0.114105	0.0976804	0.0347774	0.0589798	0.0643439	0.0701056
Ccdc71	0.0633297	0.118323	0.11508	0.0715391	0.0955407	0.0646196	0.063403	0.0655016	0.0798029	0.0888139	0.105291	0.0790982	0.0532531	0.0296131	0.0540931	0.0916287	0.153821
Ccdc71l	0.127186	0.0794435	0.130599	0.136472	0.166125	0.161306	0.108731	0.0975275	0.0635954	0.0564495	0.088928	0.164928	0.111025	0.0851733	0.0830882	0.132273	0.0875902
Ccdc77	0.0258108	0.0389582	0.0561726	0.0633829	0.0252413	0.0139842	0.0132989	0.0224318	0.0153145	0.0755579	0.0842455	0.0307283	0.0260587	0.00969033	0.0320191	0.0290822	0.0406904
Ccdc82	0.026516	0.0476279	0.069716	0.0845829	0.0561158	0.0298626	0.0304845	0.0434659	0.0221354	0.0723418	0.0725476	0.0473284	0.0376484	0.0358238	0.0986479	0.0571897	0.047255
Ccdc84	0.0332462	0.0296014	0.0377851	0.0441133	0.0388551	0.0369351	0.0202711	0.028471	0.0145112	0.0593832	0.0354059	0.0409739	0.0296951	0.0295956	0.0388208	0.0332999	0.0485825
Ccdc85b	0.243546	0.112408	0.0282767	0.100649	0.0458503	0.0655462	0.19735	0.284322	0.0376589	0.10688	0.151773	0.0456445	0.0171161	0.108047	0.075762	0.146875	0.15951
Ccdc86	0.135136	0.324212	0.291144	0.136774	0.118027	0.0901134	0.0749695	0.0936939	0.17478	0.24538	0.145241	0.122823	0.0825852	0.0621351	0.0175452	0.0775894	0.398662
Ccdc88b	0.086327	0.184165	0.157855	0.12269	0.109003	0.0902438	0.0635329	0.105216	0.0725426	0.146546	0.169647	0.0801394	0.0465446	0.0260364	0.0192789	0.104159	0.216049
Ccdc88c	0.0450081	0.0119644	0.0344257	0.0803008	0.0518921	0.0719748	0.0202516	0.0850989	0.0091397	0.0476794	0.0451661	0.0328317	0.0203272	0	0.0262722	0.0966238	0.0166365
Ccdc9	0.129978	0.106463	0.139016	0.106929	0.125171	0.0898734	0.0493563	0.0686001	0.0816231	0.121453	0.121961	0.109281	0.0810626	0.0410262	0.0844371	0.0682652	0.116806
Ccdc90b	0.032616	0.029238	0.0297057	0.0296091	0.0136757	0.0106243	0.0247159	0.0273543	0.0335961	0.0295622	0.0300353	0.0336944	0.0176284	0	0.0592525	0.0249967	0.0527678
Ccdc91	0.0505114	0.0307808	0.0342928	0.0219804	0.0168444	0.0153658	0.00972545	0.0235589	0.0319854	0.0324591	0.0385117	0.0176053	0.0129892	0	0.0388756	0.0316125	0.0437969
Ccdc92	0.0368522	0.0715392	0.0987599	0.061146	0.0667687	0.0574076	0.049711	0.0679816	0.0335462	0.0637299	0.0744415	0.0886552	0.0751929	0.00832486	0.112508	0.0671522	0.0294029
Ccdc93	0.0285293	0.0519163	0.0538354	0.0495519	0.053209	0.0435786	0.028024	0.043192	0.0171769	0.0563818	0.0410084	0.0480021	0.0318686	0.049403	0.0403584	0.0499421	0.0502071
Ccdc94	0.0471202	0.0500217	0.053801	0.0432031	0.0404404	0.0340785	0.0215325	0.0282096	0.0263797	0.0403412	0.0393029	0.0499719	0.0394448	0.0455426	0.0372894	0.0212846	0.0640466
Ccdc97	0.0452131	0.0694448	0.0797229	0.0552545	0.0474159	0.0531768	0.0288198	0.0429621	0.0497865	0.0836961	0.0877203	0.0485782	0.0330269	0.0132263	0.0197269	0.0718303	0.084768
Cchcr1	0.0111309	0.0315799	0.0570576	0.0549849	0.0480434	0.0263381	0.0174276	0.0350437	0.016508	0.0331802	0.0666238	0.0233798	0.0190745	0.0277834	0.0202851	0.023278	0.0238826
Ccl25	0.0391224	0.0316051	0.0372345	0.0444255	0.0259544	0.0232755	0.0161672	0.0240721	0.0218616	0.0526246	0.0340269	0.0330855	0.0233759	0.0214909	0	0.0292602	0.0493254
Ccl27a	0.0179382	0.0390954	0.0423834	0.0405333	0.0516282	0.0241093	0.0258669	0.025628	0.010045	0.0412496	0.0544362	0.0368127	0.0459623	0.0100928	0.0513582	0.0361792	0.0271439
Ccl3	0.0256869	0.164285	0.375769	0.616378	0.680286	1.08057	0.602306	0.314802	0.154866	0.405031	0.6502	1.3519	1.19322	1.79235	1.50674	0.9754	0.586158
Ccl4	0.117955	0.37651	0.49322	0.702639	1.27386	2.41492	2.30262	1.43624	0.36705	0.505366	0.671358	1.70222	1.87044	3.65636	2.82639	2.13124	0.973357
Ccl5	0.733314	0.723027	1.02023	1.9233	4.80429	5.75413	5.99986	5.54067	0.280826	0.246551	0.964585	3.29781	3.52317	6.45799	5.74393	5.62745	0.299389
Ccl9	0.0147475	0.00153738	0.00117137	0.00218619	0.0153177	0.0436353	0.0966706	0.096996	0.0220376	0.00195693	0.00765689	0.00371464	0.00129212	0.0290868	0.0846785	0.0604619	0.00275273
Ccm2	0.333552	0.285935	0.352401	0.248675	0.324941	0.266272	0.182948	0.226601	0.239451	0.146695	0.244201	0.297412	0.214545	0.117641	0.333779	0.27306	0.327105
Ccna2	0.00510186	0.762958	0.955424	0.772745	0.27026	0.07245	0.00600139	0.00696729	0.175734	0.624128	0.760463	0.247909	0.26557	0.028561	0.0129256	0.0103082	0.610431
Ccnb1	0.00510734	0.453009	0.641163	0.670785	0.178662	0.0497423	0.00372341	0.00556244	0.113235	0.457281	0.521839	0.201639	0.240793	0.0145974	0	0.0104576	0.429604
Ccnb2	0.004333	0.543031	0.870437	1.13505	0.444466	0.139122	0.00333046	0.005486	0.0957941	0.574318	0.867363	0.538824	0.595413	0.0331446	0.0237136	0.0308385	0.319007
Ccnc	0.0449524	0.0959374	0.135319	0.134919	0.124576	0.0684872	0.0515513	0.0728426	0.0576819	0.119775	0.161385	0.086219	0.0413532	0.0674978	0.078249	0.0917276	0.110641
Ccnd2	0.897269	0.877153	0.722431	0.473262	0.49735	0.371901	0.690045	1.18993	0.883329	0.497435	0.429432	0.330612	0.280362	0.682239	0.819893	1.06929	1.15503
Ccnd3	0.618121	1.35136	1.23307	0.655292	0.701182	0.54654	0.716661	0.824979	0.625471	0.807905	0.75503	0.479887	0.377074	0.254179	0.627184	0.621577	1.17219
Ccndbp1	0.215326	0.113445	0.16876	0.205021	0.309842	0.284018	0.149755	0.132794	0.0928318	0.111851	0.142919	0.227057	0.158844	0.196377	0.192671	0.208146	0.118772
Ccne1	0.0296864	0.676014	0.668008	0.438042	0.175635	0.0495104	0.0171649	0.0167489	0.22002	0.477077	0.382315	0.178353	0.144079	0	0	0.0314256	0.604147
Ccne2	0.00284724	0.151582	0.15135	0.084051	0.0489919	0.0121535	0.0028915	0.00489668	0.043117	0.169555	0.126206	0.0344494	0.0208186	0	0.00909068	0.00648069	0.172938
Ccnf	0.000716617	0.101934	0.200659	0.125176	0.0483276	0.014232	0	0.00283508	0.0261264	0.0861662	0.125721	0.0317142	0.0297382	0	0	0.00488521	0.0848105
Ccng1	0.121367	0.191877	0.240508	0.195011	0.185006	0.123874	0.115377	0.154814	0.146057	0.174208	0.226989	0.182266	0.108732	0.140956	0.0654971	0.176158	0.196394
Ccng2	0.0989851	0.0318658	0.0796303	0.111088	0.160693	0.105545	0.0638288	0.0832529	0.0668561	0.043363	0.0960704	0.0980204	0.0711036	0.13561	0.107736	0.125383	0.0271457
Ccnh	0.130289	0.351617	0.35694	0.340234	0.220183	0.125522	0.0741385	0.0866001	0.164768	0.302727	0.239377	0.237581	0.193706	0.0840772	0.0533519	0.11525	0.300958
Ccni	0.252226	0.184053	0.2722	0.243992	0.326614	0.232969	0.155766	0.210046	0.134791	0.252982	0.327304	0.316394	0.296626	0.218456	0.143784	0.351101	0.232014
Ccnk	0.0560383	0.180166	0.176862	0.126933	0.0901036	0.0960415	0.0534705	0.0675069	0.068217	0.175381	0.183532	0.0927578	0.105321	0.0284974	0.0375834	0.0716048	0.208279
Ccnl1	0.618951	0.413617	0.552098	0.839598	0.668216	0.945368	0.442378	0.632484	0.312166	0.654872	0.576083	0.515373	0.53734	0.415938	0.61227	0.683253	0.464356
Ccnl2	0.47968	0.253143	0.293309	0.335503	0.300215	0.325513	0.260529	0.395177	0.32218	0.280887	0.333464	0.294752	0.181355	0.223915	0.213583	0.405544	0.31571
Ccnt1	0.235937	0.161077	0.202049	0.204289	0.185852	0.259613	0.139592	0.196414	0.100324	0.221757	0.255415	0.152234	0.133799	0.218218	0.0807576	0.230538	0.177137
Ccnt2	0.177321	0.0995022	0.144451	0.102809	0.149292	0.110196	0.116277	0.180622	0.0950591	0.116317	0.168946	0.14547	0.0650936	0.050667	0.0413353	0.195013	0.114264
Ccny	0.118803	0.145532	0.124099	0.0967362	0.0785034	0.0807444	0.0746154	0.125404	0.0949034	0.124427	0.106251	0.088775	0.0533299	0.0896596	0.0974942	0.0960882	0.178136
Ccp110	0.00541131	0.0688426	0.0709024	0.064754	0.0159825	0.0102359	0.00418447	0.0113214	0.0214586	0.120843	0.0985477	0.03365	0.0190917	0	0.0442835	0.0149759	0.0677997
Ccpg1	0.139737	0.029971	0.0387639	0.0458042	0.0816115	0.0670469	0.0827466	0.0953962	0.0425673	0.0198391	0.0346822	0.0524472	0.0325349	0.0782371	0.116184	0.137244	0.0332873
Ccr2	0.0297263	0.0460684	0.193227	0.233717	0.581479	0.596466	0.35213	0.332103	0.0339401	0.0359298	0.0959407	0.183743	0.121424	0.0217597	0.0845771	0.240321	0.00848234
Ccr5	0.0228047	0.0823487	0.156993	0.220217	0.298795	0.190145	0.0953427	0.14381	0.0259995	0.0914946	0.10284	0.112869	0.0620671	0.0531701	0.0539322	0.238826	0.0329514
Ccr7	1.24438	0.294357	0.102189	0.064107	0.0190033	0.0196362	0.0372293	0.0532651	0.663473	0.120331	0.0385631	0.0278056	0.0189575	0.0620898	0.0279832	0.0272244	0.491077
Ccr9	0.223721	0.0199851	0.0170739	0.0147128	0.0186872	0.00733513	0.00175441	0.00529454	0.0630517	0.0461574	0.0300154	0.0352368	0.0924337	0	0	0.0104892	0.0619084
Ccrl2	0.00835652	0.0230251	0.00907567	0.0252959	0.0179884	0.0380157	0.0223226	0.020564	0.0719544	0.0137716	0.0190945	0.0222118	0.0338829	0.114957	0.142111	0.090031	0.0391547
Ccs	0.1288	0.119817	0.128479	0.170153	0.172146	0.164435	0.0660266	0.0759277	0.0827896	0.112457	0.098212	0.212742	0.136887	0.0859115	0.0130109	0.0960917	0.121603
Ccsap	0.046475	0.0313456	0.0589109	0.0515696	0.035614	0.0403307	0.0181209	0.0311874	0.0187955	0.0551855	0.0569075	0.0316186	0.0359635	0.00603892	0.0573227	0.0406619	0.0251958
Ccser2	0.0989843	0.0593183	0.076413	0.0932734	0.107125	0.0974503	0.0705201	0.109681	0.0707741	0.0676564	0.0981436	0.085221	0.0653619	0.00869336	0.0570219	0.116465	0.0494747
Cct2	0.622484	1.34529	1.35988	1.11475	0.756754	0.58511	0.272475	0.429393	0.708852	1.25956	1.13593	0.812923	0.526491	0.137133	0.171655	0.403285	1.46924
Cct3	0.436824	1.22677	1.15777	0.948337	0.531133	0.391661	0.368116	0.319217	0.631285	1.14983	0.823697	0.550109	0.456714	0.119186	0.246173	0.265044	1.36444
Cct4	0.796191	1.41479	1.42151	0.986125	0.793847	0.526687	0.437159	0.457183	0.843132	1.12108	1.01179	0.799023	0.486946	0.33447	0.180226	0.473052	1.53932
Cct5	0.898675	1.53624	1.64831	1.39726	1.01466	0.802274	0.531142	0.538305	0.951682	1.30477	1.11656	1.03439	0.861274	0.24855	0.275813	0.509972	1.55475
Cct7	0.725508	1.47041	1.50306	1.28232	0.902441	0.647034	0.483872	0.427485	0.919482	1.28326	1.05345	0.864917	0.669365	0.26559	0.397344	0.450551	1.54278
Cct8	0.525782	1.33187	1.31997	1.25859	0.808099	0.561956	0.427675	0.34556	0.831774	1.26709	1.04766	0.748451	0.62281	0.236721	0.398407	0.355609	1.35362
Ccz1	0.214494	0.359417	0.438322	0.360677	0.287996	0.178046	0.145691	0.156291	0.195836	0.292345	0.393452	0.307141	0.222987	0.178504	0.108077	0.200095	0.371558
Cd151	0.0154178	0.0115432	0.0223257	0.011895	0.0193184	0.0162792	0.0180969	0.0224675	0.0122248	0.00733075	0.00920484	0.0145972	0.00762806	0.0224522	0	0.0313076	0.0143117
Cd160	0.097085	0.506453	0.731016	0.62552	0.394309	0.327876	0.20066	0.270668	0.163692	0.553029	0.537138	0.82178	0.741037	0.637808	0.429766	0.635721	0.344449
Cd164	0.327517	0.49595	0.495997	0.392485	0.434051	0.359892	0.25029	0.344958	0.322716	0.447464	0.54142	0.407207	0.334775	0.38232	0.204507	0.44745	0.544755
Cd1d1	0.0680727	0.0208573	0.0304811	0.061525	0.0790747	0.0748054	0.0581754	0.0539639	0.0350554	0.0266008	0.0461952	0.049139	0.0394738	0.0300259	0	0.0717117	0.00523978
Cd2	1.18045	1.0304	1.28971	1.55735	1.84185	1.69005	1.46024	1.20597	0.841888	0.978397	1.06998	1.5722	1.38191	1.22263	1.36474	1.26744	0.837942
Cd200	0.01376	0.0367243	0.00856556	0.00867801	0.0128466	0.000709042	0.00917335	0.0029354	0.0814472	0.0217054	0.041977	0.0720627	0.0942914	0.0262064	0.037415	0.0262246	0.282474
Cd200r4	0.0197853	0.0111112	0.022993	0.0404941	0.0813574	0.0493597	0.0137171	0.0202265	0.0156679	0.00285595	0.0174102	0.0391856	0.0297718	0.12165	0.076014	0.13255	0.00466399
Cd22	0.00112194	0.0522035	0.0134424	0.0093384	0.00198178	0.00114647	0.00828936	0.00229134	0.0122221	0.0111734	0.0219136	0.00846275	0.00605159	0.0223298	0	0.014416	0.0133582
Cd226	0.134231	0.0480114	0.0724424	0.155194	0.300801	0.31298	0.14145	0.127572	0.0524907	0.0330356	0.153576	0.269278	0.208842	0.266538	0.25222	0.289127	0.0538446
Cd244	0.00781496	0.0240108	0.0272234	0.0360016	0.0191702	0.00613445	0.0047538	0.0106315	0.0108563	0.0126086	0.0303451	0.0280329	0.0271954	0.220321	0.0755799	0.260204	0.014552
Cd247	0.762305	0.592876	0.724229	0.671938	0.903192	0.849134	0.525106	0.499287	0.417863	0.402273	0.636422	0.755778	0.658253	0.490122	0.474097	0.598363	0.57884
Cd24a	0.0185426	0.132995	0.147788	0.10318	0.0388333	0.0248969	0.0434459	0.0120229	0.0480995	0.0983441	0.0706898	0.021123	0.0109746	0.0565823	0.0429503	0.00758541	0.111661
Cd27	0.862115	0.481956	0.73302	0.682906	0.802232	0.655212	0.461884	0.52197	0.399528	0.509909	0.731833	0.963254	0.713584	0.458203	0.373775	0.883709	0.507468
Cd274	0.0593641	0.0364299	0.0421947	0.0662386	0.0573545	0.0643529	0.0272016	0.0392968	0.0886376	0.0514093	0.0529367	0.0615225	0.0693789	0.0204544	0	0.0578595	0.0809402
Cd28	0.919786	0.552473	0.854119	0.928034	1.13444	1.45823	0.703662	0.884582	0.539727	0.754584	0.787769	1.08488	0.924149	0.582982	0.896264	0.828343	0.457832
Cd2ap	0.124867	0.0640145	0.0629985	0.0476641	0.0305142	0.0150357	0.0303276	0.0650311	0.0659582	0.0839283	0.0713671	0.0445102	0.0212973	0.0242777	0.020218	0.0311167	0.0933961
Cd2bp2	0.139157	0.315854	0.435099	0.38296	0.273704	0.233446	0.0704808	0.119011	0.120964	0.349347	0.376255	0.243875	0.176231	0.0840368	0.0361999	0.146525	0.341421
Cd320	0.0579915	0.18131	0.140089	0.042617	0.0374029	0.0306943	0.0252388	0.0367485	0.082126	0.141525	0.0816902	0.0335984	0.0307433	0.0191687	0.0175452	0.0282421	0.234337
Cd37	0.670318	0.252075	0.314266	0.473081	0.649697	0.669452	0.453987	0.577442	0.226548	0.1784	0.272702	0.487712	0.438471	0.495625	0.42743	0.663217	0.189884
Cd38	0.00970752	0.0176715	0.0284139	0.0447379	0.0497401	0.0381476	0.0357937	0.0205399	0.00721394	0.0135731	0.046364	0.0441592	0.0358485	0.115715	0.0135441	0.160998	0.00667864
Cd3d	2.20553	1.56793	1.76725	2.12532	2.53752	2.53115	1.94996	1.70397	1.2995	1.83441	1.94308	2.58789	2.71523	1.97921	1.7821	2.02037	1.36867
Cd3e	1.38157	0.684253	0.932074	0.640613	1.31262	1.02151	1.21674	0.937536	0.956745	0.573756	0.952913	1.08055	1.06316	1.68302	1.70884	1.4281	0.682948
Cd3eap	0.103445	0.255528	0.228184	0.0867294	0.0449723	0.0343735	0.0215822	0.0442919	0.103637	0.237635	0.14368	0.0530092	0.0431122	0	0.078733	0.0315506	0.371864
Cd3g	2.13586	1.30244	1.55468	1.98691	2.21414	2.2909	2.01117	1.76801	1.43566	1.25526	1.58437	2.25546	2.14484	2.80757	2.34676	2.42445	1.05592
Cd40lg	0.0192575	0.00356686	0.0116495	0.00251635	0.0348783	0.0068767	0.0178017	0.0251316	0.00623244	0.0211967	0.0407372	0.0116529	0.0119425	0.0247532	0.0172147	0.00420234	0.017515
Cd44	0.0736425	0.127537	0.207177	0.28864	0.337877	0.319023	0.175465	0.348735	0.077783	0.166934	0.300034	0.26387	0.195761	0.0752735	0.161059	0.205895	0.0887016
Cd47	0.959607	1.26601	1.7592	2.08883	1.97425	1.57828	0.984902	1.13873	0.844625	1.32529	1.48954	1.8966	1.64916	0.619223	0.934018	0.812806	1.07
Cd48	0.625735	0.688914	1.50677	2.16617	2.0833	1.77152	1.1848	1.05504	0.324532	0.982332	1.4646	1.76243	1.47408	0.988069	1.12299	1.21988	0.491618
Cd5	0.311617	0.250323	0.325622	0.454534	0.443548	0.453278	0.202472	0.216492	0.159945	0.351324	0.368901	0.379348	0.303757	0.20939	0.175528	0.262766	0.312078
Cd52	2.97889	2.38448	2.47334	2.6787	3.987	3.74325	3.49667	3.06599	2.11392	2.42952	2.91611	3.82873	3.79482	3.56172	3.52438	3.3451	2.10784
Cd53	1.24725	0.806378	0.971356	1.08506	1.40785	1.29223	1.05782	0.963974	0.826546	0.894831	0.868796	1.21454	0.998321	0.774823	0.985459	0.890749	0.720349
Cd55	0.190862	0.0262155	0.0272488	0.0494563	0.076785	0.0494111	0.0553975	0.0411737	0.0537717	0.0184446	0.0283663	0.0423676	0.0188478	0.031196	0.0572146	0.0329882	0.0126691
Cd6	0.538682	0.501072	0.442337	0.33972	0.554415	0.425042	0.182024	0.25848	0.469947	0.317593	0.31595	0.496852	0.380099	0.20505	0.177425	0.43996	0.569893
Cd68	0.0195175	0.0371863	0.0587909	0.0899229	0.101972	0.0747816	0.0186083	0.0363576	0.0222818	0.025434	0.0535768	0.0805247	0.0849384	0.0199458	0.128448	0.0591891	0.0175031
Cd69	0.822969	0.566876	0.677098	0.944348	1.21249	1.06051	0.686464	0.700685	1.05467	0.732431	0.796213	1.03151	0.786524	1.01403	1.17724	0.820253	0.660302
Cd7	0.504784	0.105318	0.141508	0.169292	0.228347	0.234678	0.471426	0.49186	0.182389	0.0399457	0.0845051	0.260216	0.239041	2.01787	0.602312	1.30126	0.0404495
Cd72	0.198788	0.0696965	0.0721165	0.0897686	0.0855892	0.0821776	0.083233	0.101199	0.0899539	0.057363	0.0604845	0.0684379	0.0554983	0.101478	0.139679	0.177179	0.0354639
Cd74	0.101425	0.0484531	0.0188864	0.158981	0.0281627	0.000840146	0.419417	0.097973	0.156949	0.0605222	0.0781208	0.0703356	0.0157397	0.64532	0.604583	0.114285	0.0685724
Cd79b	0.0522541	0.0503019	0.0952955	0.175234	0.0611799	0.0388081	0.10334	0.00966344	0.026772	0.0624834	0.0841837	0.0674195	0.025793	0.101676	0.0999018	0.00217227	0.040663
Cd80	0.00131937	0.00168879	0.00662162	0.020762	0.037576	0.0161549	0.00637959	0.0207429	0.00118981	0.00617993	0.0131974	0.0347803	0.023183	0.0107328	0.0419942	0.0279235	0.00601469
Cd81	0.0435967	0.0259657	0.02282	0.0256052	0.00423372	0.00124885	0.0360299	0.0223173	0.0443662	0.0213087	0.0202496	0.0246107	0.0334983	0.030331	0.130644	0.0332395	0.0603208
Cd82	0.424021	0.722715	0.883492	0.873148	0.829055	0.775	0.640702	0.638749	0.391673	0.472168	0.657432	0.685789	0.687916	0.369453	0.765824	1.00368	0.863805
Cd83	0.0105943	0.0127583	0.00289877	0.00977507	0.000613604	0.000490066	0.0297304	0.0115179	0.0331172	0.00698089	0.00893688	0.0100011	0.0179914	0.0429908	0.115623	0.01807	0.0587906
Cd84	0.313724	0.100904	0.127033	0.176469	0.300464	0.265003	0.24766	0.304309	0.0902605	0.10803	0.162987	0.250032	0.18132	0.1786	0.396114	0.404865	0.0812365
Cd86	0.032374	0.0232338	0.0230172	0.0356962	0.0700247	0.0474749	0.0312972	0.0309962	0.0520087	0.013438	0.0168961	0.0523887	0.0288367	0.0541122	0.0854224	0.101783	0.0208968
Cd8a	1.34892	1.10961	1.41526	1.36104	1.46789	1.42649	1.01066	1.08036	0.929377	1.14166	1.11517	1.05603	0.912447	1.07065	0.906089	1.42012	1.2809
Cd8b1	2.30611	1.49446	2.0174	2.26175	2.74652	2.8179	2.59094	2.27676	1.3689	1.40949	1.65924	2.05914	1.85873	1.63265	1.72934	2.09006	1.37273
Cd9	0.08689	0.0496378	0.212845	0.266057	0.2493	0.132352	0.106091	0.0673482	0.0621115	0.136217	0.281102	0.38847	0.227595	0.0821273	0.315238	0.0911788	0.0665287
Cd96	0.315635	0.101954	0.145531	0.162825	0.45025	0.325121	0.218408	0.226214	0.123438	0.0832926	0.10023	0.223749	0.2133	0.139742	0.210458	0.295662	0.0961115
Cd99l2	0.0235728	0.0182867	0.0258619	0.0267937	0.0324782	0.0177307	0.014842	0.0271182	0.0121867	0.0206108	0.0366487	0.0282612	0.0157172	0.00920433	0.074322	0.0371541	0.0170794
Cdadc1	0.0431844	0.0423655	0.0599109	0.0804836	0.055634	0.0797498	0.0363347	0.0288777	0.0650373	0.0557071	0.059186	0.069555	0.0732004	0.0878087	0.0641088	0.0397905	0.0399174
Cdan1	0.0225569	0.0484104	0.0445016	0.057801	0.0328776	0.0253199	0.0246823	0.0352142	0.0125439	0.0661947	0.0895574	0.0271452	0.022113	0.0429328	0	0.0370485	0.0417036
Cdc123	0.141623	0.414946	0.51643	0.530075	0.309667	0.210467	0.146703	0.119868	0.236959	0.389243	0.378129	0.302882	0.233041	0.09306	0.229456	0.122915	0.463093
Cdc14a	0.0272103	0.032115	0.0563351	0.0543094	0.0462833	0.0236106	0.012701	0.0321748	0.0193246	0.0523842	0.103844	0.0772562	0.0500405	0.0655	0	0.0420686	0.0280139
Cdc14b	0.0469003	0.0331886	0.0555149	0.052437	0.0383102	0.016399	0.0147095	0.0414705	0.0178797	0.0426627	0.0597474	0.0204227	0.0139855	0.0178045	0.0207515	0.0360102	0.0407446
Cdc16	0.068283	0.251671	0.302406	0.196901	0.117573	0.0599211	0.0288376	0.0413654	0.0966406	0.200371	0.186734	0.117425	0.0785468	0.00920433	0.0172453	0.0548563	0.251436
Cdc20	0.0221158	0.569809	0.744861	0.69121	0.228251	0.084063	0.0115587	0.0128349	0.136983	0.473233	0.500454	0.281985	0.343925	0.0172306	0	0.020015	0.476637
Cdc23	0.0509341	0.092938	0.109181	0.0921139	0.0635548	0.0369175	0.0280666	0.0509287	0.0420394	0.0914439	0.100762	0.0624204	0.0556662	0.028915	0.0198023	0.039613	0.0948256
Cdc25a	0.024085	0.203982	0.214695	0.153656	0.060181	0.015982	0.00825359	0.023953	0.0675683	0.268009	0.184361	0.060426	0.0439828	0.0286763	0.0426234	0.0211041	0.301377
Cdc25b	0.0761922	0.0623746	0.328484	0.35522	0.275419	0.226881	0.0557084	0.104023	0.0321255	0.10055	0.369023	0.143651	0.124225	0.0756486	0	0.119671	0.0432321
Cdc25c	0.000630112	0.0462347	0.0948815	0.093663	0.0319606	0.00755135	0.000466734	0.00140713	0.0082406	0.0506983	0.0798931	0.0416497	0.0522	0.0107328	0	0.00247225	0.0293057
Cdc26	0.312814	0.710881	0.728881	0.604908	0.393136	0.312135	0.244739	0.257113	0.412135	0.702054	0.502747	0.400083	0.312574	0.188619	0.283845	0.249675	0.722613
Cdc27	0.026748	0.120086	0.131158	0.14578	0.0572003	0.0342359	0.0172516	0.0326372	0.0468579	0.165727	0.159717	0.0670207	0.0444455	0.0102117	0.0388501	0.0327011	0.114779
Cdc34	0.150435	0.894418	0.900656	0.447584	0.389897	0.252876	0.221294	0.285399	0.342224	0.61275	0.564442	0.312707	0.234543	0.170912	0.154406	0.221671	1.04769
Cdc37	0.678793	1.04078	1.18638	1.08484	0.982565	0.802983	0.457295	0.520834	0.523626	1.00393	0.974639	0.769507	0.550911	0.249446	0.252185	0.514842	0.979038
Cdc37l1	0.0642585	0.0821734	0.10158	0.0880728	0.0886526	0.0635472	0.0375028	0.0876192	0.0436292	0.132846	0.114967	0.0977815	0.0675115	0.0388566	0.0298566	0.116617	0.110916
Cdc40	0.146879	0.170384	0.241433	0.221943	0.157313	0.120022	0.0781704	0.136857	0.0885508	0.243439	0.239753	0.191755	0.110592	0.0203531	0.0805162	0.14411	0.156488
Cdc42	1.22452	1.2635	1.81935	2.13014	2.1797	1.97093	1.3529	1.33871	0.965761	1.51732	1.68922	1.6988	1.3825	1.17573	1.18718	1.34617	1.11856
Cdc42ep3	0.121091	0.045621	0.123027	0.208764	0.32766	0.315171	0.266504	0.407455	0.0359951	0.0742316	0.151006	0.203466	0.136767	0.128774	0.212285	0.326953	0.0335119
Cdc42se1	0.466955	0.672523	0.886172	0.745504	0.741684	0.565304	0.459898	0.477116	0.436567	0.561954	0.817317	0.561861	0.429139	0.419131	0.414151	0.533543	0.58004
Cdc42se2	0.508819	0.257788	0.355961	0.361172	0.393422	0.336522	0.196991	0.37001	0.248372	0.212633	0.281698	0.266	0.210029	0.220138	0.177235	0.363654	0.201605
Cdc45	0.00654603	0.172955	0.231086	0.309567	0.105178	0.025551	0.00224429	0.00375068	0.0424133	0.193289	0.18801	0.100152	0.0719485	0.00704524	0	0.00706451	0.22408
Cdc5l	0.217553	0.397056	0.517265	0.573527	0.337751	0.290832	0.115373	0.266615	0.15581	0.574402	0.555394	0.340389	0.253182	0.171389	0.237385	0.280122	0.397593
Cdc6	0.00105288	0.198329	0.269565	0.252633	0.0812592	0.0159471	0.000563731	0.00100472	0.059211	0.277029	0.199889	0.0751039	0.0569828	0	0	0.00395025	0.253953
Cdc7	0.0161314	0.0746511	0.109565	0.0819643	0.0424448	0.015573	0.0101419	0.0204266	0.0346468	0.0954603	0.115611	0.0413948	0.0366703	0.0180347	0	0.0221989	0.077088
Cdc73	0.0848482	0.14854	0.161906	0.142929	0.095054	0.0781888	0.0684281	0.0898538	0.0765117	0.19466	0.197113	0.0693569	0.0572363	0.029768	0.109051	0.105931	0.171417
Cdca2	0.00362113	0.0824434	0.17766	0.214726	0.0703964	0.0240936	0.00182214	0.00414494	0.0181328	0.137729	0.202585	0.049087	0.0761312	0	0	0.0166406	0.0735413
Cdca3	0.0100323	0.692534	0.920115	0.969996	0.296747	0.0863173	0.00685306	0.0134986	0.128695	0.630649	0.850772	0.391483	0.456762	0.0175056	0.0180583	0.0172794	0.552188
Cdca4	0.0788678	0.335322	0.353231	0.199066	0.134565	0.0759763	0.0415289	0.0897916	0.135448	0.230914	0.237084	0.122726	0.124572	0.0523099	0.0943579	0.0900935	0.318789
Cdca5	0.00244377	0.212563	0.290282	0.308392	0.0949312	0.0297427	0.00324558	0.00135932	0.0495388	0.203527	0.198909	0.091538	0.116119	0	0.0129256	0.00442187	0.220565
Cdca7	0.0157386	0.420339	0.445299	0.256225	0.136777	0.0281765	0.0123589	0.0195408	0.135734	0.490792	0.358072	0.140347	0.0948726	0	0	0.0149052	0.433034
Cdca7l	0.071197	0.176427	0.196374	0.133262	0.153923	0.0632739	0.03985	0.0410246	0.082164	0.126073	0.158473	0.137875	0.0869623	0.0556022	0.0397564	0.0692549	0.181568
Cdca8	0.0143978	0.71027	0.976698	0.975647	0.349772	0.122191	0.014858	0.0171245	0.19335	0.860148	0.885504	0.38239	0.477231	0.0652793	0.0237136	0.0234793	0.57505
Cdip1	0.0369882	0.0318998	0.0301335	0.00818277	0.0161095	0.0220417	0.012851	0.0221212	0.0390263	0.0276843	0.0276735	0.0193191	0.0204755	0.014688	0.0625462	0.0276104	0.0487393
Cdipt	0.314426	0.38048	0.388362	0.26363	0.32181	0.254147	0.1971	0.219745	0.203452	0.256967	0.292745	0.194587	0.151795	0.084812	0.111979	0.207948	0.382633
Cdk1	0.00835614	0.380349	0.608801	0.86528	0.265474	0.090281	0.0137468	0.0177328	0.102765	0.521977	0.599247	0.181019	0.278045	0.0474232	0.0851221	0.0249777	0.40253
Cdk10	0.0320369	0.0445853	0.0432605	0.0288071	0.0244758	0.0210149	0.0141806	0.0269567	0.0290088	0.0393233	0.0339217	0.0215437	0.0171017	0.0492661	0.0190479	0.0300493	0.0695918
Cdk11b	0.428552	0.351227	0.403901	0.492179	0.359247	0.391174	0.270477	0.391775	0.201356	0.659172	0.546042	0.356453	0.264028	0.316974	0.197165	0.413623	0.424825
Cdk12	0.224838	0.248226	0.313319	0.357849	0.249391	0.216778	0.138976	0.307748	0.0999969	0.379449	0.335964	0.246981	0.189721	0.174468	0.136653	0.321801	0.234154
Cdk13	0.132303	0.0940318	0.108872	0.128097	0.0972023	0.0742811	0.070039	0.148474	0.063963	0.137395	0.132706	0.103512	0.0604777	0.0694698	0.0359156	0.168608	0.0941562
Cdk16	0.0395263	0.064094	0.0558863	0.0433326	0.0341073	0.022668	0.0203281	0.037013	0.0412997	0.0390631	0.0473586	0.0315069	0.0216277	0	0.0224007	0.0383931	0.104246
Cdk17	0.144306	0.0930541	0.120376	0.0933026	0.122706	0.0982783	0.0722357	0.112623	0.132197	0.103564	0.130519	0.129974	0.0756614	0.0869426	0.0856006	0.188567	0.103895
Cdk19	0.0733963	0.0299135	0.0406492	0.0502524	0.0642558	0.033256	0.0221328	0.071905	0.0291336	0.0395491	0.0585632	0.0429001	0.0394977	0.0181129	0.0384029	0.0692487	0.0241767
Cdk2	0.0256479	0.11388	0.152387	0.131819	0.0636769	0.0214838	0.0129676	0.0244499	0.0625039	0.128265	0.185676	0.0568696	0.0360628	0	0.0550927	0.0243665	0.142402
Cdk2ap1	0.110822	0.565029	0.925945	0.383758	0.238912	0.107235	0.105939	0.154619	0.243991	0.366257	0.619776	0.309092	0.190122	0.0900382	0.109254	0.188336	0.606378
Cdk2ap2	1.03018	0.884759	1.1654	1.18085	0.952993	0.954075	1.02588	1.02583	0.724051	0.811999	0.916784	0.83709	0.700699	0.671236	0.699158	0.895376	0.815285
Cdk4	0.396797	1.37946	1.30028	0.909572	0.475234	0.304931	0.264368	0.270766	0.756783	1.04212	0.931627	0.491059	0.431427	0.186022	0.203284	0.280857	1.40836
Cdk5	0.046666	0.0503507	0.0559984	0.055416	0.068397	0.0491093	0.0278566	0.0373006	0.0298532	0.0277653	0.0520223	0.0759002	0.0484278	0.0202215	0	0.0484974	0.0433572
Cdk5r1	0.0057078	0.0157561	0.0271679	0.0204019	0.0147266	0.0114811	0.00844338	0.00325136	0.00755669	0.0239654	0.026801	0.0147426	0.0227122	0.00910923	0	0.0127296	0.0276996
Cdk5rap1	0.0401298	0.028293	0.0291366	0.033947	0.0813264	0.0672607	0.0427509	0.0165332	0.0135591	0.0226563	0.0456797	0.07132	0.0475516	0.015811	0	0.0289099	0.0399035
Cdk5rap2	0.0408967	0.0451037	0.0636995	0.0878357	0.036692	0.0321757	0.0167489	0.059154	0.0238832	0.0833571	0.0958243	0.0354417	0.02715	0.0108146	0.0764569	0.0637523	0.0368605
Cdk5rap3	0.193183	0.194784	0.289037	0.284215	0.306275	0.236678	0.0970487	0.127116	0.153187	0.13996	0.176361	0.255073	0.207697	0.117325	0.0659673	0.162348	0.197867
Cdk6	0.0638949	0.333966	0.334342	0.199186	0.140224	0.0925767	0.058261	0.13957	0.138308	0.43774	0.419488	0.171796	0.165043	0.196169	0.169344	0.307613	0.361457
Cdk7	0.0600733	0.115645	0.112791	0.0916825	0.0785773	0.0550039	0.0600243	0.0441636	0.053472	0.104693	0.104488	0.0712448	0.0512109	0.0187787	0.0186073	0.0610269	0.152335
Cdk8	0.0652338	0.129659	0.140396	0.0521924	0.0638625	0.0492743	0.0370899	0.0687563	0.0576622	0.110298	0.0881808	0.0689288	0.0347413	0.0232207	0.0395286	0.0735396	0.165618
Cdk9	0.206531	0.459449	0.490488	0.407965	0.267808	0.220978	0.158097	0.184285	0.219019	0.35408	0.321692	0.307147	0.232317	0.111298	0.0819152	0.210997	0.520957
Cdkal1	0.0910499	0.0756858	0.0761536	0.0336422	0.0768091	0.0477746	0.0496514	0.0711459	0.0654744	0.0531134	0.0855054	0.0495338	0.0298953	0.0278617	0.1028	0.0763676	0.077911
Cdkl3	0.0130725	0.015615	0.0201447	0.0212202	0.0132408	0.00727699	0.00616857	0.0120444	0.00425999	0.0123362	0.00586129	0.0248545	0.0159063	0.0176619	0.020553	0.0145854	0.01408
Cdkn1a	0.0381748	0.095424	0.131077	0.204634	0.0475566	0.0720832	0.0745221	0.0707754	0.0788864	0.13187	0.0815517	0.037223	0.0689959	0.0744318	0.205207	0.062357	0.061871
Cdkn1b	0.21287	0.0378113	0.0459328	0.117976	0.116353	0.171927	0.107862	0.241105	0.0527509	0.0688565	0.04988	0.0827986	0.0627492	0.0829794	0.223766	0.263501	0.0455669
Cdkn2a	0.00144834	0.00241794	0.00616488	0.0349975	0.0292602	0.0158066	0.00445304	0.00462915	0.000319261	0.00313513	0.0210757	0.0352581	0.0403047	0.0205205	0.0228047	0.0410818	0.00348086
Cdkn2aip	0.0689969	0.0645423	0.0706818	0.0611566	0.0704293	0.0820118	0.0440938	0.0500672	0.0752456	0.0591731	0.0662133	0.05804	0.0422904	0.0413923	0.0844357	0.0680649	0.0655605
Cdkn2aipnl	0.120795	0.522898	0.532893	0.41185	0.258688	0.210436	0.160137	0.215003	0.212483	0.452033	0.45835	0.27412	0.227161	0.204457	0.184377	0.219431	0.483449
Cdkn2c	0.0360912	0.0605913	0.131633	0.192409	0.116441	0.0482238	0.0279558	0.0257928	0.018263	0.0604592	0.172066	0.0672406	0.0763746	0.130952	0.0753062	0.132617	0.0519908
Cdkn2d	0.372169	0.342919	0.5228	0.703473	0.507177	0.507532	0.392492	0.322188	0.247319	0.39269	0.428208	0.346566	0.381081	0.110968	0.293781	0.32359	0.312673
Cdkn3	0.0013506	0.126617	0.29562	0.416164	0.164959	0.049108	0.00271538	0.00143919	0.017115	0.18131	0.27969	0.216993	0.218724	0.0394242	0.0180583	0.00523742	0.0456287
Cdpf1	0.135057	0.262017	0.311269	0.221959	0.163505	0.131417	0.105532	0.100612	0.139531	0.239826	0.24336	0.162156	0.140063	0.130604	0.137118	0.100466	0.218995
Cdr2	0.0222577	0.0580222	0.0688512	0.0482729	0.0203808	0.0184973	0.0137364	0.0259267	0.0200821	0.0556863	0.0463848	0.0147863	0.00825904	0.0100348	0.00909068	0.0179003	0.0549661
Cds2	0.1025	0.187729	0.216792	0.169008	0.160388	0.128236	0.0877647	0.153071	0.090514	0.141973	0.185117	0.12325	0.110143	0.121881	0.102584	0.144236	0.154236
Cdt1	0.08212	0.360387	0.365632	0.303685	0.169683	0.0919698	0.0482019	0.089186	0.12666	0.285808	0.284111	0.170221	0.117924	0.0399536	0.0452139	0.0695824	0.374594
Cdv3	0.288233	1.03749	1.01945	0.592592	0.364306	0.277639	0.200517	0.345206	0.504235	1.11336	0.855508	0.395372	0.290561	0.176745	0.261688	0.314566	1.29925
Cdyl	0.045598	0.0685118	0.0846219	0.0668051	0.0731669	0.0538044	0.0318995	0.0674937	0.031445	0.0893207	0.117329	0.0623102	0.0551006	0.106599	0.0836461	0.0626995	0.0878572
Cdyl2	0.0636271	0.0362904	0.036262	0.0216463	0.0333282	0.0365128	0.049539	0.0859631	0.0168396	0.0295662	0.0419614	0.031649	0.0190846	0.0421359	0.0183197	0.0506611	0.0407059
Cebpb	0.437191	0.300173	0.197805	0.170927	0.121548	0.147228	0.227265	0.189728	0.556381	0.11098	0.11167	0.164078	0.131516	0.358691	0.42194	0.245076	0.380338
Cebpg	0.0891669	0.161135	0.227505	0.233072	0.16132	0.116652	0.101583	0.132876	0.0705343	0.182618	0.19341	0.140514	0.0966146	0.059146	0.196951	0.144774	0.149697
Cebpz	0.331002	0.604981	0.468688	0.233411	0.320263	0.213439	0.175388	0.371629	0.24479	0.848314	0.602347	0.236709	0.234914	0.230765	0.279314	0.34766	0.66678
Cebpzos	0.107367	0.20665	0.262646	0.264682	0.205227	0.150979	0.132831	0.154493	0.106215	0.279468	0.279266	0.238049	0.209885	0.196727	0.181703	0.165906	0.202251
Cela1	0.00456557	0.00796938	0.0176155	0.0238419	0.0242092	0.0152801	0.00431052	0.00670117	0.00434164	0.00773313	0.0129592	0.0439907	0.0352368	0.137686	0	0.0684133	0.0201023
Celf1	0.226957	0.283045	0.300094	0.215374	0.222271	0.184968	0.130762	0.375531	0.123543	0.357735	0.373011	0.202289	0.125797	0.0568028	0.0917352	0.286753	0.316303
Celf2	0.623556	0.732331	0.972043	0.949788	0.799976	0.628701	0.399836	0.657481	0.467104	0.881172	1.05788	0.877459	0.737448	0.361705	0.572193	0.755658	0.715178
Celsr1	0.0276422	0.0416781	0.0424919	0.0330843	0.0300078	0.0322937	0.0444207	0.0611953	0.0307333	0.0391997	0.0542429	0.0236725	0.0191561	0.0358671	0.0194752	0.0565822	0.0375705
Cenpa	0.179824	0.81322	1.203	1.38654	0.533757	0.309182	0.0661548	0.0767876	0.236962	0.940032	1.16768	0.788637	0.921021	0.284687	0.17259	0.155365	0.621827
Cenpb	0.0942916	0.160333	0.194221	0.193424	0.118666	0.104851	0.0469217	0.0828916	0.0732229	0.129217	0.158297	0.139995	0.115509	0.0801235	0.0393546	0.107703	0.173889
Cenpc1	0.0499012	0.0488324	0.12074	0.163543	0.0912253	0.0573255	0.0351575	0.0366567	0.0279089	0.103432	0.132663	0.0834077	0.0810104	0.0374585	0.0219916	0.0645785	0.0535073
Cenpe	0.00920435	0.19939	0.402481	0.565586	0.160899	0.0563913	0.0122432	0.0106368	0.0417501	0.393801	0.499185	0.149849	0.161988	0.0136959	0.0129256	0.0160547	0.170652
Cenpf	0.0103592	0.266529	0.456925	0.615823	0.147649	0.0675651	0.0058526	0.0124927	0.0775493	0.519199	0.622163	0.130847	0.238792	0.0173969	0.0190479	0.0146502	0.329955
Cenph	0.0098335	0.245406	0.268839	0.32695	0.0988665	0.0265298	0.00567082	0.00595592	0.0479032	0.330392	0.313511	0.105057	0.115312	0	0	0.00396804	0.265488
Cenpi	0.00242879	0.0339677	0.0582691	0.0531568	0.0251868	0.00524328	0	0.00108646	0.00728649	0.0401773	0.0522623	0.0149439	0.0102239	0	0.0129256	0.00198856	0.039541
Cenpj	0.0214645	0.0245017	0.0418343	0.0613942	0.0298395	0.0124644	0.00554065	0.0255491	0.00978812	0.0508992	0.0427881	0.0260315	0.0149647	0	0	0.0232353	0.0288393
Cenpk	0.0148596	0.150355	0.221761	0.273589	0.0892019	0.0228662	0.0172177	0.0187919	0.0461904	0.229527	0.219466	0.115126	0.0979345	0.0279185	0.0392999	0.0126284	0.146476
Cenpl	0.0218532	0.087383	0.15737	0.194751	0.0846561	0.0598533	0.0183534	0.0229311	0.0277862	0.12856	0.162269	0.0614971	0.0829175	0.0462716	0.0306458	0.0343808	0.0893982
Cenpm	0.00732896	0.297908	0.478162	0.409804	0.148624	0.0504421	0.00457491	0.00547885	0.0715625	0.252309	0.387096	0.186578	0.177707	0.0148574	0	0.00947584	0.290186
Cenpn	0.00447479	0.085882	0.131067	0.104227	0.0400689	0.0101946	0.00262711	0.00244265	0.0322401	0.0626389	0.0931608	0.0464103	0.0397409	0	0	0.00425577	0.0925586
Cenpo	0.0146376	0.0373055	0.0514901	0.039383	0.0294249	0.0169662	0.0188732	0.0149013	0.0104745	0.0376359	0.0586171	0.0278092	0.0280902	0.0109023	0.0141506	0.0292434	0.0479796
Cenpp	0.00661734	0.1202	0.151885	0.190528	0.050376	0.00918621	0	0.00190147	0.0258499	0.154742	0.126643	0.0963265	0.0867426	0.0191218	0	0.00401128	0.0855564
Cenpq	0.104712	0.118957	0.207512	0.242286	0.174947	0.113824	0.0731951	0.0834068	0.0667731	0.214607	0.20099	0.170387	0.127794	0.0835231	0.0766628	0.11754	0.124225
Cenps	0.00855901	0.3492	0.388995	0.319346	0.118027	0.0283659	0.00957417	0.0113411	0.0926001	0.396026	0.413333	0.127911	0.107972	0.0744426	0	0.015233	0.364679
Cenpt	0.0430105	0.0536798	0.0841197	0.0841297	0.0515769	0.0300154	0.0189463	0.016535	0.0410237	0.0494213	0.0616608	0.0504023	0.0401248	0	0	0.0109772	0.0414909
Cenpu	0.0100498	0.0525764	0.0858218	0.0851434	0.02164	0.00888016	0.00708857	0.00746797	0.0196075	0.0548685	0.0492282	0.018538	0.0211261	0.0111264	0	0.0102367	0.0726838
Cenpv	0.0244014	0.228271	0.251484	0.209887	0.0577457	0.0521356	0.0371486	0.0360827	0.0656678	0.15456	0.213096	0.0931467	0.137565	0.0267957	0	0.0448443	0.212841
Cenpw	0.0540573	0.730806	0.538131	0.388721	0.398456	0.121129	0.0559447	0.0667192	0.221627	0.933608	0.947132	0.394264	0.376699	0.147696	0.0570303	0.0686111	0.724215
Cenpx	0.33548	0.686307	0.761463	0.579654	0.554032	0.340294	0.399534	0.39821	0.365094	0.65123	0.736005	0.547973	0.463947	0.35568	0.445956	0.355611	0.712406
Cep104	0.023804	0.0400665	0.049409	0.0366069	0.0292702	0.0238816	0.00842516	0.0322417	0.0175659	0.0415536	0.0377093	0.0398177	0.019611	0.0107328	0.0177732	0.0299075	0.0495493
Cep120	0.0439748	0.0306003	0.0475773	0.067927	0.0398434	0.029021	0.0352406	0.0454577	0.0218081	0.0544048	0.0817339	0.0336076	0.0269132	0.0307364	0.0393856	0.0564588	0.0321929
Cep128	0.0116582	0.0228601	0.0308706	0.0586373	0.015015	0.00609607	0.00694469	0.0117808	0.00566658	0.0406503	0.0238304	0.020416	0.0125401	0	0	0.0144556	0.0211021
Cep135	0.0335622	0.0336037	0.0595106	0.0797392	0.0380113	0.0263404	0.014359	0.037481	0.0149681	0.0762883	0.0665511	0.0344232	0.0326775	0	0	0.0536499	0.0333631
Cep152	0.0122114	0.0421503	0.0377936	0.0459259	0.023999	0.0112698	0.0149146	0.021598	0.0208881	0.0699151	0.0572773	0.0194762	0.0205801	0.0109063	0	0.0147881	0.033743
Cep162	0.0273323	0.0487056	0.045749	0.0544987	0.0483435	0.0205096	0.0224718	0.0518219	0.0220254	0.0829523	0.0582874	0.0386859	0.0273693	0.0103483	0.0368194	0.0471932	0.0478649
Cep164	0.109997	0.0787611	0.104623	0.0936895	0.103737	0.0811178	0.0414721	0.115605	0.0239419	0.115476	0.137322	0.0871481	0.0754031	0.0647153	0.0178016	0.0977725	0.0698366
Cep170	0.0223577	0.035037	0.036299	0.0358724	0.0239685	0.0152055	0.0169161	0.0404708	0.017956	0.0613492	0.0719023	0.0274938	0.0197911	0.0104758	0.0412396	0.0352003	0.0400016
Cep170b	0.00812693	0.0140535	0.013164	0.0160971	0.00257337	0.00533879	0.00298132	0.0121392	0.00670685	0.0225782	0.0257338	0.00867019	0.00534226	0	0	0.0249812	0.00528199
Cep19	0.0486174	0.138881	0.13866	0.0805202	0.0640507	0.0325119	0.0180361	0.0415876	0.0482636	0.13505	0.121013	0.073882	0.0544775	0.0190045	0.0663301	0.0244833	0.097089
Cep192	0.0319733	0.0657003	0.0813594	0.105469	0.0649398	0.0491313	0.020809	0.0417293	0.0153704	0.0988726	0.116482	0.0541628	0.0326342	0.0194202	0.0181376	0.0485368	0.0686116
Cep250	0.0619975	0.089333	0.119769	0.148848	0.129786	0.105421	0.0460178	0.114005	0.0384369	0.140109	0.165778	0.128666	0.09018	0.0362282	0.096341	0.147454	0.0815023
Cep290	0.0152321	0.0152708	0.020386	0.0132188	0.00944443	0.00246244	0.0091705	0.023455	0.0143625	0.020759	0.0200935	0.00961736	0.0110767	0	0.0182079	0.0327009	0.0199835
Cep295	0.0723691	0.11098	0.143469	0.118517	0.0703371	0.041448	0.0376709	0.0722855	0.0415613	0.176203	0.207306	0.07804	0.0767747	0.036892	0.0642412	0.0689482	0.121102
Cep350	0.0797269	0.040759	0.0717841	0.0926642	0.0638449	0.0646333	0.0514969	0.0986666	0.0286232	0.0827459	0.0962774	0.0577205	0.0522446	0.0315434	0.0232413	0.116498	0.0407978
Cep41	0.0220421	0.0379339	0.0347951	0.0228926	0.0189658	0.0104967	0.0117088	0.0164623	0.0388108	0.0448497	0.0349076	0.0388389	0.029138	0.0258144	0.059698	0.0183302	0.0404773
Cep44	0.0869746	0.0665991	0.0722822	0.0811536	0.0759856	0.0707673	0.0459807	0.0546041	0.0532552	0.0678126	0.0885576	0.0686006	0.0422747	0.0635823	0.119547	0.0808444	0.0848594
Cep55	0.00281927	0.0779077	0.162336	0.197926	0.0691001	0.0263076	0.00665768	0.00532925	0.0197396	0.150505	0.213896	0.072681	0.05734	0.00412847	0.0180583	0.00785388	0.0898033
Cep57	0.113204	0.252916	0.355513	0.437945	0.21473	0.143124	0.0874603	0.105297	0.0959048	0.323585	0.341973	0.252653	0.241054	0.0802707	0.033776	0.116325	0.254063
Cep57l1	0.0710426	0.0567006	0.0678715	0.0590962	0.0416074	0.0194545	0.0197051	0.025608	0.0634516	0.0693576	0.0880146	0.0321544	0.0230614	0.029659	0.0393835	0.0286591	0.0837171
Cep63	0.0634958	0.0910288	0.10859	0.0949018	0.0823254	0.0597466	0.0200624	0.0428759	0.0349367	0.101614	0.0667478	0.0593116	0.0509458	0.00910923	0.017628	0.041022	0.101451
Cep68	0.0433058	0.0327172	0.0364302	0.0240339	0.020257	0.0191353	0.00790307	0.0274193	0.0231295	0.0357245	0.0378415	0.0202188	0.0207831	0	0	0.0203682	0.0347767
Cep70	0.020527	0.0255873	0.0540305	0.0480209	0.0302107	0.0168484	0.0151794	0.0259317	0.0125487	0.0272261	0.0553694	0.0299989	0.0354625	0.0197099	0.0129256	0.0211849	0.0171862
Cep72	0.0101851	0.0105563	0.0155268	0.0240286	0.0159767	0.00576714	0	0.00291658	0.0079382	0.00825658	0.0132892	0.0176541	0.0107058	0	0	0.00439185	0.0138936
Cep76	0.0087798	0.0523961	0.0581967	0.0557176	0.0293331	0.0145969	0.00631885	0.0108923	0.0186399	0.0525634	0.047375	0.0233946	0.011343	0.00798622	0.0184125	0.0189617	0.0504734
Cep78	0.024098	0.0453843	0.0687091	0.0499693	0.0279819	0.0134922	0.0185036	0.0230315	0.0177093	0.0467318	0.0564011	0.0273111	0.0214119	0.0195688	0.0222239	0.0137352	0.0544793
Cep83	0.0575195	0.165923	0.229038	0.177958	0.0971935	0.0759624	0.0344225	0.149895	0.0659654	0.257504	0.230419	0.0896267	0.0682929	0.0201301	0.0392731	0.12269	0.223972
Cep85	0.0537401	0.0908908	0.111137	0.106698	0.0823467	0.056927	0.0251046	0.0530718	0.0303299	0.0739622	0.11422	0.067426	0.0697938	0.0362749	0.0575108	0.0539494	0.083678
Cep89	0.0156088	0.0669126	0.0734471	0.0634585	0.0207756	0.0103258	0.00845165	0.00767482	0.0285683	0.0612724	0.059524	0.0548048	0.0408067	0	0	0.0182142	0.0729591
Cep95	0.0334893	0.0275247	0.0326659	0.0574278	0.0339329	0.0305966	0.0276443	0.0288316	0.0168646	0.0387618	0.0506478	0.0332634	0.0269051	0.0109225	0.0582299	0.0229257	0.0316149
Cep97	0.133916	0.0653697	0.0851407	0.126186	0.103808	0.0891001	0.0463767	0.0587304	0.0336043	0.0871669	0.0797347	0.0781146	0.101118	0.0188897	0.0172147	0.0592545	0.0609415
Cept1	0.113676	0.112618	0.1593	0.16031	0.184227	0.115476	0.0598968	0.0621844	0.0772814	0.120005	0.134817	0.159323	0.105916	0.0563333	0.103696	0.105488	0.107093
Cercam	0.00304653	0.0191707	0.0424241	0.039745	0.0422694	0.0153073	0.00913908	0.0118741	0.00434755	0.0154037	0.0522214	0.025187	0.0217307	0.0107328	0	0.0283568	0.0102223
Cerk	0.0529184	0.0252768	0.0285759	0.0230603	0.0288754	0.0263166	0.0165946	0.0444394	0.0362658	0.0228214	0.0136975	0.0250744	0.0197431	0.00977567	0.0177779	0.027716	0.040309
Cers2	0.259185	0.316458	0.391279	0.380031	0.350099	0.275432	0.176933	0.195948	0.202752	0.246268	0.273113	0.31864	0.248716	0.0921565	0.287703	0.219343	0.304454
Cers4	0.0589206	0.0452915	0.0814845	0.11045	0.107318	0.121633	0.0630726	0.100089	0.0197953	0.0518125	0.0649028	0.088353	0.0712097	0.207789	0.0985218	0.218256	0.029408
Cers5	0.106266	0.250744	0.309575	0.25222	0.254704	0.149931	0.0810285	0.112565	0.0907831	0.192398	0.24204	0.183048	0.125302	0.0479461	0.0913631	0.137811	0.221871
Cers6	0.0295044	0.0475173	0.0472764	0.0393249	0.0332955	0.0222985	0.0113143	0.0134994	0.0252165	0.0564956	0.0773534	0.0284306	0.0275813	0.0191989	0	0.0304174	0.059821
Cetn2	0.324736	0.355612	0.348776	0.369777	0.516956	0.387177	0.283596	0.259598	0.220344	0.397355	0.424554	0.507339	0.419966	0.382085	0.309895	0.411753	0.284069
Cetn3	0.365432	0.540196	0.622036	0.728743	0.460605	0.331361	0.335429	0.238053	0.359407	0.606778	0.55566	0.387035	0.297394	0.387431	0.257555	0.253997	0.52837
Cetn4	0.00552404	0.0365676	0.0414515	0.0290891	0.0201675	0.00726268	0.00418754	0.00478065	0.0146854	0.0685038	0.0506772	0.0611562	0.0427678	0.00941068	0	0.00990268	0.0880052
Cfap20	0.0987192	0.305999	0.322851	0.234949	0.149097	0.0945594	0.0585284	0.0732396	0.148053	0.247758	0.250998	0.174869	0.156816	0.0581519	0.0965806	0.0642641	0.323928
Cfap36	0.0798298	0.136976	0.161147	0.210934	0.109339	0.0781795	0.0406529	0.0724066	0.0608692	0.179076	0.15345	0.149148	0.128953	0.0496776	0.0906051	0.0882015	0.138496
Cfap43	0.0571549	0.0425414	0.0514539	0.0287415	0.0479634	0.0371334	0.0158258	0.0236232	0.0467248	0.044205	0.0600426	0.0302565	0.0173355	0.0102589	0	0.0281395	0.067881
Cfap97	0.065453	0.0698461	0.0829009	0.0722077	0.0724393	0.0399784	0.0393889	0.077977	0.038861	0.0828443	0.0942293	0.0796577	0.0579263	0.0597403	0.0365973	0.085675	0.0843447
Cfdp1	0.253467	0.705015	0.639761	0.494881	0.360612	0.318347	0.265197	0.244702	0.357472	0.663514	0.603215	0.326199	0.239603	0.234004	0.207551	0.279939	0.792515
Cfl1	2.17766	2.70049	2.66601	2.73249	2.90181	2.43799	2.46659	2.08863	2.26164	2.3961	2.67214	2.48243	2.46731	2.25731	1.93571	2.03464	2.56773
Cfl2	0.0820135	0.068539	0.0710542	0.052703	0.0689642	0.0371498	0.0547659	0.0549979	0.0443081	0.0604242	0.0674464	0.0628212	0.0271997	0.0401044	0.0219746	0.0892184	0.0884852
Cflar	0.240112	0.202828	0.210596	0.22086	0.269083	0.2463	0.209121	0.296084	0.180057	0.222314	0.252456	0.240711	0.208323	0.141441	0.220232	0.234626	0.286849
Cggbp1	0.269271	0.405747	0.397093	0.359822	0.368497	0.310028	0.205685	0.266662	0.237921	0.465022	0.487565	0.313001	0.284624	0.428917	0.22773	0.229854	0.414248
Cgrrf1	0.0308392	0.0445247	0.0618692	0.0678351	0.0561599	0.036338	0.0314936	0.031896	0.0288105	0.0513089	0.0602345	0.0551842	0.0588243	0.0517255	0.0449532	0.0339345	0.0506932
Chac2	0.00884675	0.0359076	0.0342865	0.0255609	0.0279515	0.00814051	0.0104761	0.027906	0.0184277	0.0252053	0.0301634	0.0304139	0.0161776	0.017459	0	0.0184307	0.0463553
Chaf1a	0.00598709	0.293596	0.408967	0.338216	0.107857	0.0299311	0.00118772	0.00788884	0.0785202	0.353415	0.381802	0.132593	0.0965575	0.00832681	0.029714	0.0163504	0.315023
Chaf1b	0.0434584	0.310354	0.393623	0.319777	0.185881	0.0655277	0.0204906	0.0161118	0.0982615	0.23702	0.280604	0.204259	0.165801	0.0431521	0.0370521	0.0316047	0.310344
Champ1	0.0323765	0.0761155	0.0741882	0.036626	0.0407936	0.0242623	0.0158287	0.0196861	0.0399092	0.0655042	0.0667411	0.0290526	0.0137491	0.0266209	0	0.0328294	0.110161
Chchd1	0.307743	0.901397	0.806539	0.569561	0.428574	0.307748	0.260127	0.238623	0.514286	1.06845	0.926683	0.423901	0.322481	0.192544	0.0726297	0.207066	1.02468
Chchd10	0.14545	1.22132	0.894747	0.438051	0.081091	0.0385944	0.0595127	0.0696654	0.42041	0.744687	0.551737	0.145567	0.13264	0.115553	0.0774113	0.0937064	0.859837
Chchd2	1.38053	2.08144	2.31115	2.37781	1.78607	1.68547	1.69621	1.65319	1.6254	2.16534	2.1982	1.78644	1.7722	1.23593	1.17168	1.46713	2.19541
Chchd3	0.336288	0.569542	0.593908	0.461778	0.327566	0.306673	0.189149	0.246259	0.252524	0.437121	0.431731	0.355132	0.251928	0.121299	0.22148	0.263512	0.63452
Chchd4	0.0926805	0.721384	0.477776	0.187007	0.107904	0.0593075	0.0748988	0.0896373	0.304302	0.416189	0.270693	0.129253	0.0945544	0.030605	0.0678897	0.0876069	0.987528
Chchd5	0.100634	0.198851	0.188271	0.12401	0.146167	0.0908044	0.0802613	0.0628276	0.111933	0.170143	0.197594	0.178479	0.167129	0.0685779	0.0961888	0.114125	0.212183
Chchd6	0.0218689	0.171079	0.112661	0.0479922	0.0130833	0.00471874	0.00719895	0.0180289	0.067522	0.102488	0.0628736	0.0470456	0.0402798	0.0166466	0	0.0115784	0.223088
Chchd7	0.158351	0.264179	0.205899	0.194703	0.1505	0.124493	0.1072	0.118051	0.121391	0.267992	0.226025	0.148049	0.155974	0.108842	0.0719197	0.134141	0.240456
Chd1	0.2699	0.361067	0.407908	0.400746	0.252135	0.22964	0.157878	0.21619	0.214695	0.441802	0.351976	0.272947	0.178837	0.116002	0.196317	0.243092	0.394881
Chd1l	0.076013	0.135161	0.131953	0.105565	0.0775271	0.0529402	0.0168787	0.0362572	0.0790138	0.130041	0.101639	0.0836074	0.0679826	0.0302903	0.0430969	0.0427552	0.161089
Chd2	0.515022	0.125378	0.186218	0.365578	0.231373	0.264493	0.199862	0.319551	0.143829	0.279897	0.26462	0.224453	0.177252	0.17455	0.184614	0.348999	0.148547
Chd3	0.508936	0.219392	0.164795	0.140884	0.214265	0.28934	0.511493	0.851974	0.187948	0.205091	0.265652	0.129129	0.112015	0.267829	0.364812	0.568977	0.180193
Chd3os	0.00512632	0.0155865	0.0183773	0.026372	0.00838073	0.00733301	0.00514136	0.0126866	0.0110182	0.0180007	0.0179412	0.0153679	0.0102515	0.0108702	0	0.0201189	0.0147497
Chd4	0.378575	0.617809	0.638752	0.664005	0.389452	0.356872	0.185978	0.42633	0.297158	0.97101	0.798105	0.445111	0.348641	0.0980337	0.158202	0.352158	0.74944
Chd6	0.159826	0.0285775	0.0517928	0.0954256	0.0893703	0.0866786	0.0498547	0.150663	0.0377823	0.0762899	0.083179	0.0883194	0.0885448	0.0480075	0.0983281	0.190485	0.0587129
Chd7	0.309169	0.231318	0.331598	0.399879	0.355191	0.508506	0.18746	0.372081	0.169913	0.29926	0.362863	0.262747	0.265357	0.0852996	0.110999	0.274102	0.270654
Chd8	0.177703	0.146577	0.189269	0.197922	0.153549	0.14731	0.0925661	0.193196	0.0844218	0.217012	0.234573	0.152265	0.114955	0.0746684	0.0788204	0.208952	0.149533
Chd9	0.063328	0.0246571	0.0334222	0.0474585	0.0427519	0.0368906	0.030353	0.06795	0.0218767	0.0500478	0.0585417	0.0522621	0.0277122	0.0596478	0.119296	0.103365	0.0261215
Chek1	0.00240887	0.0789141	0.090591	0.114812	0.0425617	0.00866465	0.000164723	0.00172829	0.0335528	0.126223	0.0989495	0.0518656	0.0322104	0.00945943	0.0135441	0.00108991	0.110809
Chek2	0.00671417	0.0255682	0.0431764	0.0437648	0.0263427	0.00809371	0.00943274	0.00538911	0.0115095	0.0271159	0.0432882	0.021743	0.0224069	0.00995576	0	0.0136308	0.024547
Cherp	0.0758723	0.22102	0.182977	0.114933	0.0745388	0.0671214	0.0369022	0.0861156	0.125642	0.164455	0.171491	0.062414	0.0582348	0.0235576	0.068948	0.0834575	0.269091
Chfr	0.137074	0.0923488	0.152408	0.153647	0.205247	0.165462	0.109324	0.137789	0.0623339	0.139288	0.175521	0.156506	0.108351	0.142365	0.107409	0.148936	0.0804119
Chic2	0.484162	0.446094	0.561156	0.540522	0.531807	0.536829	0.33185	0.377738	0.342411	0.360564	0.462249	0.458679	0.351241	0.436351	0.359634	0.4737	0.422226
Chid1	0.0287535	0.0918378	0.149183	0.0822687	0.0690158	0.0421924	0.0279328	0.0376435	0.0299603	0.0840879	0.0940423	0.0401802	0.0216359	0.00774957	0.0441103	0.0279861	0.133058
Chka	0.132459	0.0873915	0.0997909	0.14569	0.12298	0.145159	0.0874808	0.0923561	0.0871059	0.0988745	0.0992951	0.108382	0.10292	0.0700396	0.120811	0.106751	0.117139
Chkb	0.172758	0.100668	0.137946	0.184719	0.142881	0.153537	0.11834	0.105828	0.0972506	0.105455	0.127583	0.177142	0.137371	0.10704	0.174392	0.117235	0.0826464
Chm	0.0484207	0.0552068	0.0843609	0.0628194	0.066608	0.056072	0.0332788	0.0688853	0.0370418	0.0984927	0.0986645	0.0595391	0.028656	0.0359902	0.00909068	0.0456556	0.0553416
Chmp1a	0.293094	0.301101	0.381341	0.284061	0.396311	0.285219	0.158181	0.192688	0.198802	0.184977	0.28031	0.358994	0.280242	0.151317	0.204384	0.269119	0.291776
Chmp2a	0.444518	0.624233	0.874361	1.0576	0.968698	0.691527	0.447918	0.435416	0.310638	0.688121	0.813255	0.854896	0.748019	0.417331	0.509999	0.498221	0.478186
Chmp2b	0.118997	0.120839	0.104805	0.101338	0.113711	0.0758039	0.0730456	0.0710855	0.0889204	0.103301	0.0946704	0.11375	0.0812231	0.036019	0.0818913	0.0807189	0.107773
Chmp3	0.166857	0.206041	0.22886	0.233452	0.212576	0.165999	0.124176	0.154177	0.0882645	0.200722	0.233188	0.197398	0.155424	0.101829	0.0950693	0.154171	0.232136
Chmp4b	0.645755	1.14845	1.08975	1.09841	1.07198	0.87278	0.541425	0.674097	0.973354	1.07275	0.968584	1.13552	0.950859	0.839446	0.563597	0.742913	1.32548
Chmp5	0.204182	0.268131	0.365753	0.429558	0.467238	0.378514	0.247493	0.211251	0.154841	0.295278	0.357725	0.354882	0.250315	0.132649	0.221657	0.245785	0.273047
Chmp6	0.127675	0.254095	0.296301	0.224314	0.216627	0.138233	0.0856801	0.0866518	0.145161	0.149928	0.220176	0.234367	0.15765	0.0611191	0.0997131	0.124337	0.233519
Chmp7	0.0792175	0.11731	0.148244	0.079548	0.0888695	0.0591856	0.0379902	0.0460298	0.0739166	0.0686913	0.0804144	0.0793718	0.0496972	0.0396516	0.0845763	0.0741232	0.119947
Chn2	0.00188641	0.00900386	0.00888686	0.00890384	0.0080206	0.00604222	0.00108376	0.00500371	0.00282495	0.00312315	0.00291152	0.0207089	0.0166037	0.153431	0.0201979	0.0915222	0.00073225
Chordc1	0.137935	0.382658	0.440427	0.245161	0.210501	0.136939	0.273429	0.295628	0.262981	0.719333	0.517103	0.138779	0.0964879	0.123427	0.173125	0.159782	0.372389
Chp1	0.139363	0.162742	0.225062	0.14197	0.234749	0.173486	0.111662	0.142114	0.0900507	0.178207	0.233375	0.201927	0.159473	0.0783246	0.0932248	0.150846	0.174695
Chpf	0.0505362	0.116866	0.103923	0.0722633	0.0417065	0.044385	0.0239868	0.0550779	0.0615229	0.0808275	0.0975952	0.074176	0.0413076	0.0101124	0.0399464	0.0542228	0.128189
Chpf2	0.0500832	0.0522028	0.0492103	0.0294921	0.0554685	0.0339309	0.02421	0.0396395	0.0421388	0.0266972	0.0339595	0.0368674	0.0315293	0	0.0141506	0.0450883	0.0482787
Chpt1	0.0245365	0.0637475	0.0608861	0.0687359	0.0677044	0.0618368	0.0547383	0.0631048	0.0361905	0.0731631	0.074627	0.0788986	0.0499466	0.107539	0.093704	0.078929	0.0842721
Chrac1	0.32929	0.457886	0.438357	0.382215	0.334195	0.252923	0.21295	0.210781	0.277527	0.41898	0.381504	0.354357	0.311194	0.292367	0.266436	0.241936	0.439234
Chst10	0.0547904	0.0307795	0.0349829	0.0225221	0.0302102	0.0300776	0.0132338	0.0541515	0.0258448	0.0121894	0.0350706	0.02186	0.0154726	0.0237276	0.0380705	0.0422322	0.0250775
Chst11	0.00628183	0.0707766	0.0401631	0.0351739	0.0338945	0.0361988	0.0248539	0.0286445	0.0225537	0.0499231	0.0546096	0.0214853	0.0272085	0.0602436	0.020125	0.0527454	0.0630247
Chst12	0.0630812	0.0754915	0.124456	0.1505	0.112543	0.0905971	0.0651192	0.0551941	0.0260817	0.080602	0.164046	0.162767	0.133755	0.101121	0.0764106	0.137122	0.0558126
Chst2	0.00584578	0.0983571	0.105333	0.0255352	0.0176419	0.0106013	0	0.00164555	0.0546993	0.0695303	0.102745	0.0483863	0.0405094	0.0406554	0.0293825	0.0587309	0.147293
Chsy1	0.0322622	0.177996	0.297779	0.388642	0.395895	0.323505	0.204787	0.274061	0.0577132	0.228318	0.38902	0.277625	0.209548	0.163895	0.186662	0.447477	0.141404
Chtf18	0.0051183	0.100938	0.110227	0.0618943	0.0331907	0.00637523	0.00274657	0.00816875	0.0260832	0.0613633	0.0688754	0.0325323	0.0287646	0	0	0.00752902	0.106253
Chtf8	0.220293	0.324566	0.408799	0.226211	0.180356	0.129266	0.115136	0.164707	0.162187	0.302477	0.288429	0.150661	0.0987112	0.0632121	0.0987121	0.161226	0.336582
Chtop	0.213553	0.556312	0.618341	0.505334	0.38047	0.319497	0.162057	0.210448	0.343739	0.53008	0.519955	0.366852	0.271517	0.15128	0.256977	0.258118	0.622533
Chuk	0.114011	0.139423	0.161737	0.130994	0.140513	0.116681	0.0519105	0.0859244	0.0990012	0.119886	0.184286	0.133813	0.0983073	0.0963953	0.0776592	0.106431	0.136397
Churc1	0.624016	0.408697	0.531376	0.535236	0.676304	0.47424	0.421339	0.305586	0.347163	0.565818	0.701866	0.703858	0.597559	1.17308	0.915089	0.420784	0.444944
Ciao1	0.0736737	0.122807	0.149649	0.158042	0.116308	0.0908845	0.0676609	0.053239	0.0565454	0.137232	0.10522	0.0984836	0.0675649	0.0546246	0.0689609	0.0801218	0.135797
Ciapin1	0.120743	0.349799	0.408266	0.355857	0.215967	0.143817	0.0658286	0.0792286	0.206944	0.260373	0.307347	0.276007	0.275597	0.148164	0.0881999	0.176441	0.394429
Ciart	0.0183432	0.0213351	0.0075913	0.0090066	0.0122291	0.0412609	0.0252121	0.0109461	0.0529407	0.0120225	0.00396831	0.0124489	0.0259777	0.0582744	0.0342014	0.0216159	0.0241008
Cib1	0.23748	0.39122	0.536153	0.692517	0.549108	0.478732	0.253886	0.214651	0.209038	0.432218	0.471241	0.443379	0.341624	0.205426	0.166194	0.222456	0.403025
Cic	0.118114	0.0854896	0.0834924	0.0771314	0.0783211	0.0761626	0.0614886	0.111554	0.0521373	0.0803735	0.116684	0.0748316	0.0761069	0.0374292	0.10257	0.11422	0.10336
Cinp	0.0448819	0.347837	0.287636	0.168728	0.0716484	0.0408881	0.0181556	0.0472119	0.108138	0.403086	0.291025	0.0899488	0.0625681	0.0276707	0.0408773	0.0360739	0.509384
Cipc	0.0366782	0.0616193	0.0485284	0.0287796	0.0475557	0.0357438	0.0302989	0.0605552	0.0424794	0.0341626	0.0429357	0.021662	0.0180997	0.0291908	0.0541779	0.0920162	0.0852907
Cir1	0.168955	0.162484	0.15091	0.234231	0.27213	0.274006	0.161916	0.221513	0.0869247	0.220976	0.166174	0.241068	0.255017	0.183037	0.146528	0.261749	0.169027
Cirbp	0.872047	0.279214	0.301216	0.5607	0.39107	0.267495	0.333533	0.274426	0.345509	0.152899	0.250802	0.702468	0.723837	0.429268	0.352686	0.540734	0.183294
Cisd1	0.138107	0.953742	1.10467	0.908594	0.427655	0.202481	0.112773	0.117387	0.340497	1.118	1.05023	0.499605	0.404913	0.151918	0.165688	0.118482	0.868148
Cisd2	0.372123	0.602272	0.657806	0.602584	0.434047	0.377714	0.283012	0.330356	0.361492	0.610219	0.569338	0.484397	0.376345	0.16837	0.291668	0.326179	0.596319
Cisd3	0.151229	0.447739	0.599671	0.461729	0.329503	0.20795	0.154504	0.122818	0.130224	0.309728	0.555387	0.465895	0.315043	0.117812	0.162149	0.141889	0.332871
Cish	0.0166996	0.0318369	0.0353373	0.02278	0.0257822	0.0307134	0.0366293	0.0961848	0.036632	0.0141406	0.0114753	0.00497898	0.00656597	0.0693917	0.0566839	0.167403	0.123937
Cit	0.00719196	0.110084	0.222432	0.264677	0.113134	0.0337182	0.00390543	0.0376224	0.0259487	0.184424	0.310635	0.0879248	0.09679	0	0.0129256	0.0328261	0.0854635
Cited2	0.702935	0.213543	0.419317	0.515977	0.705012	0.897994	0.605572	0.513516	0.276882	0.289087	0.310874	0.629501	0.508023	0.552569	0.498368	0.560645	0.215142
Ciz1	0.085641	0.0604222	0.0793651	0.087448	0.0800449	0.0662794	0.0406738	0.0710376	0.0457009	0.0676705	0.0732863	0.098499	0.0675583	0.0264414	0.0177732	0.0913588	0.0748043
Ckap2	0.00151874	0.103304	0.152305	0.192775	0.0741492	0.028698	0.00079341	0.0024982	0.0221403	0.140622	0.204701	0.0717223	0.0919402	0.00832681	0	0.00566543	0.10222
Ckap2l	0.00382531	0.114944	0.21059	0.286394	0.0732055	0.0249033	0.000491398	0.00425902	0.0188074	0.180683	0.247461	0.0717949	0.0979649	0.0211103	0	0.00703824	0.105696
Ckap5	0.0261285	0.138125	0.202272	0.275992	0.086836	0.0403741	0.0130784	0.0452889	0.0411766	0.229549	0.248734	0.0764858	0.0711387	0.0190072	0	0.0523926	0.124402
Ckb	0.030675	0.0181437	0.0383047	0.0164014	0.0192907	0.0125224	0.0126682	0.0451977	0.0334673	0.0239895	0.019279	0.0233307	0.0139928	0.0198071	0	0.0805507	0.0478196
Cklf	0.135552	0.152626	0.243269	0.286395	0.27366	0.178113	0.200102	0.154089	0.0913805	0.253066	0.269267	0.15808	0.11952	0.20235	0.184836	0.191041	0.122604
Cks1b	0.0538383	1.10632	1.45014	1.50701	0.555837	0.174362	0.0307836	0.0483695	0.415013	1.18465	1.3004	0.619055	0.713543	0.139077	0.123963	0.0519625	0.999362
Cks1brt	0.000550119	0.0108703	0.0243472	0.262927	0.0106535	0.00240421	0.000681135	0.000536309	0.0265202	0.0685017	0.165992	0.00672627	0.00481784	0.0349211	0.0371061	0.000514218	0.0109903
Cks2	0.154972	1.18063	1.44262	1.4682	0.740499	0.695506	0.26413	0.182042	0.519625	1.60396	1.56798	0.709434	0.817039	0.514081	0.223677	0.151366	1.17437
Clasp1	0.0733339	0.105653	0.129029	0.132771	0.0864537	0.0633734	0.0355364	0.0583591	0.055985	0.168525	0.178653	0.07517	0.0642657	0.0338565	0.0626944	0.0826455	0.114668
Clasp2	0.015092	0.0357372	0.0309818	0.023906	0.0217283	0.015199	0.00713279	0.0166335	0.0101981	0.0523677	0.0573489	0.0117269	0.0115328	0.0190788	0	0.0227861	0.0339617
Clasrp	0.0735387	0.0945455	0.0997521	0.0585546	0.070198	0.0481937	0.03005	0.0406712	0.0798087	0.066541	0.0827812	0.0619911	0.0532757	0.049619	0.0175452	0.0535598	0.100171
Clcc1	0.0838585	0.116913	0.138435	0.118233	0.11805	0.0721552	0.0620395	0.0825534	0.0632524	0.132027	0.13627	0.105301	0.0858771	0.0459817	0.119656	0.0804748	0.136377
Clcf1	0.0473226	0.014062	0.0206635	0.0124347	0.0363441	0.0380063	0.0399501	0.0911887	0.0329823	0.0106407	0.0165353	0.0223936	0.0273907	0.0171068	0.041008	0.0538367	0.0213379
Clcn3	0.146913	0.113376	0.130528	0.175625	0.141419	0.0937725	0.0587923	0.128072	0.0649278	0.164692	0.197845	0.150016	0.0818271	0.0458973	0.0491945	0.13187	0.116366
Clcn4	0.12739	0.0674668	0.119971	0.140215	0.178421	0.158986	0.0893247	0.12657	0.0651774	0.0699389	0.079107	0.129908	0.0786213	0.052758	0.0549807	0.126598	0.0621517
Clcn5	0.00762661	0.0204295	0.0275898	0.0206513	0.0127024	0.0115601	0.00385654	0.0117936	0.0100496	0.0253606	0.0340842	0.0157905	0.0140515	0	0	0.00868207	0.0235244
Clcn7	0.0336813	0.0229046	0.0224266	0.0194632	0.0188786	0.0151238	0.0117619	0.0332203	0.0190152	0.0178685	0.0337449	0.0182935	0.0129435	0.0202005	0.0215551	0.0356688	0.0227911
Cldnd1	0.0915001	0.196242	0.341328	0.325705	0.228539	0.1547	0.111857	0.157215	0.15623	0.205896	0.358957	0.183604	0.0882827	0.036079	0.246754	0.13841	0.167903
Clec16a	0.0112279	0.0168483	0.0180573	0.0155398	0.0111893	0.0077903	0.00390623	0.0130721	0.00791897	0.0151709	0.0272002	0.00686703	0.0048434	0	0	0.0169907	0.0222898
Clec2d	0.156584	0.0815328	0.073854	0.128059	0.232678	0.175757	0.137683	0.307265	0.0528656	0.173791	0.227384	0.0917791	0.062626	0.142212	0.138979	0.298325	0.11663
Clec2i	0.179565	0.0372902	0.087197	0.126462	0.124281	0.112118	0.0709773	0.148722	0.0513815	0.0407674	0.146749	0.118727	0.0916679	0.075837	0.0758655	0.175429	0.0291
Clic1	1.31441	1.5491	2.07124	2.63474	2.31456	2.09192	1.51752	1.30376	1.00315	1.70018	1.85111	2.25544	2.24675	1.3592	1.57281	1.44429	1.14302
Clic4	0.0465023	0.255318	0.183721	0.160887	0.116135	0.0767023	0.0529972	0.0873835	0.155663	0.259331	0.244495	0.156582	0.120258	0.0157622	0.0825846	0.093533	0.313092
Clint1	0.318203	0.252227	0.317344	0.282474	0.334079	0.281081	0.188782	0.324282	0.196193	0.34634	0.37096	0.32645	0.225427	0.116906	0.0719936	0.330279	0.278311
Clip1	0.194496	0.16729	0.235559	0.194934	0.145182	0.112377	0.0826862	0.158342	0.0883811	0.220618	0.235743	0.141489	0.0757153	0.0163505	0.151342	0.148051	0.15565
Clk1	0.908029	0.298985	0.449465	0.570923	0.692528	0.789516	0.5751	0.853816	0.346671	0.491662	0.524969	0.531998	0.435909	0.778135	0.818669	0.973381	0.343393
Clk2	0.0484905	0.0646458	0.062707	0.0479017	0.0427501	0.0418696	0.0399435	0.0617009	0.0392969	0.072785	0.0791873	0.0458314	0.0441305	0.00860909	0.0396865	0.0546109	0.0774916
Clk3	0.156295	0.176441	0.210016	0.180862	0.185391	0.1952	0.115743	0.0905545	0.152284	0.136532	0.145127	0.133418	0.134385	0.0797201	0.123026	0.0999359	0.195292
Clk4	0.175975	0.138465	0.141371	0.174718	0.186843	0.191721	0.134151	0.170594	0.128027	0.132939	0.140104	0.13836	0.0971638	0.181248	0.176018	0.187303	0.133287
Cln3	0.0538484	0.0642795	0.0685764	0.0584335	0.0875449	0.0838997	0.0610883	0.134525	0.0234984	0.0537202	0.0842526	0.0689535	0.0492417	0.0459783	0.149687	0.0952503	0.0698182
Cln5	0.0536619	0.0724238	0.0914223	0.0684427	0.0884974	0.0503301	0.0381407	0.0342005	0.0406062	0.055432	0.0750626	0.0832582	0.0454288	0.035675	0	0.0572831	0.067593
Cln6	0.0316909	0.054683	0.043137	0.02954	0.0260985	0.0206282	0.0130844	0.0190934	0.0234359	0.0193035	0.026185	0.0339826	0.0372645	0.0108902	0.037837	0.0322961	0.0610163
Cln8	0.0198135	0.0314908	0.0265264	0.0148469	0.0148497	0.0164859	0.0104229	0.0156791	0.031559	0.0232154	0.0204528	0.0114356	0.0111978	0.0102386	0.0151501	0.0238446	0.0253169
Clns1a	0.284859	0.700302	0.626973	0.462837	0.327604	0.223331	0.170287	0.1846	0.372106	0.592419	0.464582	0.317113	0.289664	0.0871083	0.178134	0.215987	0.757269
Clock	0.0819958	0.0452738	0.0756216	0.0590496	0.0690987	0.0802853	0.0595113	0.117376	0.033892	0.0680778	0.0627075	0.0594268	0.0459435	0.0201922	0.0735721	0.104712	0.0368998
Clp1	0.118778	0.116186	0.169653	0.173175	0.125249	0.108665	0.0885144	0.0832821	0.0929809	0.112625	0.121862	0.104974	0.0893685	0.0216172	0.126054	0.0969195	0.13621
Clpb	0.070047	0.182489	0.232214	0.176164	0.0892695	0.032165	0.0388504	0.0345231	0.0971945	0.115492	0.145692	0.110179	0.0762648	0.00985089	0.0419571	0.054018	0.175379
Clpp	0.192066	0.537432	0.473546	0.290549	0.155523	0.112117	0.122257	0.160483	0.25688	0.408192	0.326907	0.190544	0.172806	0.135168	0.163073	0.130544	0.645291
Clptm1	0.146781	0.437774	0.435705	0.288236	0.221035	0.169475	0.0854915	0.13746	0.260596	0.27032	0.288238	0.241027	0.1887	0.0568999	0.136547	0.126718	0.394398
Clptm1l	0.212914	0.497766	0.487834	0.28489	0.312634	0.220913	0.116875	0.162281	0.212647	0.348847	0.293227	0.312767	0.209387	0.0654877	0.039528	0.196389	0.481604
Clpx	0.0773679	0.120803	0.112277	0.121759	0.0765897	0.0617401	0.0402128	0.0517767	0.0848376	0.101116	0.077341	0.094455	0.0728781	0.0203219	0.0495353	0.0500189	0.149392
Clspn	0.0201557	0.296604	0.474702	0.669022	0.179126	0.0394732	0.00981216	0.0116388	0.06723	0.617207	0.554516	0.187595	0.16288	0.0289586	0	0.0386762	0.256116
Clstn1	0.019305	0.0246102	0.0291667	0.0229881	0.021701	0.0105221	0.00295459	0.011961	0.0134161	0.0230397	0.0437072	0.0209953	0.0153665	0.0170462	0.0172453	0.0363976	0.0198424
Clta	1.0075	1.33563	1.56916	1.7259	1.40358	1.27419	0.703975	0.883263	0.620431	1.36653	1.44585	1.31826	1.16757	0.864803	0.578373	1.00716	1.21248
Cltb	0.178632	0.312388	0.316424	0.248492	0.10236	0.0725839	0.130345	0.162127	0.137567	0.253212	0.2374	0.139007	0.12823	0.0805983	0.136133	0.167355	0.306914
Cltc	0.14265	0.418921	0.378134	0.279978	0.223857	0.150906	0.118143	0.166545	0.193895	0.388439	0.432352	0.225697	0.115162	0.108615	0.0530678	0.187465	0.419203
Cluap1	0.057883	0.118766	0.0918894	0.088509	0.0751266	0.0484994	0.0205317	0.0313113	0.0366322	0.0946368	0.0731947	0.0686411	0.0631638	0.0474047	0.0575283	0.0542909	0.12974
Cluh	0.0344384	0.306277	0.201885	0.0745805	0.0208436	0.0119489	0.00984691	0.0319625	0.108679	0.246245	0.177622	0.0364911	0.0329878	0.00977567	0	0.0325125	0.389922
Clybl	0.0384582	0.0387145	0.0518453	0.0714318	0.0429997	0.0177643	0.0234822	0.0180024	0.0239958	0.0236133	0.0368229	0.0434949	0.0321913	0	0	0.0179026	0.0295595
Cmah	0.284793	0.103342	0.167487	0.220047	0.260794	0.210794	0.141538	0.242909	0.0691119	0.104293	0.253392	0.160371	0.117246	0	0.140538	0.0965722	0.0595058
Cmas	0.255652	0.426306	0.456412	0.356234	0.386574	0.271661	0.176033	0.172145	0.251691	0.278507	0.291034	0.320244	0.192689	0.0628172	0.119523	0.179806	0.422673
Cmc1	0.24888	0.299525	0.315328	0.327427	0.442054	0.313575	0.15432	0.185435	0.15011	0.391966	0.406429	0.424359	0.423713	0.137564	0.236016	0.279767	0.305834
Cmc2	0.0960175	0.507472	0.785382	0.751929	0.433994	0.248343	0.121963	0.151912	0.13646	0.647489	0.785195	0.351759	0.367526	0.196782	0.0906483	0.169134	0.46476
Cmc4	0.052731	0.0669075	0.0698149	0.0797517	0.0599743	0.0634473	0.0531564	0.0571525	0.0399488	0.0524234	0.0631982	0.0693216	0.0669398	0.0526814	0.0603413	0.0546032	0.0669997
Cmip	0.171641	0.174379	0.287041	0.344442	0.249415	0.232339	0.103496	0.236997	0.0711245	0.385403	0.435971	0.227685	0.169458	0.183429	0.0896048	0.310937	0.191318
Cmklr1	0.00199559	0.00161131	0.0214936	0.0340926	0.0427221	0.0248198	0.0112855	0.00679321	0	0.00210165	0.0214277	0.00612203	0.00927946	0	0.0616838	0.0336279	0
Cmpk1	0.407351	0.42927	0.667193	0.752695	0.744538	0.507588	0.350577	0.342237	0.290043	0.475322	0.617139	0.599197	0.475334	0.241941	0.533697	0.43785	0.387622
Cmpk2	0.0114199	0.0950968	0.0928117	0.0357286	0.0444528	0.0143086	0.0113589	0.0155429	0.183104	0.0505003	0.0633793	0.0634772	0.0427239	0.0411228	0.0202851	0.0532935	0.095365
Cmss1	0.0215671	0.105538	0.031258	0.048353	0.00765953	0.00485805	0.0199514	0.0170955	0.025868	0.102188	0.0551476	0.0213583	0.00947844	0.0368376	0.0201979	0.0108352	0.164088
Cmtm3	0.0152881	0.0103579	0.0227041	0.0237956	0.0306528	0.0238951	0.0232456	0.0217533	0.00895324	0.0156435	0.0230814	0.0246559	0.017033	0	0.0555039	0.0374917	0.0113346
Cmtm4	0.00828188	0.0524625	0.0844312	0.0962893	0.038545	0.0209772	0.0016115	0.0210731	0.0147542	0.0477749	0.0583723	0.042569	0.032445	0.00603892	0	0.0272813	0.0681249
Cmtm6	0.248337	0.146195	0.152473	0.0989106	0.1749	0.12197	0.0890722	0.182156	0.156632	0.0878819	0.133103	0.155976	0.0891505	0.0811891	0.040777	0.1462	0.188574
Cmtm7	0.419273	0.785818	1.69277	1.5113	0.83621	0.543161	0.357246	0.364147	0.252528	1.00016	1.3762	0.8147	0.73111	0.262894	0.118036	0.345699	0.252566
Cmtr1	0.0176741	0.0215459	0.0192188	0.0233306	0.017424	0.00817675	0.00680843	0.0238364	0.0136035	0.0289779	0.0402469	0.0115672	0.0148982	0.0383044	0.0177732	0.0441664	0.0302899
Cnbp	1.44998	1.8263	1.55414	1.33091	1.07485	1.10109	1.07432	0.939892	1.66985	1.44776	1.1828	1.08493	1.04715	1.02843	0.783342	1.07681	1.92206
Cndp2	0.151962	0.28018	0.293193	0.288107	0.254579	0.167266	0.0717991	0.101962	0.147866	0.202454	0.193734	0.245271	0.207404	0.106571	0.0401278	0.108573	0.342974
Cnep1r1	0.066104	0.0804958	0.14293	0.208987	0.127763	0.0823846	0.0585591	0.0857103	0.0510277	0.137251	0.150769	0.110895	0.0858037	0.0468766	0.0933161	0.0912127	0.0971108
Cnih1	0.162119	0.351167	0.47792	0.371186	0.312006	0.16143	0.147243	0.133571	0.164771	0.356397	0.418608	0.343601	0.23137	0.154707	0.184179	0.16364	0.391873
Cnih4	0.10523	0.507497	0.634576	0.53992	0.225523	0.131381	0.144484	0.151317	0.22643	0.746454	0.561103	0.309705	0.291639	0.175745	0.067294	0.181556	0.56304
Cnn2	1.32821	1.30592	1.61013	1.53227	1.8499	1.52215	0.989987	1.06351	0.843527	1.06488	1.40539	1.60433	1.32254	0.791834	0.839847	1.10367	0.991153
Cnn3	0.0892595	0.0332732	0.0123725	0.00713176	0.00101112	0	0.00800185	0.0140051	0.0855048	0.0239842	0.0109202	0.00312249	0.00175292	0	0	0.0112748	0.158033
Cnnm3	0.0290333	0.0364778	0.0288912	0.0151292	0.0252356	0.0144399	0.0215808	0.0441293	0.016113	0.0443835	0.0350036	0.0158754	0.010385	0.0307968	0.0171929	0.0390607	0.0477703
Cnnm4	0.00874753	0.0230741	0.0257375	0.0326082	0.0112306	0.021194	0.00794861	0.0120508	0.00584548	0.024718	0.0351061	0.01196	0.0107569	0.0175014	0.0389301	0.0111259	0.0166668
Cnot1	0.160864	0.303362	0.295713	0.261054	0.167621	0.14255	0.0892535	0.160057	0.116654	0.324249	0.384516	0.159829	0.120916	0.0604752	0.0390885	0.162905	0.318154
Cnot10	0.0670376	0.160371	0.15136	0.113846	0.0767143	0.0490805	0.0422066	0.0488229	0.0729833	0.131329	0.12391	0.0931389	0.101167	0.0620327	0	0.0440331	0.195689
Cnot11	0.0950685	0.273513	0.340146	0.233584	0.188235	0.11555	0.0710669	0.076729	0.135021	0.218368	0.201185	0.175254	0.127238	0.0741457	0.0866156	0.101247	0.26633
Cnot2	0.18419	0.230645	0.249592	0.205444	0.192278	0.159248	0.0856636	0.127659	0.16401	0.165863	0.224336	0.156044	0.102965	0.0823486	0.0975746	0.139294	0.21073
Cnot3	0.150073	0.234581	0.251329	0.188792	0.206276	0.109019	0.0951283	0.221606	0.0872833	0.259486	0.332198	0.17494	0.169368	0.0878716	0.149817	0.310849	0.289317
Cnot4	0.1784	0.125899	0.172138	0.145653	0.162887	0.141051	0.128008	0.248292	0.0943815	0.202204	0.194719	0.136852	0.0948554	0.112823	0.229978	0.221275	0.164443
Cnot6	0.0929403	0.257419	0.30184	0.237489	0.15364	0.0996806	0.0429304	0.115348	0.103501	0.326655	0.39719	0.168556	0.112092	0.0543975	0.0369199	0.118889	0.270087
Cnot6l	0.349494	0.252113	0.411651	0.475785	0.527139	0.453175	0.287434	0.490925	0.177431	0.388363	0.47292	0.496021	0.314423	0.141475	0.177703	0.410313	0.298012
Cnot7	0.146549	0.211204	0.249424	0.167629	0.162826	0.13392	0.100588	0.12766	0.153299	0.165918	0.216346	0.182426	0.0924178	0.040866	0.0903184	0.128471	0.215667
Cnot8	0.0849573	0.194118	0.196321	0.198027	0.153516	0.129423	0.0857885	0.108724	0.140286	0.174007	0.182767	0.111319	0.117851	0.0913634	0.0724754	0.103541	0.220701
Cnot9	0.041292	0.227965	0.222861	0.197677	0.0810971	0.0469494	0.0332541	0.0345566	0.0770472	0.209822	0.221592	0.0985074	0.0629122	0.00926059	0.0218571	0.0416376	0.235441
Cnp	0.618338	0.449987	0.589669	0.507563	0.709893	0.546924	0.248058	0.241531	0.423348	0.242579	0.377507	0.517737	0.372233	0.323345	0.403272	0.30541	0.31445
Cnppd1	0.263362	0.175043	0.20313	0.197922	0.284818	0.250569	0.149147	0.14286	0.185418	0.115647	0.145197	0.254034	0.216025	0.111198	0.200516	0.184203	0.143725
Cnpy2	0.120919	0.443822	0.466257	0.393324	0.221497	0.163942	0.0714717	0.0929897	0.157092	0.406676	0.362578	0.267078	0.204276	0.0932349	0.0407088	0.120678	0.459356
Cnpy3	0.111615	0.14176	0.175972	0.129578	0.0939983	0.075567	0.0669146	0.0755719	0.0714437	0.0989015	0.125087	0.0847652	0.0682788	0.0600542	0.0402001	0.0925325	0.167683
Cnpy4	0.0287684	0.0361272	0.0513002	0.0661607	0.0457272	0.0304281	0.0313722	0.0357415	0.0282111	0.0520882	0.0605356	0.0442406	0.0291105	0.00986307	0.0328492	0.0412016	0.0343163
Cnrip1	0.0117937	0.00618129	0.00347957	0.00412486	0.008259	0.00779508	0.0153555	0.0463619	0.00690357	0.00190081	0.0040349	0.0126086	0.00972695	0.0350361	0.0293758	0.0947378	0.000863152
Cnst	0.0405835	0.0250946	0.0311583	0.032737	0.0221998	0.0254922	0.0128312	0.025938	0.0140553	0.0323465	0.0313843	0.0188276	0.0204706	0.0254279	0	0.0270457	0.0223793
Cntrl	0.201367	0.239499	0.367709	0.561176	0.336467	0.261433	0.132178	0.204279	0.122438	0.417742	0.421076	0.363591	0.291036	0.0762192	0.0851229	0.282562	0.250443
Cntrob	0.0119253	0.0164541	0.0209608	0.0159044	0.0117926	0.0101621	0.00822478	0.0124219	0.00669376	0.0172564	0.042917	0.0111504	0.010985	0.0145047	0	0.0172695	0.0142181
Coa3	0.277241	0.733069	0.846265	0.678746	0.508221	0.371898	0.369719	0.321933	0.40238	0.715969	0.769365	0.397141	0.299757	0.214077	0.355856	0.344143	0.657853
Coa4	0.021085	0.0759953	0.115256	0.117719	0.0741496	0.0780348	0.0299286	0.0245511	0.0233515	0.0912608	0.167348	0.0648845	0.0538848	0.0423065	0.0450013	0.0552213	0.0988269
Coa5	0.109942	0.238362	0.244416	0.206718	0.190063	0.136101	0.0884064	0.12555	0.140551	0.235617	0.236718	0.209465	0.150838	0.106641	0.0794927	0.132047	0.263155
Coa6	0.148406	0.225949	0.265345	0.313491	0.229758	0.224584	0.126205	0.157572	0.116059	0.363158	0.315784	0.20736	0.167254	0.143096	0.0800453	0.163754	0.243209
Coa7	0.0863847	0.208854	0.201703	0.174652	0.0643571	0.0744065	0.0223154	0.0321693	0.0933909	0.206834	0.126294	0.105944	0.117614	0.067985	0.0339788	0.0305927	0.213276
Cobll1	0.00653395	0.0190935	0.032702	0.0437624	0.055074	0.0482845	0.0161677	0.0473284	0.01415	0.0325543	0.055541	0.0363277	0.0260021	0.010324	0	0.0391746	0.0152755
Cog1	0.0435049	0.0592403	0.066918	0.0572644	0.0472424	0.0494917	0.0161457	0.0309286	0.0277602	0.0432658	0.0582236	0.0533751	0.0443542	0.0260601	0	0.0492615	0.0601628
Cog2	0.0437408	0.107485	0.117042	0.102249	0.076995	0.0585896	0.0253981	0.0448077	0.0580203	0.0787513	0.103247	0.0776245	0.0605165	0.0200403	0.0188241	0.0658403	0.105681
Cog3	0.0281695	0.031068	0.0285675	0.0415546	0.0351023	0.0242201	0.0171238	0.0299035	0.0215603	0.0249024	0.0491555	0.0294709	0.0164501	0	0	0.0418923	0.0308701
Cog4	0.0661352	0.0705538	0.0911833	0.0655617	0.0713256	0.0497395	0.0428829	0.070905	0.033232	0.0677669	0.0813607	0.0638049	0.0438128	0.080193	0.0352559	0.0735942	0.0789206
Cog5	0.0218664	0.0132817	0.0156834	0.0190054	0.0181251	0.0188867	0.0150241	0.0160152	0.0128054	0.0181011	0.018	0.0269371	0.0188321	0.0362594	0	0.0248283	0.0162021
Cog6	0.0275876	0.045212	0.0577583	0.0709764	0.0522578	0.0346745	0.0145885	0.0274837	0.0178326	0.0469194	0.0471973	0.0511981	0.0361009	0.0222357	0	0.0305598	0.0406653
Cog7	0.0335812	0.0341823	0.0290259	0.0173309	0.0210878	0.0130045	0.0149302	0.0247706	0.0166577	0.0388918	0.039219	0.0230977	0.0178238	0.0198775	0.0212416	0.0323997	0.0574475
Cog8	0.109622	0.184452	0.238702	0.14033	0.149894	0.103434	0.0821709	0.0668323	0.12315	0.149472	0.165259	0.104801	0.0746533	0.0388612	0.100775	0.0930065	0.215449
Coil	0.0386846	0.0666446	0.0932398	0.0620798	0.0492501	0.0392975	0.0123759	0.0227105	0.0259914	0.104796	0.0799177	0.0530946	0.0365712	0.0201328	0.0166269	0.0343195	0.0835798
Col4a3bp	0.0285751	0.107797	0.108656	0.130469	0.0879462	0.0654194	0.0334625	0.0494251	0.0525725	0.13985	0.142379	0.0694279	0.0410106	0.0457199	0.0196277	0.052954	0.0822735
Colgalt1	0.0939572	0.191895	0.207072	0.153648	0.0972042	0.0516227	0.0313432	0.0465158	0.0978587	0.170338	0.163243	0.101889	0.0654247	0.0200681	0.0163764	0.0598832	0.184332
Commd1	0.160953	0.409186	0.580359	0.692829	0.450839	0.282293	0.150322	0.13433	0.205051	0.514794	0.595406	0.429248	0.377313	0.149189	0.175824	0.15735	0.432907
Commd10	0.0655384	0.0932374	0.113514	0.117808	0.128162	0.0573121	0.0508507	0.0384577	0.0605666	0.0718737	0.0793543	0.111987	0.122102	0.0860168	0.0491215	0.0586296	0.0862332
Commd2	0.190137	0.336031	0.414742	0.487129	0.339246	0.27068	0.175458	0.160914	0.185314	0.382567	0.322689	0.33672	0.295523	0.0993985	0.260716	0.168452	0.301213
Commd3	0.245759	0.411645	0.599388	0.70333	0.466626	0.280399	0.19229	0.183313	0.230202	0.481375	0.460702	0.574179	0.487818	0.266475	0.224288	0.256238	0.366488
Commd4	0.240538	0.268144	0.309938	0.372482	0.490856	0.376452	0.273438	0.241484	0.2063	0.220931	0.239554	0.469993	0.383481	0.358638	0.339267	0.246007	0.272212
Commd5	0.042912	0.109196	0.162903	0.195858	0.133039	0.0954641	0.0429284	0.0473719	0.0470921	0.123717	0.118836	0.116311	0.0819417	0	0	0.0750418	0.128693
Commd6	0.235154	0.296682	0.378175	0.419969	0.41185	0.369557	0.262157	0.255586	0.197788	0.458813	0.464469	0.371187	0.341764	0.222313	0.109155	0.238284	0.349027
Commd7	0.27647	0.434194	0.451696	0.420034	0.381246	0.349843	0.203376	0.228542	0.263769	0.330131	0.319125	0.360327	0.312744	0.135878	0.333123	0.254697	0.422245
Commd8	0.450334	0.263386	0.46812	0.588939	0.461175	0.367593	0.256877	0.317244	0.276303	0.262444	0.392856	0.311385	0.217953	0.125443	0.188364	0.21097	0.267214
Commd9	0.0842809	0.131612	0.159763	0.158453	0.102321	0.0752112	0.0451669	0.0522123	0.0689137	0.121864	0.104361	0.104506	0.106543	0.0499402	0.0706496	0.056936	0.136663
Comt	0.0718532	0.597092	0.408085	0.310593	0.178281	0.116849	0.0518953	0.0561534	0.269129	0.794676	0.525221	0.235753	0.210196	0.122315	0.0861811	0.0875241	0.846732
Comtd1	0.0657216	0.230431	0.21257	0.147191	0.0886869	0.0838679	0.0506942	0.0601806	0.0696126	0.18234	0.129899	0.0818599	0.0643705	0.0373504	0.0427107	0.0609667	0.265642
Cop1	0.110166	0.125161	0.177045	0.112322	0.140699	0.0826909	0.0476274	0.0897872	0.0650354	0.115506	0.156183	0.117555	0.066531	0.0463098	0	0.101357	0.150431
Copa	0.202849	0.278923	0.336802	0.29523	0.285947	0.238394	0.115084	0.202125	0.157525	0.277077	0.350273	0.266462	0.181739	0.153635	0.0567657	0.219754	0.297738
Copb1	0.18721	0.220611	0.351266	0.412438	0.34934	0.209994	0.134074	0.126672	0.147039	0.307479	0.324168	0.323429	0.155284	0.137971	0.114478	0.171134	0.222089
Copb2	0.172768	0.314105	0.395704	0.38017	0.284134	0.188025	0.104614	0.1	0.143171	0.353295	0.300472	0.294462	0.17714	0.0595341	0.0735437	0.150616	0.28716
Cope	0.42901	0.58624	0.783492	0.977646	0.878068	0.607733	0.428733	0.337573	0.454514	0.477938	0.572974	0.882845	0.777311	0.351546	0.488085	0.423581	0.556152
Copg1	0.152789	0.264809	0.305698	0.196869	0.192104	0.122856	0.0667949	0.102833	0.158952	0.180173	0.192954	0.159938	0.120109	0.101402	0.111206	0.130077	0.263087
Copg2	0.0417656	0.0429296	0.0610396	0.0850188	0.0618754	0.0418181	0.0218603	0.0316366	0.0288461	0.0432699	0.0599732	0.0672679	0.0430216	0.0387767	0.0437847	0.0487972	0.0565799
Coprs	0.00296866	0.0373872	0.0427071	0.0156856	0.00364815	0.00356371	0.00273069	0.00342359	0.0127019	0.0397502	0.0276621	0.0176191	0.0122951	0	0	0.00877876	0.0325612
Cops2	0.148502	0.336564	0.341778	0.240312	0.224286	0.168626	0.0914241	0.103831	0.23204	0.314348	0.299659	0.200271	0.148953	0.0713652	0.10481	0.124304	0.405695
Cops3	0.113274	0.342084	0.372956	0.393992	0.206934	0.109869	0.0690429	0.0767885	0.137361	0.339437	0.299596	0.226273	0.173107	0.0837078	0.0603139	0.0899539	0.366308
Cops4	0.217783	0.512288	0.564273	0.483669	0.297788	0.254155	0.139042	0.170851	0.239203	0.465949	0.357537	0.359739	0.252621	0.121959	0.0731389	0.162985	0.553387
Cops5	0.206912	0.57515	0.61182	0.504034	0.328632	0.207857	0.118051	0.150473	0.249075	0.424791	0.415118	0.386069	0.271698	0.13156	0.118287	0.165162	0.586561
Cops6	0.351858	0.700447	0.787996	0.700235	0.516994	0.367616	0.278242	0.227391	0.432252	0.650048	0.608582	0.595697	0.46975	0.336566	0.333218	0.265949	0.67819
Cops7a	0.105542	0.27954	0.272982	0.133302	0.108467	0.0565117	0.080507	0.0877339	0.157743	0.176678	0.184652	0.121565	0.0969832	0.0416618	0.0179409	0.0789529	0.425823
Cops7b	0.0265905	0.102091	0.109745	0.0604043	0.0513515	0.0440121	0.0195162	0.0360505	0.0508517	0.114581	0.0954404	0.0572755	0.0512955	0.0288349	0.0190479	0.04124	0.107666
Cops8	0.311739	0.450136	0.390885	0.311155	0.263483	0.248125	0.253935	0.374248	0.254124	0.357265	0.313624	0.249467	0.205467	0.236117	0.19961	0.309964	0.506633
Cops9	0.64476	1.12783	0.716919	0.463521	1.18117	0.702359	0.755068	0.787103	0.561777	1.17561	1.24637	0.843843	0.820517	0.670191	0.609303	0.679868	1.05276
Copz1	0.270649	0.451952	0.54814	0.387737	0.49316	0.308204	0.20359	0.178809	0.27551	0.324728	0.434416	0.450545	0.337649	0.198828	0.165397	0.203693	0.45343
Coq10a	0.04422	0.0454557	0.0492428	0.0475237	0.0632072	0.0490521	0.0274982	0.0410459	0.0325426	0.0255432	0.0259312	0.0566267	0.0646576	0.041924	0	0.0256923	0.033004
Coq10b	0.224771	0.10236	0.173013	0.249197	0.16306	0.228478	0.199761	0.264613	0.116202	0.147275	0.210636	0.151128	0.148319	0.258354	0.325241	0.269505	0.127939
Coq2	0.120128	0.276736	0.276904	0.141909	0.0806813	0.0590174	0.0521777	0.0751275	0.138897	0.20295	0.173234	0.0886073	0.0767396	0.0685147	0.0223829	0.0805203	0.355356
Coq3	0.0167842	0.0903433	0.117532	0.10432	0.0532891	0.0188034	0.0119891	0.0264893	0.0365574	0.0848577	0.0774432	0.0702254	0.0576684	0.0110252	0.0380054	0.0317486	0.0907941
Coq4	0.0252596	0.109595	0.101323	0.0707155	0.0181437	0.01322	0.0133978	0.0149635	0.0509522	0.0933474	0.058261	0.0261805	0.0117525	0.0182724	0.0517503	0.0224716	0.119654
Coq5	0.221122	0.252215	0.25333	0.143441	0.104712	0.074088	0.134217	0.171635	0.13717	0.178273	0.179303	0.108726	0.0764756	0.108521	0.147393	0.193533	0.262738
Coq6	0.0320211	0.0913873	0.0997815	0.115448	0.0486196	0.0419041	0.0231114	0.0168665	0.0318619	0.0826784	0.0592021	0.0553259	0.030538	0.0229169	0.0730799	0.0241327	0.0867691
Coq7	0.0434934	0.373152	0.361177	0.331089	0.0717478	0.0348823	0.0212422	0.0249863	0.120954	0.382497	0.277239	0.131065	0.130294	0.0530487	0.0204007	0.0286744	0.355439
Coq8b	0.0299059	0.0385006	0.0459133	0.0533185	0.0431987	0.0386408	0.0199037	0.0278958	0.0143315	0.0302361	0.0204848	0.0389013	0.0287585	0.0429322	0.0288176	0.0297371	0.0449469
Coq9	0.0764029	0.133431	0.151582	0.116362	0.104554	0.0938115	0.0511956	0.0490418	0.0478971	0.0900644	0.108545	0.156082	0.13974	0.0184236	0.0341661	0.0605468	0.120571
Coro1a	2.48353	2.3787	2.84706	3.34832	3.13729	3.00183	1.74995	1.78912	1.60791	2.41355	2.51377	3.10204	3.00223	1.4006	1.68017	1.94902	1.8698
Coro1b	0.277336	0.392271	0.526733	0.524714	0.540295	0.487924	0.166105	0.225076	0.214511	0.276687	0.370293	0.403426	0.321661	0.119597	0.203658	0.298986	0.324968
Coro1c	0.132099	0.412437	0.446846	0.261128	0.238572	0.125718	0.0462913	0.111172	0.155871	0.286515	0.33353	0.169522	0.119396	0.00603892	0.0380082	0.0909694	0.3734
Coro2a	0.0129469	0.088131	0.119683	0.14012	0.114448	0.0555141	0.025633	0.0632268	0.0404771	0.114408	0.197032	0.145086	0.127453	0.0493809	0.0178016	0.105261	0.0827317
Coro7	0.094444	0.107989	0.213172	0.170512	0.167693	0.136877	0.0653284	0.134588	0.0449005	0.129038	0.220912	0.152678	0.110586	0.0402257	0.0879009	0.0985754	0.0424322
Cotl1	1.64964	1.5916	1.87951	1.73029	2.06577	1.65214	0.761366	0.849634	0.817917	1.36137	1.33794	1.61494	1.31905	0.683458	0.536512	0.797791	1.06726
Cox10	0.099129	0.228641	0.217294	0.152001	0.0979374	0.088122	0.0434221	0.0645871	0.134505	0.220178	0.223726	0.117602	0.104598	0.0180447	0.0394299	0.0474082	0.236006
Cox11	0.0379032	0.145361	0.159069	0.125984	0.0680638	0.0449886	0.0330662	0.036171	0.0759635	0.125673	0.0994023	0.0873299	0.0673043	0.00926059	0.0383142	0.0506397	0.163122
Cox14	0.538893	0.506963	0.468196	0.3535	0.467169	0.428614	0.51313	0.498901	0.393683	0.497643	0.496148	0.462958	0.436187	0.610642	0.481181	0.451328	0.578795
Cox15	0.0176069	0.0281891	0.033865	0.0231072	0.0229318	0.014455	0.0112102	0.01343	0.0345489	0.0340752	0.0548712	0.0203841	0.0171619	0.0174788	0.0202113	0.0266527	0.0372426
Cox16	0.131872	0.131428	0.0522217	0.106747	0.113891	0.0639572	0.182322	0.169563	0.0653511	0.221562	0.19315	0.0799785	0.107298	0.232955	0.233486	0.0822436	0.236531
Cox17	0.453954	1.28128	1.03633	0.843451	1.76437	0.745211	1.43172	1.04981	0.75757	1.66871	1.87479	0.976627	0.860857	1.44018	1.7717	1.03725	1.56398
Cox18	0.0662813	0.208897	0.220055	0.200128	0.110238	0.0639688	0.0328203	0.0388387	0.0998444	0.184427	0.159563	0.114067	0.10243	0	0.0388541	0.059036	0.206511
Cox19	0.0889172	0.356508	0.423467	0.333455	0.190301	0.151593	0.0772504	0.0933764	0.131395	0.391311	0.342834	0.191351	0.140493	0.0370028	0.0544736	0.0824298	0.321869
Cox20	0.341155	0.519433	0.484978	0.390042	0.702202	0.46464	0.472882	0.438729	0.308404	0.710365	0.784187	0.494767	0.479547	0.541902	0.461091	0.423462	0.364699
Cox4i1	2.05491	2.53579	2.63875	2.65236	2.55605	2.43489	1.8573	1.94605	1.83338	2.41598	2.5835	2.7383	2.68942	1.99402	1.93016	1.99866	2.4538
Cox5a	0.873962	1.93792	2.28976	2.30768	1.87438	1.48293	0.938921	0.915101	1.14602	2.15498	2.03214	1.88205	1.85652	0.928515	0.907727	0.861862	1.80842
Cox5b	1.0356	1.96087	1.98207	1.76325	2.0691	1.49548	1.12818	1.07544	1.1704	2.25139	2.28099	2.07136	2.15293	1.45517	1.0412	1.18826	1.93647
Cox6a1	1.21104	1.74295	1.85293	1.61598	1.80117	1.26568	1.30839	1.11639	1.21723	1.93298	2.09312	1.63522	1.40881	1.28282	1.18776	1.08117	1.59883
Cox6b1	1.18633	1.81998	1.7985	1.51211	2.14833	1.64732	1.51628	1.38395	1.1525	2.07221	2.11639	1.97305	1.99224	1.33818	1.40046	1.39832	1.82937
Cox6b2	0.00726841	0.00735351	0.0148562	0.00690969	0.0141394	0.0120801	0.0112335	0.00918202	0.00229423	0.0174825	0.0217229	0.0156648	0.0229883	0.0183648	0.0195602	0.00440149	0.00768191
Cox6c	1.33454	1.96522	1.60567	1.34196	2.13527	1.40879	1.5299	1.53484	1.35182	2.20359	2.26278	2.00991	2.12257	1.79902	1.41458	1.52936	1.96209
Cox7a2	0.926626	1.85788	1.78325	1.36302	1.61613	1.03638	1.04415	0.998501	1.21129	2.24736	2.22286	1.4399	1.49879	1.29861	0.887544	1.05458	1.79837
Cox7a2l	2.09256	1.2695	1.27619	1.30196	1.593	1.72452	1.27057	1.44234	0.905822	0.916298	1.01791	1.70239	1.43969	1.27031	1.08722	1.50897	1.17373
Cox7b	0.950947	1.47969	1.44772	1.25649	1.48976	1.16066	0.905806	1.02012	0.895359	1.92087	1.89439	1.34967	1.42469	0.867574	0.823189	1.00272	1.53199
Cox7c	1.35656	2.45808	1.81607	1.30875	2.02824	1.42406	1.56462	1.69035	1.51305	2.72225	2.52196	1.79002	1.91459	1.71203	1.41012	1.68833	2.519
Cox8a	1.73085	2.54106	2.42926	1.92298	2.32572	2.09371	1.88057	1.94267	1.74684	2.59277	2.64336	2.32623	2.46665	2.24431	1.95242	2.06543	2.43907
Cpd	0.00382534	0.00310424	0.0156412	0.0163329	0.00344541	0.00611809	0.00195948	0.00399617	0.00572025	0.0240448	0.054762	0.0220259	0.015812	0	0	0.00388655	0.0310494
Cpeb2	0.013483	0.0040818	0.00567058	0.00654178	0.0190612	0.0123329	0.0239462	0.046072	0.00777072	0.00847849	0.019279	0.0134517	0.0113571	0.0190376	0.0216275	0.0468352	0.0113191
Cpeb4	0.0312481	0.0164773	0.0216388	0.0427581	0.033116	0.0370831	0.020879	0.0385606	0.0181943	0.0202317	0.0334434	0.0231763	0.0148417	0.0237873	0.0779088	0.0422472	0.033372
Cpm	0.0505571	0.0353751	0.0677398	0.0416779	0.0321204	0.0251961	0.00583966	0.0171359	0.0183703	0.0484015	0.0331507	0.0115045	0.00988466	0.00627056	0	0.00508855	0.033192
Cpne3	0.0854456	0.067697	0.0892009	0.0930591	0.10464	0.0871391	0.0923721	0.18483	0.0404648	0.0979029	0.089277	0.0629611	0.0365905	0.0394355	0.108227	0.106911	0.0814128
Cpox	0.0559006	0.148614	0.249423	0.221798	0.123884	0.0716457	0.0313904	0.0671642	0.0738635	0.182027	0.225382	0.0828426	0.0597175	0.0186028	0	0.0692268	0.133347
Cpped1	0.016893	0.0332445	0.0435737	0.0385188	0.0491574	0.033047	0.00777372	0.021248	0.0151452	0.0302923	0.0375351	0.0498041	0.0378509	0.010408	0	0.0334788	0.0487345
Cpsf1	0.0452124	0.123005	0.109531	0.0899402	0.0469254	0.0460713	0.0275849	0.0363445	0.0554778	0.121736	0.116288	0.0580752	0.0376078	0.02143	0.021924	0.0441009	0.152602
Cpsf2	0.0900745	0.369945	0.428761	0.314648	0.253075	0.134627	0.0581963	0.116104	0.11313	0.445409	0.438353	0.245752	0.184555	0.072983	0.13175	0.141931	0.34672
Cpsf3	0.146611	0.201109	0.199859	0.185091	0.167692	0.105337	0.0829667	0.0798087	0.107088	0.138545	0.135124	0.127576	0.102957	0.0486401	0.0554317	0.0964132	0.21394
Cpsf4	0.0856336	0.236199	0.233348	0.157597	0.111566	0.0665762	0.0380715	0.0462904	0.10081	0.152928	0.162741	0.110099	0.0791878	0.0280132	0.0362728	0.071183	0.271387
Cpsf6	0.184858	0.463554	0.456763	0.354516	0.222995	0.157727	0.117908	0.198402	0.253538	0.343275	0.407307	0.270498	0.226108	0.0809745	0.156959	0.171079	0.500352
Cpsf7	0.092921	0.117939	0.100098	0.100576	0.0856806	0.068071	0.0347848	0.0717072	0.067947	0.122506	0.0912156	0.0797889	0.0552674	0.0396181	0.0628459	0.0754686	0.11739
Cpt1a	0.0319963	0.0550269	0.0751982	0.0883348	0.063279	0.0193539	0.0190042	0.0335732	0.0145872	0.0730409	0.0795336	0.146824	0.112066	0	0.0177874	0.0355477	0.0280156
Cpt2	0.0170745	0.0471748	0.0603044	0.0503976	0.0308426	0.00922022	0.019214	0.0123568	0.020485	0.0329181	0.0624816	0.0306371	0.0212043	0	0	0.0167641	0.0542306
Cptp	0.013432	0.0653625	0.0862085	0.0481856	0.0299023	0.0205735	0.0130281	0.0155847	0.0419429	0.0488896	0.0638411	0.0360836	0.0227826	0.0104257	0	0.0161462	0.0822472
Cr1l	0.300319	0.20309	0.298844	0.464382	0.452001	0.363212	0.212739	0.219535	0.138347	0.23996	0.264243	0.40617	0.357622	0.165092	0.201673	0.244787	0.190485
Cradd	0.045932	0.0411311	0.0786614	0.07152	0.0808303	0.0737377	0.0412334	0.0359027	0.0198959	0.0527092	0.0603477	0.0688356	0.0599994	0.0175058	0.0204903	0.0441419	0.0372862
Cramp1l	0.0470725	0.0586605	0.0552947	0.0692425	0.0436248	0.0410154	0.0213695	0.0611012	0.0211915	0.081426	0.0849723	0.0336667	0.030124	0.0154321	0	0.0544273	0.0521929
Crat	0.0041406	0.0132525	0.0219225	0.0133039	0.00936849	0.00669668	0.00672176	0.00604822	0.00279743	0.0142342	0.0217098	0.00568408	0.00513327	0	0.0196277	0.0159118	0.00743734
Crbn	0.345555	0.153119	0.183722	0.19939	0.29932	0.208271	0.114503	0.160011	0.154603	0.0889909	0.14478	0.276408	0.177221	0.18055	0.280581	0.284258	0.120108
Crcp	0.0998796	0.238073	0.274758	0.206913	0.203497	0.163734	0.0795794	0.0902118	0.116333	0.18121	0.230832	0.207157	0.161701	0.0666232	0.12651	0.0849292	0.253198
Creb1	0.134483	0.173478	0.226049	0.231551	0.207537	0.122134	0.100063	0.180704	0.0818812	0.228373	0.266577	0.162509	0.103889	0.0219208	0.182946	0.200094	0.139506
Creb3	0.12406	0.0962073	0.120826	0.120419	0.129844	0.104241	0.105138	0.0726297	0.086052	0.0662826	0.1116	0.131161	0.104312	0.0561663	0.112682	0.0663988	0.101413
Creb3l1	0.0014399	0.00949794	0.0263236	0.0201794	0.0219427	0.018532	0.00172186	0.000451005	0.000555582	0.00743571	0.0236559	0.0188601	0.0134201	0.00890315	0	0.00834604	0.00265063
Crebbp	0.200387	0.139711	0.180803	0.181347	0.167728	0.16024	0.127242	0.255426	0.0890677	0.222553	0.256327	0.143258	0.108752	0.0598559	0.166362	0.226955	0.146181
Crebrf	0.0858454	0.0177603	0.012428	0.0437426	0.074743	0.130557	0.0619486	0.120592	0.037344	0.0312095	0.0301993	0.0616509	0.0457219	0.047843	0.0265037	0.183412	0.0208982
Crebzf	0.0724152	0.0508814	0.0585176	0.0536012	0.0543154	0.0545957	0.0331735	0.0804285	0.0298114	0.0483824	0.0729125	0.0595568	0.0371755	0.0212204	0.0394476	0.0908543	0.0595933
Creg1	0.113548	0.132339	0.15902	0.160674	0.0932305	0.0627765	0.0744958	0.0744994	0.101664	0.117484	0.123074	0.0737164	0.0641321	0.10762	0.0151501	0.0875889	0.15993
Creld1	0.0131638	0.00882291	0.0139235	0.0102087	0.0188982	0.00572433	0.00552415	0.0099427	0.00965914	0.00953099	0.00349438	0.00706062	0.00949468	0.00839218	0.0179409	0.0107624	0.0194864
Creld2	0.0711361	0.506109	0.630221	0.335322	0.164639	0.0981698	0.116582	0.0930412	0.215974	0.415438	0.443904	0.17802	0.127677	0.140044	0.112095	0.103174	0.467388
Crem	0.0440822	0.0715867	0.0782007	0.0939076	0.0849965	0.107604	0.0362146	0.0375271	0.0596958	0.110134	0.0813211	0.0719169	0.0712236	0.120321	0.0420487	0.0507986	0.194738
Crim1	0.0454774	0.0214122	0.0101536	0.00995884	0.0334455	0.0357349	0.0486257	0.091569	0.0286469	0.0284742	0.0173288	0.00909175	0.00712604	0.0184913	0.0621235	0.0866423	0.0725552
Crip1	1.8402	1.86472	2.50819	2.59861	3.95714	3.10269	2.91351	2.75275	1.12939	2.19939	3.29004	3.31376	3.48673	2.91153	2.91451	2.60718	0.984234
Crip2	0.0342384	0.0474412	0.116263	0.148125	0.120093	0.070045	0.0334806	0.0793216	0.0316763	0.0503556	0.0645058	0.0467411	0.0344902	0.0101124	0.0538915	0.0714757	0.0379724
Cript	0.395731	0.459561	0.678591	0.731221	0.658799	0.539679	0.396793	0.453504	0.299933	0.541469	0.64393	0.526421	0.477727	0.419438	0.40345	0.415291	0.395282
Crk	0.0862256	0.090883	0.0926686	0.108812	0.0724268	0.0555415	0.0606548	0.0943749	0.0443289	0.0852687	0.090356	0.0756325	0.0623744	0.0561005	0.022303	0.0907538	0.132592
Crlf2	0.232317	0.152997	0.218231	0.322861	0.341161	0.26244	0.108191	0.163814	0.0658174	0.124567	0.25468	0.565239	0.534584	0.13716	0.208654	0.233561	0.139485
Crlf3	0.726313	0.229916	0.2951	0.307981	0.348901	0.294943	0.239282	0.405998	0.203084	0.321628	0.319777	0.243205	0.217013	0.1581	0.169262	0.262466	0.281238
Crls1	0.0337674	0.158979	0.167084	0.104677	0.0694585	0.0394593	0.0236348	0.0315263	0.085448	0.127047	0.109924	0.0847948	0.0513428	0.0418058	0.0166269	0.0371338	0.201793
Crmp1	0.00293527	0.00488279	0.0193216	0.0430352	0.0448854	0.0257227	0.0101343	0.0113688	0.00167395	0.00289823	0.0449346	0.0770456	0.107115	0.0357206	0.0202113	0.0639272	0.00417195
Crnkl1	0.0991777	0.183402	0.166944	0.183219	0.19797	0.135486	0.0645353	0.0874035	0.0760588	0.235954	0.191614	0.150703	0.134053	0.0737252	0.0946761	0.0950127	0.191111
Crot	0.0891713	0.0478177	0.116628	0.142694	0.363628	0.256174	0.129507	0.218799	0.0423145	0.054098	0.0870713	0.253787	0.169776	0.0997586	0.0943214	0.282851	0.0377443
Crtam	0.0482975	0.132736	0.124209	0.120519	0.228601	0.237992	0.0656276	0.128429	0.0834988	0.085687	0.0908227	0.340947	0.20998	0.0345048	0.0784879	0.14272	0.116293
Crtap	0.0104751	0.0341966	0.0358255	0.0151929	0.0176859	0.00648624	0.00678393	0.00984485	0.0105934	0.0212043	0.036233	0.0184382	0.014819	0.0103344	0.019796	0.0140468	0.040028
Crtc1	0.0176661	0.02241	0.0195282	0.0156057	0.00859143	0.0122494	0.0106002	0.0149402	0.0142038	0.0218593	0.0256456	0.0203937	0.012895	0.00920433	0	0.0140133	0.0267817
Crtc2	0.044472	0.0376855	0.0546737	0.050318	0.0376183	0.0346596	0.0328643	0.0410482	0.0700619	0.0569518	0.0615163	0.0467043	0.0364024	0.0473896	0.0374314	0.0519029	0.069629
Crtc3	0.230088	0.0780671	0.0731269	0.0758662	0.0992313	0.108183	0.0790399	0.152515	0.0601832	0.0763345	0.0816984	0.095157	0.0909922	0.0895077	0.0194752	0.129371	0.0922155
Cry1	0.0863961	0.0655884	0.105132	0.0901593	0.15357	0.126524	0.0517174	0.0802823	0.0620967	0.0432404	0.0704925	0.108524	0.0757535	0.0350902	0.0659813	0.0550471	0.071615
Cry2	0.0169791	0.0168039	0.0151289	0.0178096	0.0065268	0.0104556	0.00577218	0.0206092	0.0174074	0.0304576	0.0175732	0.0111784	0.0133592	0.020587	0	0.0252934	0.0266084
Crybb1	0	0.00110031	0.0208346	0.0342717	0.0470854	0.0477793	0.0206203	0.00363306	0.000951956	0.00211742	0.00872193	0.0139851	0.00463849	0	0.0179409	0.000915122	0
Crybg1	0.0911457	0.102704	0.156274	0.136654	0.192894	0.158037	0.1116	0.185518	0.0582454	0.093804	0.155396	0.123086	0.100529	0.0300987	0.0418402	0.101281	0.0727866
Crybg2	0.0127668	0.0177232	0.0198879	0.011012	0.00489971	0.00391139	0.00274152	0.0104349	0.0133416	0.0158786	0.0157028	0.0114343	0.00663849	0	0	0.0127972	0.0201182
Crybg3	0.00864543	0.00412069	0.0180273	0.0303124	0.0245705	0.0112185	0.0261673	0.058909	0	0.0208789	0.0290921	0.0233931	0.0126026	0.0197753	0.019796	0.0265321	0.00512753
Cryl1	0.0402067	0.0617581	0.0384864	0.0319759	0.0165352	0.00750668	0.00451951	0.0219146	0.02096	0.0214472	0.0218394	0.025497	0.0241988	0.00961264	0.0270044	0.00981216	0.0690746
Cryz	0.00889466	0.0210664	0.0401605	0.0302999	0.011774	0.00531257	0.00283395	0.00499153	0.00456175	0.0204664	0.0408345	0.0212369	0.014797	0	0	0.00583885	0.023094
Cryzl1	0.080811	0.0657692	0.0767486	0.0737231	0.0885361	0.0567769	0.0595362	0.0698762	0.0591517	0.0782842	0.0901761	0.104023	0.0572651	0.0640647	0.107466	0.0646407	0.0581034
Cs	0.204244	0.645721	0.663131	0.464026	0.365845	0.210679	0.11957	0.1432	0.247333	0.515069	0.574042	0.309018	0.222615	0.0621173	0.144843	0.138028	0.680998
Csad	0.025053	0.0140754	0.017723	0.0103874	0.011207	0.00755997	0.0026775	0.0169376	0.00920583	0.0139112	0.0213283	0.0134276	0.0067915	0	0	0.013732	0.0178149
Csde1	0.558396	0.575008	0.659557	0.670419	0.505797	0.492499	0.348017	0.600381	0.427116	0.746738	0.807814	0.477036	0.351015	0.343214	0.253539	0.604878	0.697839
Cse1l	0.0537125	0.378277	0.252481	0.150293	0.0952656	0.0371421	0.0282587	0.074374	0.143587	0.36926	0.351481	0.0866619	0.0702165	0.0284425	0	0.0489665	0.458098
Csf2ra	0.0174826	0.0110962	0.00932499	0.0125655	0.00556583	0.00172711	0.00608071	0.0189556	0.0151294	0.0109829	0.0270683	0.0138696	0.00766388	0	0	0.0224716	0.0147785
Csgalnact2	0.0250025	0.0163962	0.0305774	0.0201333	0.0395264	0.0303476	0.0207939	0.0291777	0.0204007	0.0161062	0.0278991	0.0264991	0.018366	0.0191429	0.0556057	0.0343962	0.0145142
Csk	0.509513	0.809568	0.825186	0.484041	0.547786	0.523878	0.335513	0.451129	0.434997	0.568725	0.636235	0.426988	0.350419	0.315133	0.295639	0.485402	0.747634
Csnk1a1	0.72664	0.705003	0.836942	0.921276	0.728983	0.656287	0.395748	0.537034	0.537798	0.858364	0.848447	0.706165	0.555813	0.39814	0.439155	0.610441	0.647809
Csnk1d	0.258867	0.34605	0.403182	0.299374	0.300824	0.268205	0.112279	0.204152	0.245533	0.27989	0.32248	0.291221	0.215493	0.139066	0.217191	0.228502	0.396536
Csnk1e	0.0500866	0.0435623	0.055149	0.0520239	0.0439607	0.0379844	0.0180676	0.0436567	0.047795	0.0687103	0.0465679	0.0366137	0.0292385	0.0205212	0	0.0688756	0.117151
Csnk1g1	0.106468	0.0503908	0.0868252	0.0812543	0.118406	0.0774688	0.0448162	0.129105	0.0402362	0.0746145	0.103274	0.11269	0.0711556	0.0299899	0.0891359	0.124032	0.0615384
Csnk1g2	0.213522	0.152815	0.195166	0.148326	0.171058	0.148329	0.0924912	0.161074	0.0986545	0.119821	0.191647	0.142437	0.118451	0.0548209	0.137438	0.178333	0.163365
Csnk1g3	0.0996985	0.116083	0.135209	0.114724	0.1073	0.0885961	0.0466389	0.0779359	0.0924833	0.112743	0.142571	0.116373	0.0550807	0.0444013	0.0556005	0.133088	0.105805
Csnk2a1	0.206153	0.292355	0.316427	0.245663	0.24722	0.133571	0.134609	0.215461	0.164518	0.482565	0.526964	0.177131	0.109524	0.187173	0.119612	0.205929	0.313537
Csnk2a2	0.015269	0.0532826	0.0466066	0.0368853	0.0228646	0.0149331	0.0222165	0.0477814	0.0249555	0.0636106	0.0741203	0.04887	0.0201578	0.0102487	0.0200267	0.0542812	0.0924868
Csnk2b	0.413561	0.984448	1.02307	0.980811	0.888285	0.649967	0.362525	0.370514	0.461313	0.799427	0.85982	0.815898	0.697124	0.50454	0.466902	0.454147	0.969811
Cspp1	0.136708	0.0913797	0.121255	0.137541	0.14463	0.0965419	0.0797507	0.138527	0.0409359	0.178186	0.194287	0.122067	0.0794549	0.0695663	0.123549	0.142408	0.0838943
Csrnp1	0.207034	0.106262	0.0866809	0.160829	0.118422	0.355414	0.107142	0.0881121	0.273706	0.0691927	0.0896902	0.151657	0.185832	0.23633	0.28497	0.117831	0.188702
Csrp1	0.214555	0.339311	0.484224	0.461567	0.346146	0.191082	0.062968	0.084786	0.183186	0.262757	0.398868	0.348423	0.301462	0.0885296	0.0650404	0.106313	0.348813
Csrp2	0.0073408	0.0729515	0.103334	0.0770977	0.0313761	0.0261199	0.0104621	0.0117338	0.022672	0.0887481	0.11499	0.0253981	0.0356165	0	0	0.0143181	0.0746767
Cst3	0.379694	0.473518	0.686821	0.989794	0.81833	0.690769	0.473811	0.48198	0.289638	0.582336	0.732236	0.824724	0.831025	0.392068	0.479248	0.546582	0.428488
Cst7	0.373712	0.743595	0.904103	0.733823	0.773059	0.778232	0.526067	0.546674	0.422517	0.704236	0.822105	0.704799	0.462388	0.920816	0.923186	0.859484	0.836648
Cstb	0.311341	0.450627	0.551339	0.423006	0.566216	0.390119	0.304338	0.271879	0.331237	0.514259	0.52149	0.635769	0.493212	0.536025	0.281961	0.330821	0.47293
Cstf1	0.0642439	0.139859	0.166162	0.0966167	0.0719793	0.0578558	0.0287862	0.0321265	0.0542584	0.108668	0.113945	0.0716452	0.0656901	0.0462565	0.0575893	0.0522268	0.187815
Cstf2	0.0598178	0.249977	0.242339	0.160119	0.115314	0.054832	0.0401055	0.0494455	0.110071	0.239122	0.222451	0.120099	0.0917368	0.0341754	0	0.071093	0.257466
Cstf2t	0.0594865	0.0387681	0.0528804	0.0339087	0.0489301	0.0247265	0.0237156	0.0536629	0.0269542	0.0443024	0.0601947	0.0505177	0.0272025	0.00976972	0.0177732	0.051609	0.0490231
Cstf3	0.0981246	0.157008	0.162767	0.177137	0.120078	0.0824211	0.0595294	0.0704984	0.0795432	0.218097	0.171851	0.136198	0.126387	0.0391033	0.0313457	0.0949396	0.160863
Ctbp1	0.508208	0.5874	0.793034	0.586874	0.546939	0.389356	0.227865	0.294991	0.498682	0.382312	0.533424	0.606719	0.456886	0.198381	0.311974	0.345838	0.61275
Ctbs	0.0111027	0.0139064	0.0185022	0.0271521	0.023864	0.0202238	0.00597038	0.0143915	0.0056002	0.0160014	0.00998944	0.0239462	0.0166918	0	0	0.0227619	0.0138756
Ctc1	0.0220513	0.064203	0.0855124	0.0672455	0.0297441	0.00998403	0.0158123	0.0232506	0.0206225	0.0961883	0.115044	0.0418583	0.0390935	0	0	0.0245423	0.0711019
Ctcf	0.317219	0.436391	0.717162	0.767136	0.480235	0.346823	0.212084	0.355028	0.226859	0.643622	0.693898	0.438212	0.341102	0.165951	0.253654	0.401674	0.403991
Ctdnep1	0.131191	0.382869	0.300946	0.179978	0.141095	0.114677	0.0899272	0.114433	0.1783	0.264238	0.275434	0.135176	0.127023	0.0881055	0.0714057	0.121398	0.473155
Ctdp1	0.0775808	0.103938	0.0993417	0.0789656	0.0570252	0.0484822	0.0338185	0.0487875	0.0688109	0.0785807	0.0824212	0.0535872	0.0369381	0.0176126	0.0251947	0.055797	0.118322
Ctdsp1	0.194201	0.153494	0.219414	0.156651	0.218613	0.161923	0.15787	0.190024	0.0763177	0.118	0.169442	0.169792	0.130883	0.116443	0.186628	0.219754	0.119759
Ctdsp2	0.107683	0.0467884	0.0635625	0.0603998	0.055938	0.0341278	0.0416919	0.113452	0.0317509	0.0478407	0.0574131	0.0578943	0.0433413	0.0102931	0.0684997	0.09558	0.0478036
Ctdspl2	0.10102	0.120545	0.152491	0.185303	0.134394	0.115233	0.0509472	0.098182	0.0927276	0.196769	0.18552	0.117713	0.0856769	0.0996353	0.183422	0.116384	0.096904
Ctla2a	0.156376	1.32874	1.36106	1.57882	1.81429	1.84459	0.922424	1.01892	0.403596	1.6253	0.677895	1.53605	1.55105	0.649775	0.741371	0.936729	0.405324
Ctla2b	0.0210559	0.31325	0.37673	0.457038	0.481201	0.456146	0.119756	0.107682	0.0789836	0.497685	0.242267	0.422669	0.351326	0.117368	0.135174	0.121628	0.0690652
Ctla4	0.0514626	0.0951431	0.117529	0.215993	0.187926	0.18693	0.0173357	0.0352682	0.0614182	0.411275	0.298304	0.497978	0.460569	0.278546	0.192898	0.203689	0.48153
Ctnna1	0.0183588	0.0829588	0.095051	0.0949471	0.068822	0.0339372	0.0165638	0.0378836	0.0365388	0.0888464	0.0996803	0.0512756	0.0242404	0	0	0.0284651	0.0653277
Ctnnb1	0.094272	0.290403	0.288176	0.239457	0.147424	0.0873467	0.0682189	0.141209	0.12266	0.260132	0.288403	0.157732	0.0967246	0.0320459	0.0177874	0.131039	0.31027
Ctnnbip1	0.0153776	0.058728	0.122122	0.113372	0.0916384	0.0762236	0.0209428	0.0187661	0.017764	0.050658	0.084196	0.0942816	0.0717743	0.0679675	0.0547199	0.0697898	0.0363951
Ctnnbl1	0.187301	0.29461	0.283594	0.285285	0.238992	0.164744	0.086084	0.0974291	0.153563	0.190385	0.189382	0.256749	0.197979	0.039169	0.0797202	0.0905278	0.343392
Ctps	0.0352153	0.298896	0.268356	0.122638	0.0576147	0.0249205	0.0106139	0.0149552	0.154497	0.211944	0.163486	0.0637377	0.0332511	0.0100928	0	0.0116512	0.399467
Ctps2	0.153324	0.0672526	0.141338	0.180093	0.198547	0.142467	0.0956457	0.0737068	0.0732269	0.0597577	0.129032	0.14847	0.0847443	0.0304732	0.142113	0.113006	0.0379863
Ctr9	0.0866284	0.102886	0.140264	0.16293	0.138882	0.106866	0.0584954	0.0981774	0.0658421	0.185635	0.177487	0.104949	0.0783836	0.0843434	0.058812	0.0928477	0.122026
Ctsa	0.264653	0.14676	0.237878	0.273252	0.541505	0.481108	0.245655	0.205861	0.132124	0.135002	0.219604	0.440797	0.318951	0.297026	0.227301	0.299169	0.1495
Ctsb	0.275709	0.584882	0.690728	0.640885	0.650356	0.527067	0.235526	0.245823	0.299994	0.545073	0.724958	0.768888	0.772809	0.36786	0.395649	0.364199	0.688397
Ctsc	0.257678	0.280131	0.491502	0.644173	0.641107	0.34016	0.198312	0.195516	0.209548	0.286579	0.43566	0.60066	0.391303	0.413357	0.369631	0.37164	0.260774
Ctsd	0.778857	0.601609	1.27542	1.67699	2.21033	2.0355	1.19701	1.13358	0.242974	0.633797	1.14454	1.69772	1.36107	0.901664	1.02699	1.43241	0.335295
Ctse	0.399206	0.173524	0.164716	0.196304	0.544984	0.428402	0.125449	0.157693	0.091128	0.0984226	0.236963	0.625281	0.481216	0.115139	0.189289	0.181243	0.0477923
Ctsl	0.0579081	0.0301922	0.0143048	0.0100849	0.00803	0.0196514	0.00277844	0.0221846	0.0336979	0.0425	0.013224	0.0199156	0.0135237	0.00891713	0.0206092	0.0292412	0.0438509
Ctso	0.148821	0.0567157	0.0853456	0.0728109	0.162221	0.0838893	0.0928598	0.124224	0.0665711	0.0481577	0.0797849	0.144666	0.0803598	0.0467986	0.144931	0.155803	0.0498468
Ctss	0.521715	0.30768	0.1963	0.224023	0.23908	0.200781	0.208117	0.19279	0.441332	0.13087	0.123316	0.349548	0.265848	0.279671	0.238999	0.294768	0.291985
Ctsw	0.766951	0.465809	0.729594	1.05398	1.38209	1.22342	0.79926	0.978666	0.324266	0.402248	0.589197	1.11411	1.1386	0.661569	0.837185	0.891753	0.233826
Ctsz	0.200044	0.501771	0.464517	0.352113	0.198782	0.14132	0.133765	0.153657	0.303789	0.401022	0.442853	0.271553	0.179977	0.113754	0.111294	0.131137	0.746456
Ctu1	0.0179252	0.020725	0.026173	0.0185172	0.0176085	0.0125561	0.00901317	0.00926469	0.0179435	0.0196497	0.02195	0.0175705	0.0192569	0	0.0195419	0.0147415	0.0334466
Ctu2	0.0990052	0.214332	0.214437	0.174329	0.119416	0.0953632	0.0386535	0.0610703	0.082211	0.159671	0.14293	0.122771	0.0896549	0	0.0204419	0.0740891	0.248417
Cuedc2	0.148477	0.23599	0.263086	0.286363	0.222461	0.14606	0.105798	0.118393	0.133628	0.196321	0.228185	0.30654	0.241188	0.113269	0.160524	0.118173	0.317812
Cul1	0.168463	0.359641	0.367057	0.266246	0.191352	0.13817	0.104288	0.155512	0.219632	0.38492	0.328561	0.198919	0.142959	0.0793764	0.205607	0.149098	0.380965
Cul2	0.0317298	0.127392	0.125216	0.082297	0.0629391	0.0284604	0.0202426	0.0274375	0.0576481	0.132056	0.102573	0.0564966	0.033261	0.0273556	0.0191279	0.0407525	0.154391
Cul3	0.12905	0.291141	0.281463	0.245202	0.146451	0.114609	0.100504	0.193466	0.146848	0.334174	0.393077	0.138975	0.0929018	0.0730007	0.0575614	0.144151	0.308857
Cul4a	0.0553748	0.0571485	0.0693958	0.0492461	0.0543616	0.0343705	0.0254939	0.0372044	0.0414032	0.0589607	0.057521	0.0577645	0.0342753	0.00910923	0.0418516	0.0448378	0.0588184
Cul4b	0.0521501	0.0876457	0.0682934	0.0528808	0.0376242	0.0245693	0.017247	0.0218449	0.0515968	0.0704956	0.0473576	0.036805	0.0274322	0.0177748	0.0659201	0.0274827	0.0986452
Cul5	0.114667	0.191098	0.21017	0.214341	0.130413	0.0839583	0.0545609	0.10101	0.096819	0.249531	0.184215	0.145288	0.103851	0.116275	0.158488	0.111302	0.206913
Cul9	0.0117695	0.0225532	0.00503153	0.000587607	0.00528373	0.00119054	0.00252817	0.00831542	0.0114571	0.00846998	0.00159038	0.00552428	0.0019193	0.00832486	0	0.0219521	0.0444917
Cuta	0.46097	0.774146	0.89337	0.841778	0.735943	0.593912	0.474173	0.456976	0.374767	0.700419	0.758603	0.612862	0.530723	0.278985	0.366786	0.435178	0.619074
Cutc	0.0462092	0.048948	0.0833612	0.0833546	0.0700833	0.0477932	0.0410866	0.0428086	0.0353012	0.0489838	0.0835918	0.0914054	0.0765738	0.0447741	0	0.0492627	0.0589573
Cux1	0.140955	0.0700029	0.0841803	0.062764	0.065674	0.0468546	0.0440043	0.104316	0.0567035	0.0598025	0.0754622	0.074594	0.0536736	0.0511252	0	0.0713069	0.108091
Cwc15	0.436254	0.829848	1.06051	1.21994	0.787805	0.74901	0.441956	0.509557	0.411876	1.02463	1.01848	0.818663	0.718114	0.350363	0.406439	0.520535	0.782706
Cwc22	0.0644053	0.119922	0.115518	0.099768	0.0789329	0.0556699	0.0332761	0.0538877	0.0645067	0.146455	0.115018	0.0824612	0.0497542	0.03533	0.0151501	0.0608559	0.139256
Cwc25	0.0562012	0.0900122	0.125524	0.140364	0.141736	0.156255	0.0502089	0.0815194	0.0552703	0.166069	0.155581	0.109422	0.121399	0.134314	0.0558996	0.12477	0.0944919
Cwc27	0.070781	0.121006	0.108804	0.113091	0.0715593	0.043942	0.0288505	0.0397236	0.0483859	0.12849	0.107456	0.0867634	0.0871633	0.0290794	0.0399615	0.0571262	0.140011
Cwf19l1	0.0152868	0.0494512	0.0484444	0.0314215	0.0239244	0.0148449	0.00925955	0.0157201	0.0161963	0.0586193	0.0565642	0.0280662	0.0241087	0	0	0.0173619	0.0526728
Cwf19l2	0.0724626	0.0638273	0.049118	0.0466672	0.0649809	0.0392965	0.0575964	0.07531	0.0445141	0.0846116	0.0790786	0.0551185	0.0470263	0.0449577	0.0130109	0.0901168	0.0676508
Cx3cr1	0.0149639	0.00547199	0.0180012	0.167724	0.464394	0.540646	0.282209	0.470569	0.00419828	0.00260524	0.0680603	0.0544305	0.0545767	0.115426	0.311299	0.410479	0.00927014
Cxcl10	0.01821	0.13102	0.0801523	0.0731571	0.0419794	0.052212	0.025559	0.048545	0.280432	0.0755173	0.0918295	0.0705466	0.0812207	0.0652574	0.362548	0.155349	0.671325
Cxcr3	0.0600939	0.242544	0.609809	0.806732	0.753074	0.577601	0.247367	0.205272	0.0426128	0.256699	0.420004	0.772617	0.549906	0.223302	0.24853	0.441398	0.0605704
Cxcr4	0.102958	0.0205709	0.0375789	0.0607256	0.00468241	0.00458627	0.0603582	0.165012	0.063071	0.0591355	0.131629	0.0159458	0.0234953	0.0775214	0.234095	0.0667148	0.0113759
Cxcr5	0.00573717	0.0203093	0.00668402	0.0062331	0.00104663	0	0.00929653	0.0025229	0.0142064	0.0115611	0.0120281	0.00679855	0.00475603	0.0177876	0.0387868	0.0245741	0.0415203
Cxcr6	0.109536	0.0611564	0.329084	0.40061	0.963816	0.788228	0.588309	0.516332	0.0596279	0.118145	0.413193	1.04792	0.679834	0.627746	0.481591	0.955519	0.032883
Cxxc1	0.169189	0.214733	0.214308	0.178436	0.168725	0.15344	0.0563529	0.0888254	0.130372	0.175704	0.188284	0.1497	0.109104	0.0542587	0.06555	0.109172	0.211523
Cxxc5	0.0975657	0.0193056	0.00258999	0	0.00159497	0.00094386	0.00180545	0.00243299	0.0322815	0.00468201	0.00639718	0.00385207	0.00613499	0.00869336	0	0.0134403	0.0213875
Cyb561d1	0.0169234	0.0124963	0.0201287	0.021255	0.0238045	0.0217326	0.0213266	0.023213	0.00633816	0.00925188	0.028173	0.0256307	0.0145252	0.0103518	0.0538453	0.0281002	0.017499
Cyb561d2	0.118099	0.296068	0.42956	0.407603	0.256556	0.19984	0.0881249	0.0799426	0.0994838	0.2714	0.284577	0.232743	0.158354	0.0700341	0.104381	0.0966239	0.239146
Cyb5a	0.573987	0.512423	0.513931	0.507392	0.437728	0.425542	0.265742	0.311833	0.301219	0.622465	0.481724	0.422718	0.34258	0.226778	0.327079	0.328985	0.494329
Cyb5b	0.130504	0.789572	0.79654	0.640774	0.322625	0.240732	0.131365	0.116974	0.434691	0.813108	0.661622	0.245459	0.175839	0.0543995	0.140744	0.134077	0.836532
Cyb5d2	0.014487	0.017709	0.0187532	0.0227238	0.0174429	0.0124364	0.0118199	0.0123787	0.00802413	0.0146478	0.0162862	0.0146296	0.0109928	0	0	0.0241068	0.0156829
Cyb5r1	0.0192039	0.0644243	0.0823145	0.0525848	0.0276627	0.0171911	0.0244199	0.0233476	0.0366833	0.0972156	0.0966272	0.0300196	0.0175702	0.0312119	0.0197332	0.0258654	0.0750903
Cyb5r3	0.116516	0.149991	0.186664	0.156088	0.156375	0.109105	0.0690452	0.0972568	0.121849	0.130971	0.140778	0.159702	0.176301	0.0863441	0.0868192	0.130025	0.169541
Cyb5r4	0.218434	0.335978	0.497673	0.357923	0.442667	0.287255	0.190571	0.245191	0.204096	0.272928	0.402533	0.477774	0.277128	0.0863779	0.114468	0.272654	0.303057
Cyb5rl	0.0108543	0.0183125	0.021024	0.0155246	0.00936764	0.00351168	0.00299434	0.0107612	0.0118302	0.0158132	0.0140454	0.0098409	0.00559563	0	0.0179409	0.00738262	0.0184781
Cyba	1.2324	1.6228	2.2199	2.63377	2.68386	2.38728	1.89881	1.65288	1.09663	1.59253	1.97182	2.11929	1.87391	1.87694	1.78682	1.77644	1.26605
Cyc1	0.385123	1.22706	1.2557	1.05479	0.551663	0.345179	0.231376	0.245774	0.612727	1.09581	0.891189	0.579385	0.456228	0.198512	0.254212	0.239273	1.21073
Cycs	0.597971	1.64887	1.65597	1.16692	0.864675	0.487326	0.660848	0.551073	1.34894	2.03308	1.8667	0.904982	0.796117	0.580536	0.707644	0.503228	1.86064
Cyfip1	0.00779273	0.00979167	0.0266564	0.0394493	0.0384358	0.0289633	0.0153198	0.0394813	0.0131706	0.0236623	0.0329731	0.0272626	0.020264	0.0192814	0.0575118	0.0672105	0.00961471
Cyfip2	0.210453	0.373988	0.422389	0.421207	0.298141	0.221209	0.151518	0.275146	0.183019	0.360004	0.469058	0.252798	0.164258	0.0689761	0.144773	0.3228	0.33775
Cyhr1	0.106356	0.129176	0.138334	0.114124	0.124956	0.141374	0.0931673	0.122636	0.0597338	0.0825064	0.128524	0.139295	0.108609	0.0178167	0.0887566	0.129555	0.153408
Cyld	0.124735	0.162476	0.157498	0.127166	0.143463	0.10822	0.086034	0.144761	0.100907	0.183767	0.184522	0.124951	0.0834639	0.148436	0.161031	0.171154	0.15373
Cyp20a1	0.0272521	0.0847052	0.134627	0.106173	0.0736616	0.0300827	0.022006	0.0234981	0.02878	0.0724452	0.0956634	0.104671	0.0548938	0.0174871	0.0171756	0.0359317	0.0858102
Cyp4f13	0.0672253	0.0119207	0.00561451	0.0106597	0.020501	0.017514	0.0192489	0.0298097	0.0117447	0.00471965	0.00794296	0.0278379	0.0130296	0.0400947	0	0.0448786	0.0158708
Cyp4v3	0.0175095	0.00682217	0.00725506	0.00816878	0.0105648	0.00950782	0.0140309	0.0203466	0.0170934	0.00860273	0.00504168	0.0194137	0.0268902	0	0.0177732	0.0285565	0.00350768
Cyp51	0.0365875	0.145544	0.197772	0.109642	0.0761204	0.0390984	0.0124641	0.0350565	0.051454	0.150082	0.14824	0.0690067	0.0425962	0	0	0.0519556	0.0958746
Cysltr2	0.00389799	0.0106308	0.0157422	0.0185663	0.0136127	0.0166057	0.0130587	0.00846977	0.00733271	0.00797815	0.0112768	0.0110588	0.0231548	0.0189231	0.0196277	0.0432233	0.0164537
Cyth1	0.397677	0.0981034	0.108214	0.0920036	0.192853	0.205121	0.127032	0.184496	0.229816	0.0730538	0.116125	0.139097	0.080963	0.0293181	0.187044	0.153415	0.120517
Cyth2	0.169269	0.150827	0.210121	0.236684	0.203584	0.158451	0.134697	0.124487	0.0940757	0.128817	0.190255	0.187198	0.140085	0.107898	0.191511	0.124877	0.13011
Cyth3	0.0730211	0.0192183	0.0114769	0.00749131	0.0102819	0.00769987	0.00694245	0.0100016	0.0259744	0.0193956	0.00441212	0.0162025	0.0149545	0.0274422	0	0.0561056	0.0239688
Cyth4	0.294735	0.172985	0.35046	0.338031	0.52165	0.435659	0.263478	0.421004	0.130789	0.167358	0.275004	0.327734	0.253548	0.158305	0.333115	0.355933	0.155154
Cytip	0.782156	0.503867	0.672757	0.82944	0.70846	0.734519	0.316111	0.479075	0.36547	0.700054	0.682594	0.626739	0.530497	0.250696	0.290854	0.469208	0.557894
D030056L22Rik	0.0765723	0.229609	0.260556	0.222893	0.104509	0.0810049	0.0519429	0.0571641	0.134376	0.164807	0.193889	0.10698	0.0800143	0.0601133	0.153131	0.0817118	0.288266
D10Jhu81e	0.186577	0.154248	0.195156	0.179393	0.195745	0.176062	0.106601	0.131068	0.0755457	0.121555	0.159985	0.152367	0.118213	0.131733	0.182997	0.131243	0.140789
D10Wsu102e	0.0943373	0.168968	0.159689	0.10064	0.0972416	0.0667944	0.0451255	0.0661054	0.093684	0.181764	0.112772	0.0934191	0.0701401	0.0251642	0.0731111	0.0623409	0.213063
D11Wsu47e	0.0164355	0.0269144	0.0295563	0.0191499	0.0117364	0.0116779	0.00611598	0.0145939	0.0256292	0.0228748	0.0135535	0.0173044	0.00979894	0.0194847	0.0130109	0.0202596	0.0340957
D16Ertd472e	0.150227	0.29409	0.340577	0.347399	0.365099	0.309463	0.1797	0.195456	0.204468	0.36284	0.433045	0.510068	0.590736	0.427126	0.120715	0.171979	0.334941
D17H6S53E	0.00826319	0.0117481	0.0178447	0.0062003	0.0185673	0.00555789	0.0156979	0.0231379	0.0130519	0.0145211	0.0214644	0.00694807	0.00775481	0.0191336	0.0582506	0.0321636	0.0201096
D17Wsu92e	0.0985905	0.259636	0.187745	0.128602	0.104403	0.0901308	0.0622189	0.0977892	0.146105	0.205029	0.167926	0.145524	0.126342	0.0200637	0.0223829	0.0841032	0.32737
D1Ertd622e	0.116227	0.217471	0.328403	0.26108	0.293889	0.267224	0.199395	0.230769	0.126071	0.193344	0.280405	0.199607	0.137968	0.105534	0.126937	0.167083	0.195864
D230025D16Rik	0.0386595	0.0496262	0.0435975	0.0371385	0.038195	0.0399321	0.0300394	0.0381047	0.0219147	0.0429299	0.0482062	0.0457139	0.037467	0.00412847	0.0395491	0.035967	0.0627474
D2hgdh	0.033324	0.0198844	0.0246008	0.0162498	0.0266323	0.0178443	0.0224919	0.0202774	0.0178939	0.0120359	0.0387493	0.0201902	0.0165407	0.0245826	0	0.0281198	0.0158852
D3Ertd254e	0.0121212	0.0116787	0.0146591	0.00524531	0.00744295	0.0166799	0.00634172	0.0161031	0.0104176	0.0138433	0.0153627	0.00824863	0.012151	0.00897841	0	0.0281841	0.0220154
D3Ertd751e	0.0533342	0.0289487	0.0363611	0.0404107	0.0278099	0.0120064	0.0279533	0.0452859	0.0116942	0.0250535	0.0304116	0.0280118	0.0154585	0.0454355	0.0589359	0.079607	0.0230544
D430042O09Rik	0.0374074	0.0367008	0.0361612	0.0361812	0.0393605	0.0299859	0.0356702	0.0520482	0.0183176	0.0400095	0.065367	0.0482912	0.0344811	0.0294999	0.0218571	0.0750151	0.051671
D5Ertd579e	0.111874	0.137356	0.117567	0.116419	0.084635	0.059584	0.0430653	0.0867136	0.0759453	0.119227	0.0950201	0.13452	0.122985	0.0936778	0.114646	0.108461	0.1487
D6Wsu163e	0.0128767	0.0350812	0.0532578	0.0491312	0.0438553	0.0254143	0.0134065	0.0172611	0.0149796	0.039383	0.0361687	0.0302382	0.0188284	0	0	0.0219146	0.0336244
D730003I15Rik	0.0531204	0.0345876	0.0303291	0.0217901	0.0193452	0.0157271	0.0322031	0.0376522	0.0296074	0.0282649	0.0219511	0.0570872	0.0540497	0.0387882	0.0380287	0.028523	0.0321049
D730045B01Rik	0.00157721	0.0162505	0.00737419	0.00169127	0.00423235	0.00368849	0.00281279	0.00322232	0.00771434	0.0112802	0.00707165	0.00551131	0.00646533	0.0102521	0	0.00529945	0.0480741
D8Ertd738e	0.851114	1.4644	1.64126	1.35406	1.25854	1.02355	0.845758	0.861668	0.92529	1.43183	1.52223	1.21181	1.0613	1.1635	0.820115	0.815439	1.37032
D930028M14Rik	0.0736631	0.0130583	0.0607271	0.0934795	0.10573	0.0572779	0.0347593	0.0314602	0.00446568	0.0195973	0.0751236	0.130739	0.115707	0.0400675	0	0.0349458	0.00129098
Dad1	1.16474	1.40344	1.55966	1.57865	1.45963	1.30956	1.27692	1.13048	1.0096	1.57282	1.54098	1.45908	1.40953	1.20391	1.15642	1.26412	1.41149
Dag1	0.0352192	0.0150561	0.0159728	0.0125672	0.00919569	0.00460948	0.00432387	0.0319288	0.0190194	0.0248026	0.0092279	0.0127395	0.00888297	0.00961264	0.020125	0.0232389	0.0307131
Daglb	0.0217687	0.0510634	0.0588818	0.037153	0.0310402	0.0278515	0.024257	0.0321502	0.0234976	0.0477124	0.0411647	0.0279072	0.0226028	0.0312167	0.0384058	0.0367165	0.0377187
Dalrd3	0.0772662	0.144279	0.136344	0.0927652	0.0832414	0.0664852	0.0463148	0.0688303	0.0509737	0.117772	0.105845	0.0840449	0.0589243	0.0163325	0	0.0764731	0.150432
Dancr	0.00569186	0.0165262	0.00321561	0.00405514	0.00152945	0	0.000898395	0.00152191	0.00243778	0.0336195	0.00595882	0.00105466	0	0	0	0.00155658	0.0478296
Dand5	0.0309227	0.0135548	0.0158159	0.016813	0.0322499	0.0249365	0.0299243	0.0256543	0.0156041	0.00709683	0.0252197	0.026063	0.0154511	0.0218191	0.0534585	0.0318932	0.0185945
Dap	0.392224	0.252236	0.521529	0.728663	0.736991	0.557157	0.207423	0.249146	0.156388	0.213681	0.44465	0.782805	0.715907	0.152119	0.197757	0.310229	0.177661
Dap3	0.213992	0.466799	0.51111	0.453267	0.235217	0.176157	0.14225	0.131557	0.191372	0.376352	0.340906	0.255092	0.184557	0.0869534	0.142415	0.11733	0.443348
Dapk2	0.00915459	0.0201506	0.101717	0.160271	0.26209	0.275981	0.0801182	0.0796369	0.00685614	0.025955	0.0591053	0.141124	0.0873702	0.155405	0.156448	0.206997	0.00262073
Dapk3	0.167454	0.233984	0.334184	0.317401	0.233197	0.200674	0.119017	0.135898	0.100687	0.225412	0.259662	0.239595	0.193398	0.0768683	0.126944	0.14661	0.228377
Dapl1	1.17915	0.309708	0.030148	0.0148806	0.00937042	0.0055081	0.045122	0.0291212	0.707894	0.0540947	0.0217862	0.0334903	0.00800772	0.0271668	0	0.0205643	0.319262
Dapp1	0.0872217	0.13671	0.171788	0.144593	0.133663	0.124159	0.064286	0.104697	0.0597609	0.137342	0.142495	0.134763	0.111788	0.0923174	0.061108	0.0923146	0.150295
Dars	0.23195	0.3964	0.444918	0.389364	0.237057	0.133533	0.125846	0.109215	0.314574	0.395148	0.395663	0.258864	0.147191	0.101534	0.058326	0.16559	0.462369
Dars2	0.0130377	0.0576717	0.0959756	0.0776497	0.0333025	0.0184566	0.0120695	0.0106892	0.0184669	0.0488108	0.0618149	0.0265408	0.0215379	0.00826657	0	0.0108074	0.0573275
Daxx	0.207126	0.332787	0.274701	0.182792	0.189958	0.141688	0.0735004	0.107718	0.470523	0.193963	0.145193	0.212552	0.144764	0.0194345	0.0852224	0.147068	0.477959
Dazap1	0.415009	0.9253	0.995107	0.846549	0.538126	0.365207	0.19789	0.176169	0.538276	0.664248	0.73524	0.572054	0.510932	0.208431	0.181496	0.272729	0.894164
Dazap2	0.591228	0.606828	0.694024	0.677806	0.762342	0.688566	0.486571	0.48144	0.737449	0.539866	0.709814	0.814739	0.694778	0.559869	0.45377	0.54128	0.557451
Dbf4	0.106122	0.270673	0.407318	0.422609	0.185038	0.116059	0.0907672	0.0956718	0.0948249	0.383831	0.459857	0.196698	0.152994	0.0354055	0	0.0970159	0.242702
Dbi	0.333857	0.948714	1.28377	1.22973	0.924764	0.454091	0.350884	0.32913	0.511353	1.52616	1.6933	0.855997	0.767741	0.346185	0.27741	0.393848	0.877781
Dbnl	0.49103	0.712629	0.828056	0.77151	0.659644	0.480125	0.238052	0.278111	0.472942	0.531431	0.628763	0.521315	0.382049	0.164488	0.385456	0.417987	0.670256
Dbp	0.0546594	0.0288016	0.0124649	0.00267447	0.0163976	0.018624	0.026945	0.0451637	0.0190732	0.0119838	0.00815453	0.0130761	0.0138934	0	0.0272985	0.0397134	0.0240615
Dbr1	0.0519468	0.154386	0.19414	0.197353	0.0903244	0.107012	0.0374424	0.0480623	0.1002	0.177988	0.145467	0.0863253	0.0992187	0.0958123	0.100148	0.0513793	0.191033
Dbt	0.0337648	0.0606084	0.0619093	0.0511411	0.0623247	0.0545175	0.0156923	0.044787	0.0379648	0.0948649	0.0824424	0.0560831	0.0422365	0.0209332	0	0.047726	0.0926845
Dcaf1	0.0596988	0.126761	0.119341	0.105231	0.0750322	0.0400131	0.0383107	0.0790492	0.0718573	0.134372	0.142506	0.0575339	0.0250956	0.0298167	0.0981007	0.068712	0.161892
[truncated: 7,434 more rows]

## Sheet: by cluster
Gene	0	1	2	3	4	5	6	7	8	9	10	11	12	13	14	15	16
0610009B22Rik	0.100173	0.0723346	0.0418433	0.1573	0.0146558	0.0377674	0.119019	0.170325	0.0445715	0.0414944	0.161161	0.046141	0.0454223	0.135022	0.0277804	0.0822427	0.298751
0610009L18Rik	0.0492442	0.0192468	0.026328	0.0128791	0.0343426	0.0110851	0.0196311	0.0116706	0.018311	0.0056525	0.0065721	0.0149715	0.00981355	0.0259734	0.011164	0.020385	0.0629208
0610009O20Rik	0.0535142	0.0411447	0.0300209	0.0970264	0.048797	0.0168352	0.0780557	0.0729967	0.0390055	0.0567317	0.0599133	0.040973	0.0364212	0.103141	0.0688854	0.0215358	0.0812144
0610010F05Rik	0.0312523	0.0224079	0.0118272	0.0487229	0.0131502	0.0150588	0.0368007	0.0464827	0.00701109	0.0155805	0.0395708	0.00519658	0.0236406	0.0494493	0.0361277	0.00938076	0.066603
0610010K14Rik	0.16926	0.194514	0.206889	0.178359	0.261267	0.215455	0.228612	0.205964	0.16148	0.215493	0.155505	0.120041	0.0366375	0.351535	0.0664529	0.129488	0.126728
0610012G03Rik	0.483807	0.460778	0.314383	0.61913	0.365277	0.280717	0.61139	0.531983	0.200242	0.26872	0.566307	0.352033	0.28615	0.613853	0.209157	0.311318	0.732595
0610030E20Rik	0.086941	0.113876	0.143314	0.137449	0.120408	0.0723441	0.0864853	0.096141	0.165817	0.064259	0.0847483	0.0913542	0.0193239	0.067134	0.0740943	0.0950108	0.14499
0610037L13Rik	0.104369	0.117615	0.0799242	0.212989	0.12386	0.0859863	0.185987	0.208225	0.057657	0.114016	0.157077	0.10887	0.0717757	0.229196	0.0506762	0.102935	0.10732
0610040B10Rik	0.0175264	0.0204733	0.043378	0.0107903	0.028426	0.0286838	0.0208549	0.0135853	0.0394101	0.00935906	0.0156715	0.0316157	0.0106703	0.015897	0.0337696	0.00949589	0.0115805
1110002L01Rik	0.0108036	0.016004	0.019564	0.022472	0.0174	0.00852471	0.0342618	0.035201	0.0220438	0.00897509	0.0173205	0.00573487	0.00496309	0.059186	0.00821191	0.014221	0.0294102
1110004E09Rik	0.134486	0.0923662	0.0671188	0.382107	0.0956811	0.0541412	0.581149	0.374257	0.049089	0.22973	0.233173	0.193692	0.225749	0.576616	0.0551411	0.0606801	0.264997
1110004F10Rik	0.60847	0.518075	0.35791	0.839064	0.450734	0.338957	1.01121	0.795965	0.450835	0.497645	0.76046	0.504311	0.39415	1.02641	0.285761	0.332869	0.781686
1110008F13Rik	0.61115	0.645723	0.307468	1.32793	0.417511	0.302354	1.33633	1.0914	0.205293	0.58784	1.13685	0.569256	0.746239	1.34539	0.388511	0.494906	0.720123
1110008L16Rik	0.0206611	0.0154288	0.0105282	0.0457332	0.0218966	0.00668958	0.0430913	0.0332789	0.00563595	0.0401565	0.0271987	0.0295651	0.0156594	0.062022	0.0287866	0.0205982	0.0274502
1110008P14Rik	0.504014	0.474239	0.281206	0.428646	0.13906	0.242295	0.33827	0.358006	0.329231	0.114194	0.443528	0.192553	0.151267	0.38249	0.138857	0.190764	0.388936
1110012L19Rik	0.104251	0.103041	0.0583095	0.0961914	0.0620484	0.0651645	0.0569165	0.0790889	0.0701021	0.0446264	0.143542	0.0464481	0.0227477	0.0501321	0.0337654	0.0535444	0.0937668
1110032A03Rik	0.0489818	0.0297325	0.0649932	0.0279413	0.0921656	0.0448665	0.0341227	0.0333601	0.0950884	0.0321692	0.0309175	0.0467279	0.012686	0.0389142	0.00732593	0.0535275	0.13927
1110032F04Rik	0.00112029	0.000566543	0.000310685	0.0151881	0.00304822	0	0.0326537	0.0179899	0	0.0191688	0.00530267	0.0167546	0.00437515	0.0559829	0.0116397	0	0
1110034G24Rik	0.087631	0.10647	0.127819	0.0603737	0.193309	0.0940318	0.048187	0.0395396	0.120216	0.0865073	0.0775768	0.0880676	0.0121392	0.0353016	0.0329048	0.023465	0.0751908
1110038F14Rik	0.214244	0.229041	0.14479	0.325161	0.183402	0.170286	0.273321	0.214224	0.202897	0.166479	0.253973	0.199431	0.121043	0.27669	0.0948274	0.167839	0.308893
1110051M20Rik	0.0235127	0.0119482	0.0169302	0.0155995	0.0182758	0.00367964	0.0376802	0.0288145	0.0149795	0.0153372	0.0200338	0.0176729	0.0182775	0.0446068	0.00525142	0.0156004	0.0718654
1110059E24Rik	0.160371	0.125718	0.0652164	0.311944	0.110697	0.0520834	0.279099	0.194905	0.0758915	0.105455	0.209193	0.111006	0.104931	0.265614	0.0965636	0.177409	0.042664
1110059G10Rik	0.148054	0.143163	0.101502	0.144336	0.0799805	0.104169	0.127945	0.186163	0.164401	0.0713462	0.162215	0.0765425	0.0701906	0.12634	0.0744401	0.078654	0.0707915
1110065P20Rik	0.115913	0.0730205	0.0604359	0.191187	0.0610837	0.0419417	0.21328	0.162798	0.0492584	0.0671072	0.143229	0.101917	0.107129	0.308987	0.0404374	0.0733415	0.294886
1190002N15Rik	0.0230568	0.0327774	0.0523713	0.05307	0.0259312	0.0249692	0.048023	0.0410424	0.0403882	0.0301624	0.0413104	0.0157498	0.020945	0.049106	0.0370935	0.037235	0
1190007I07Rik	0.09824	0.0682556	0.0623242	0.223836	0.100624	0.0584328	0.319091	0.335063	0.05058	0.105753	0.138769	0.106238	0.116586	0.420038	0.0216474	0.042415	0.208113
1300002E11Rik	0.114486	0.135748	0.124131	0.15936	0.135776	0.108649	0.143057	0.149208	0.14155	0.12678	0.120488	0.0970426	0.0627353	0.155753	0.0659188	0.0742621	0.136495
1500009L16Rik	0.655936	0.254509	0.0373235	1.06213	0.00224014	0.0359379	0.288972	0.633903	0.0238263	0.00491582	1.33359	0.0204105	0.111412	0.0225491	0.485793	0.0323563	0.0560372
1500011B03Rik	0.182812	0.0673403	0.0728843	0.0824392	0.109942	0.074445	0.090882	0.0596072	0.0673866	0.0935853	0.0703129	0.102224	0.0438094	0.074246	0.0482997	0.0690144	0.0290397
1500011K16Rik	0.115365	0.080425	0.0843876	0.153404	0.155837	0.0653633	0.281775	0.288859	0.0666591	0.166058	0.0816811	0.234811	0.108339	0.434945	0.0345473	0.151738	0.308361
1500015A07Rik	0.0356695	0.0274865	0.0320826	0.0286798	0.0430535	0.0242021	0.0292057	0.0286832	0.0234555	0.00720403	0.0263996	0.0223503	0.0166478	0.0298321	0.0354643	0.0163967	0.0656038
1600002K03Rik	0.123743	0.154033	0.083058	0.223298	0.115091	0.0702534	0.222927	0.285006	0.071212	0.0733165	0.210855	0.127414	0.10885	0.314906	0.104462	0.109067	0.118289
1600012H06Rik	0.0504725	0.0746322	0.0405223	0.0879267	0.0443591	0.0339224	0.0595514	0.0467154	0.0388719	0.02992	0.087219	0.0217145	0.0214014	0.0699582	0.0434253	0.0881461	0.112068
1600014C10Rik	0.0730155	0.145519	0.0978651	0.113614	0.128542	0.0716834	0.118023	0.0668069	0.172852	0.3515	0.0749992	0.259149	0.026145	0.120108	0.0137783	0.104399	0.0354492
1600020E01Rik	0.0764343	0.0721265	0.095907	0.0578086	0.0949698	0.0798042	0.0528858	0.0572096	0.0514812	0.0591675	0.0507716	0.0866639	0.0133884	0.060673	0.0265873	0.094779	0.184105
1700007L15Rik	0.028468	0.0190747	0.0143567	0.0295562	0.0319626	0.0101934	0.0292259	0.0236642	0.019115	0.0174404	0.0224274	0.0397216	0.00333902	0.0385556	0.0100804	0	0.0622409
1700008J07Rik	0.0144095	0.0138937	0.0108617	0.0257102	0.0174415	0.0117561	0.0235336	0.0117794	0.00746652	0.00919854	0.0203141	0.024108	0.0162485	0.0349153	0.014729	0	0.0344681
1700017B05Rik	0.154669	0.0687846	0.0236659	0.232201	0.033534	0.0180185	0.164531	0.228395	0.0345253	0.0246881	0.151747	0.0376003	0.0915929	0.197829	0.0901788	0.0315533	0.0251722
1700020I14Rik	0.225395	0.273852	0.253417	0.429867	0.132574	0.181488	0.322684	0.319671	0.318783	0.182799	0.368622	0.127377	0.103247	0.32422	0.184912	0.205744	0.516665
1700020L24Rik	0.0684132	0.0777794	0.0296405	0.038989	0.00742657	0.0302377	0.00698649	0.0181321	0.0304039	0.00238096	0.100402	0.0082214	0.00145358	0.00062609	0.028639	0.00287513	0.00601072
1700021A07Rik	0.029881	0.0205381	0.0110162	0.0303129	0.00983673	0.0107487	0.0247427	0.034537	0.0354291	0.00720464	0.0389483	0.0169087	0.00959687	0.0104272	0.0182241	0	0
1700021F05Rik	0.0574353	0.0628163	0.0505883	0.158847	0.0343043	0.0573392	0.195421	0.169126	0.0504311	0.0675273	0.119101	0.0687179	0.0810537	0.220304	0.0303906	0.0523195	0.234915
1700025G04Rik	0.0253286	0.136203	0.163884	0.17923	0.0349337	0.102933	0.0913924	0.0875848	0.00691121	0.0266229	0.147961	0.0896134	0.0343971	0.0626042	0.0198733	0.148787	0.103038
1700030K09Rik	0.00902933	0.00773836	0.010417	0.0204201	0.00722863	0.00456975	0.0226886	0.0142702	0.0056235	0.00972599	0.0119785	0.0194462	0.00683276	0.0317564	0	0.0257622	0.0663198
1700037C18Rik	0.0522699	0.0343813	0.0267807	0.0475634	0.0371197	0.0208819	0.0546063	0.0325895	0.0256863	0.0214635	0.0342259	0.0325487	0.018829	0.0644218	0.0180078	0.0517364	0.0355216
1700037H04Rik	0.0631614	0.0494286	0.0423578	0.134346	0.0397224	0.0492555	0.139575	0.067618	0.0578972	0.0633968	0.0715546	0.0728368	0.0578801	0.185777	0.0193659	0.0203031	0.106141
1700047I17Rik1	0.274247	0.397308	0.224615	0.428211	0.203549	0.143858	0.207522	0.312419	0.14862	0.127352	0.413791	0.116801	0.0666294	0.207338	0.271911	0.158557	0.215561
1700047I17Rik2	0.0169974	0.0186258	0.0262841	0.0139773	0.00859393	0.00873744	0.0199871	0.0519484	0.00795784	0.00142449	0.0217877	0.009342	0.00597201	0.0201643	0	0	0.0107674
1700052K11Rik	0.0294171	0.0197543	0.0210286	0.0238119	0.0265799	0.0206181	0.024194	0.0232235	0.0139329	0.0183275	0.0304175	0.0253076	0.0121753	0.021392	0.0408759	0.019474	0.0187044
1700056E22Rik	0.0375203	0.0232226	0.0250285	0.0215023	0.0474922	0.022132	0.0180251	0.015403	0.019364	0.0171774	0.0242055	0.0170937	0.00324018	0.0129817	0.00563072	0.0157294	0.00355493
1700066B19Rik	0.0180394	0.0117081	0.0135932	0.0311943	0.0101468	0.0118685	0.0307767	0.0273759	0.0190832	0.0170726	0.0253706	0.00862851	0.00453454	0.0369821	0.00864247	0	0
1700066M21Rik	0.0119245	0.0100852	0.010629	0.0266567	0.00774697	0.00780448	0.0221401	0.0223442	0.0171882	0.00806083	0.0220156	0.00913622	0.0160858	0.0179819	0.00967206	0.0100657	0.00695866
1700096K18Rik	0.056629	0.0395618	0.033561	0.0249269	0.0353379	0.0359647	0.0148149	0.0163312	0.0182843	0.011802	0.0337564	0.0173796	0.00602724	0.0105538	0.0289987	0.0187603	0.0102149
1700097N02Rik	0.394686	0.191815	0.110154	0.280749	0.0659644	0.0595869	0.130215	0.182209	0.0300954	0.0423595	0.253633	0.109936	0.0452917	0.0212977	0.109495	0.0398772	0
1700113A16Rik	0.011997	0.0137828	0.00947964	0.0217778	0.0190437	0.0177505	0.0237657	0.0223959	0.0125837	0.0236935	0.0166648	0.0194047	0.00936795	0.0201431	0.00968892	0	0.00878894
1700123O20Rik	0.295086	0.301526	0.177815	0.413472	0.158277	0.172058	0.389082	0.308275	0.206417	0.215417	0.414502	0.235147	0.171675	0.373487	0.127881	0.176817	0.183853
1810009A15Rik	0.00531661	0.00706828	0.0179395	0.0147483	0.0109307	0.0163191	0.0695543	0.0970103	0.0285437	0.00843877	0.033224	0.0215039	0.0216327	0.121255	0.00516193	0.019296	0.0039192
1810013L24Rik	0.0418429	0.0629404	0.0740447	0.0577035	0.0425466	0.0464912	0.0587768	0.0491175	0.0778193	0.0343449	0.0486338	0.0271582	0.0244158	0.0662459	0.036615	0.0356141	0.117393
1810014B01Rik	0.0170542	0.0128527	0.012965	0.0338581	0.0113829	0.0141402	0.0540646	0.0574366	0.0124636	0.0141037	0.014214	0.0189902	0.00913913	0.0771871	0.0132216	0.00375944	0.0198905
1810022K09Rik	0.332731	0.259102	0.264193	0.343725	0.376867	0.256617	0.757872	0.787689	0.198704	0.221065	0.197128	0.435783	0.356891	0.975095	0.16278	0.21398	0.483388
1810024B03Rik	0.0242526	0.0254312	0.0254888	0.0121447	0.0281597	0.0263926	0.0602403	0.0428686	0.0259049	0.0144874	0.00583559	0.0282757	0.0285609	0.0934957	0.00657617	0	0.023714
1810030O07Rik	0.0938728	0.101637	0.0757287	0.146249	0.072686	0.0414348	0.144508	0.136064	0.0684141	0.0769319	0.146951	0.0646561	0.0615619	0.138732	0.0785928	0.127413	0.0993314
1810032O08Rik	0.0490813	0.0399525	0.0230494	0.0670757	0.0865725	0.0289726	0.097802	0.0968217	0.0310274	0.0879235	0.0595215	0.094856	0.0682432	0.177677	0.0242718	0.0586677	0.249992
1810034E14Rik	0.0316878	0.0382236	0.0272482	0.0560327	0.0481746	0.0221243	0.0260354	0.0264249	0.0162152	0.0224811	0.0537154	0.0205163	0.0179981	0.00819582	0.0110012	0.0112504	0
1810037I17Rik	0.900952	0.962646	0.749707	1.24054	0.508983	0.916665	1.27382	1.56184	0.704743	0.593507	1.14825	0.674488	0.673394	1.39329	0.435033	0.667422	0.935184
1810041H14Rik	0.104734	0.0558987	0.0492534	0.0312117	0.0917803	0.0540986	0.0483502	0.0455855	0.0894252	0.102772	0.0184442	0.157971	0.0193781	0.0559285	0.0131183	0.0110323	0
1810043G02Rik	0.0408123	0.0209583	0.0159274	0.0327165	0.0214203	0.0133192	0.0255488	0.0171779	0.013788	0.0138967	0.0234564	0.0294996	0.00592671	0.027402	0.012175	0.0208893	0.161388
1810044D09Rik	0.0540945	0.0155619	0.023709	0.0223404	0.0336113	0.0114243	0.037721	0.0300751	0.0275206	0.00487288	0.0218119	0.0234825	0.0193451	0.0493097	0.0111129	0.00792042	0.0734224
1810055G02Rik	0.0104725	0.00649381	0.00221684	0.0228339	0.00317922	0.0043612	0.0235375	0.0195497	0.00143056	0.020228	0.0252324	0.00796386	0.0144514	0.0458278	0.00325917	0	0.0460665
1810058I24Rik	0.628277	0.732311	0.441291	0.61398	0.443218	0.436343	0.616187	0.555347	0.367114	0.364283	0.585494	0.426058	0.282639	0.704964	0.260723	0.394752	1.27103
2010015M23Rik	0.0121711	0.0076138	0.00765908	0.0100578	0.00770061	0.00807401	0.0411534	0.0247292	0.00443994	0.0100034	0.0087186	0.00864107	0.00825889	0.0480679	0.0150667	0.00263318	0.0147941
2010107E04Rik	1.25627	1.26442	1.03732	1.44741	1.12887	1.04677	2.03026	1.91867	0.817368	1.07671	0.775579	1.44507	1.35728	1.91734	0.619905	1.07513	2.11012
2010109A12Rik	0.0133348	0.0244309	0.0164889	0.0189736	0.0323728	0.0151643	0.0182742	0.0180983	0.0355114	0.00725515	0.011853	0.0167399	0.0102947	0.0260152	0.0451819	0.0101647	0
2010111I01Rik	0.29754	0.238198	0.139574	0.411612	0.0844125	0.114033	0.423853	0.371245	0.18687	0.179396	0.375819	0.123396	0.157892	0.309708	0.20999	0.0799798	0.0538357
2010300C02Rik	0.00748138	0.0168705	0.00594155	0.0325336	0.00802313	0.00317251	0.0196532	0.0135116	0.0215238	0.00840303	0.0341366	0.00948096	0.0107349	0.00627282	0	0.00287513	0
2010315B03Rik	0.036906	0.0220843	0.0161557	0.0182562	0.0329322	0.0175848	0.0134891	0.0155542	0.0239322	0.0153144	0.0260238	0.0162379	0.00908926	0.011835	0.0207802	0.00675447	0.00320107
2010320M18Rik	0.0516533	0.0340138	0.00993865	0.0376516	0.02015	0.0275953	0.0502511	0.0441579	0.014343	0.0200919	0.0530395	0.0132914	0.0169861	0.0660963	0.00484403	0.0138326	0.14529
2210011C24Rik	0.0215644	0.0134938	0.00810309	0.0330912	0.000835722	0.00519723	0.00756381	0.0180986	0.00529023	0	0.0435263	0.00200496	0.00780848	0.00089358	0.00592576	0	0
2210016F16Rik	0.291363	0.289503	0.128823	0.473867	0.205356	0.128174	0.524678	0.362662	0.159841	0.318915	0.404754	0.287317	0.237487	0.53926	0.217905	0.213424	0.218569
2210016L21Rik	0.21505	0.213752	0.141021	0.275374	0.174918	0.107432	0.255244	0.278496	0.168608	0.128093	0.241716	0.178933	0.129773	0.294628	0.0906553	0.156077	0.297906
2300009A05Rik	0.150711	0.122637	0.164306	0.162327	0.194577	0.155551	0.23188	0.146255	0.154506	0.110122	0.11029	0.120708	0.0446454	0.324792	0.056404	0.0767872	0.236291
2310001H17Rik	0.543643	0.308834	0.247095	0.184337	0.100462	0.211931	0.153753	0.281427	0.176183	0.171212	0.164771	0.142849	0.0752801	0.19526	0.121503	0.17042	0
2310009B15Rik	0.149234	0.0729561	0.0555775	0.161507	0.106522	0.0422642	0.181416	0.182226	0.0512512	0.0539642	0.0882354	0.106386	0.063416	0.221389	0.0366717	0.0819768	0.335506
2310011J03Rik	0.347051	0.27462	0.151965	0.498967	0.222175	0.174525	0.500859	0.273709	0.151876	0.201553	0.381229	0.234943	0.258612	0.45725	0.156353	0.18144	0.153469
2310015A10Rik	0.0322549	0.0123882	0.0162468	0.00633156	0.0274577	0.00890258	0.0026472	0.00551139	0.0115395	0.00395258	0.00440533	0.0147392	0	0.00266662	0.00293487	0.0339399	0.0808423
2310022A10Rik	0.0567208	0.0524409	0.032765	0.144734	0.0529745	0.0212908	0.191574	0.104245	0.0496573	0.0874445	0.0834778	0.0693827	0.0351515	0.207615	0.0499932	0.0996819	0.0358116
2310022B05Rik	0.0129166	0.00897102	0.0135706	0.0253795	0.0189132	0.00552294	0.0204914	0.0137952	0.0136502	0.0210768	0.0150162	0.0190091	0.0116837	0.0216693	0.0248086	0.0192871	0.151027
2310031A07Rik	0.188057	0.123716	0.0392899	0.134964	0.00137093	0.0479375	0.0973297	0.0680869	0.137222	0.00413953	0.101223	0.0127107	0.0273326	0.0222365	0.0689625	0.0193451	0.00585796
2310033P09Rik	0.175467	0.182879	0.133482	0.271601	0.146329	0.112283	0.259324	0.368156	0.185169	0.134297	0.296648	0.114667	0.103034	0.286578	0.13277	0.121137	0.162274
2310035C23Rik	0.0776974	0.117731	0.102901	0.108949	0.11497	0.0775704	0.112483	0.113563	0.121847	0.153575	0.131819	0.0517948	0.0333775	0.101576	0.104617	0.0980517	0.18646
2310039H08Rik	0.225312	0.144235	0.101842	0.180251	0.170235	0.0967113	0.21227	0.175794	0.103459	0.17342	0.17177	0.154006	0.059166	0.242357	0.0535841	0.120587	0.304734
2310057M21Rik	0.028588	0.0372787	0.0432953	0.0692055	0.0451777	0.0311543	0.0537239	0.0547325	0.0269399	0.0399996	0.0518367	0.0268302	0.0198455	0.075714	0.0686702	0.0197611	0.0511137
2310061I04Rik	0.0799385	0.0857814	0.0663145	0.186957	0.0751446	0.040784	0.212253	0.121787	0.0629568	0.0788736	0.111027	0.0924016	0.0830862	0.230912	0.0602545	0.0436375	0.123496
2410002F23Rik	0.0405059	0.0288109	0.059762	0.0824929	0.111094	0.0303707	0.10558	0.0697971	0.0480247	0.103525	0.0455324	0.0820582	0.0428791	0.176398	0.0175461	0.0312246	0.0909887
2410004B18Rik	0.135261	0.166149	0.146633	0.344315	0.152476	0.112295	0.278546	0.269844	0.166131	0.183955	0.270429	0.145468	0.11209	0.315547	0.133865	0.095184	0.168297
2410015M20Rik	1.01332	0.794122	0.730068	0.960554	0.867562	0.679123	0.99497	0.92096	0.668281	0.787081	0.696054	0.984496	0.473216	1.06047	0.378793	0.650239	1.22102
2410022M11Rik	0.04011	0.0247696	0.0210105	0.0173637	0.0288971	0.0205565	0.0215795	0.0196003	0.0282568	0.00653325	0.0207214	0.0289614	0	0.0279828	0.0135145	0.0639146	0.0654209
2410089E03Rik	0.0345694	0.036113	0.0753088	0.0310051	0.0678154	0.0408272	0.0210537	0.0411325	0.0433183	0.0342158	0.0431621	0.0217472	0.0125777	0.0281753	0.0381562	0.0202125	0.0610605
2410131K14Rik	0.0271709	0.0349648	0.0241012	0.053012	0.0333896	0.021995	0.0579706	0.0435797	0.0178734	0.0382893	0.0288892	0.0487461	0.0482029	0.0797229	0.0205211	0.0305825	0.0797763
2510002D24Rik	0.197733	0.198112	0.186772	0.27951	0.265345	0.122468	0.222617	0.255735	0.235592	0.154348	0.276561	0.145637	0.0895786	0.230203	0.117752	0.127501	0
2510039O18Rik	0.158622	0.197957	0.163203	0.289988	0.211344	0.10869	0.2108	0.134227	0.18801	0.171868	0.191332	0.105759	0.0429282	0.202578	0.307043	0.0996708	0.167037
2510046G10Rik	0.10833	0.0457165	0.0389424	0.046316	0.049888	0.0444491	0.0444727	0.0366256	0.0289835	0.0221231	0.0446955	0.0344337	0.0123914	0.0480343	0.0206459	0.058561	0.0481888
2600006K01Rik	0.0166381	0.0171229	0.0121803	0.018162	0.000491863	0.00791448	0.00508291	0.00950382	0.014031	0.00213416	0.0412187	0	0	0.00399906	0.00598395	0	0
2610001J05Rik	0.406847	0.401683	0.28252	0.463827	0.214934	0.279145	0.356508	0.420115	0.279439	0.186145	0.492867	0.177052	0.166396	0.353162	0.235662	0.269094	0.609237
2610002M06Rik	0.108167	0.103275	0.0575256	0.13359	0.0805837	0.0578462	0.123319	0.113204	0.0791437	0.0486914	0.17256	0.0610158	0.0365407	0.101515	0.0688754	0.0649445	0.13902
2610020C07Rik	0.0432538	0.0309054	0.0200338	0.0289275	0.0131089	0.0145247	0.0180681	0.0363801	0.0197504	0.00864355	0.0282871	0.00584246	0.00375336	0.0198659	0.0391412	0.0077403	0.00764715
2610021A01Rik	0.0105514	0.0120074	0.0191455	0.0182335	0.0247301	0.00358786	0.0175174	0.0199445	0.01712	0.0163987	0.0164173	0.00610318	0.00843985	0.0227584	0	0	0.0354424
2610035D17Rik	0.0102183	0.00894179	0.0363017	0.00533287	0.0575214	0.0255042	0.00463147	0.00378517	0.0753128	0.0242576	0.00488372	0.0172718	0	0.00624139	0.0119003	0.0195613	0.0274028
2610037D02Rik	0.0436401	0.0424253	0.0660924	0.0504217	0.0465355	0.0259136	0.026965	0.0438908	0.0656858	0.0157945	0.0347613	0.0339683	0.0234974	0.0315145	0.0860403	0.0588661	0.0375618
2610044O15Rik8	0.0844625	0.0514451	0.0314354	0.0388726	0.0463741	0.0321645	0.0257842	0.0313581	0.0246465	0.0288944	0.0651313	0.0211873	0.00868002	0.0212419	0.0233575	0.0500509	0.0378463
2610301B20Rik	0.0229747	0.0129596	0.0149916	0.0259726	0.0225638	0.0106409	0.0361541	0.027597	0.00553038	0.0219734	0.0103483	0.0121684	0.0154847	0.0319272	0.00302249	0.00597867	0.0150591
2610318N02Rik	0.113313	0.0574465	0.00396919	0.262578	0.00440683	0.00690222	0.213943	0.181287	0.00269822	0.0297323	0.224841	0.03167	0.0924354	0.153738	0.035858	0.0174655	0.041084
2610507B11Rik	0.0666358	0.0670072	0.0789263	0.147667	0.0831458	0.0301132	0.132745	0.167691	0.0785685	0.0811715	0.149429	0.0539403	0.0757268	0.224211	0.0827785	0.0647888	0.298817
2610524H06Rik	0.320527	0.149143	0.0690553	0.266979	0.0715361	0.0913144	0.209924	0.213995	0.0677414	0.0845302	0.281127	0.0767786	0.0676445	0.112511	0.221321	0.0986576	0.140274
2700038G22Rik	0.0151268	0.0165341	0.0183793	0.10017	0.0384337	0.00924889	0.135257	0.0969071	0.0151149	0.0305342	0.0426303	0.0352681	0.0770442	0.257863	0.0350133	0.00527528	0.0223027
2700049A03Rik	0.0251206	0.0257779	0.0171753	0.0471956	0.0213258	0.0165158	0.0320123	0.0422363	0.0327608	0.020512	0.0674431	0.0106816	0.00570244	0.0286703	0.0255737	0.0295678	0.0515613
2700062C07Rik	0.1038	0.0821426	0.0493421	0.153184	0.0662499	0.0640073	0.166353	0.121981	0.0668738	0.0757158	0.120142	0.085261	0.0617885	0.199833	0.0375913	0.0516217	0.0950478
2700097O09Rik	0.0575128	0.0321029	0.0479027	0.0810088	0.0547871	0.0329374	0.0608253	0.0718502	0.0382168	0.0404314	0.0673856	0.0333495	0.0231228	0.0763579	0.0645379	0.0368289	0.169457
2810001G20Rik	0.293118	0.141469	0.120833	0.0968367	0.0985326	0.100111	0.0704016	0.0609277	0.133835	0.074307	0.138247	0.0736825	0.0149932	0.0928271	0.0813128	0.0427152	0.110578
2810004N23Rik	0.1247	0.132938	0.119198	0.458062	0.150768	0.0870971	0.609799	0.628996	0.13114	0.238083	0.213397	0.239287	0.283718	0.759078	0.171096	0.13525	0.442677
2810006K23Rik	0.0332601	0.0532326	0.0386496	0.0762252	0.0397181	0.0260538	0.0619171	0.0799094	0.0464657	0.0278538	0.0658205	0.0370865	0.0170206	0.0751291	0.0292236	0.0699535	0.124245
2810021J22Rik	0.015073	0.0061009	0.0173617	0.012229	0.0121038	0.0146966	0.0113443	0.0148821	0.0194848	0.00707021	0.0123932	0.0116224	0.0057543	0.0165744	0.0106615	0.0167248	0.0398023
2810402E24Rik	0.0651961	0.0475217	0.0784374	0.0672314	0.0584126	0.037195	0.0829257	0.0853901	0.0688033	0.0374228	0.0339183	0.0557342	0.0364766	0.0899002	0.0950651	0.0349866	0.0714913
2810403A07Rik	0.100946	0.115773	0.158637	0.129365	0.175841	0.129737	0.111987	0.11036	0.16539	0.0955795	0.132638	0.120416	0.0528273	0.105762	0.153198	0.159613	0.205831
2810429I04Rik	0.0050314	0.00134873	0.00222009	0.0241477	0	0.0016264	0.0189808	0.0394645	0.00438554	0	0.0117505	0	0.00572706	0.0131423	0.00376247	0	0.0121984
2810454H06Rik	0.0147697	0.0192346	0.0803518	0.0114355	0.0382657	0.0454647	0.0386256	0.0257092	0.0696631	0.0421258	0.00655046	0.0444617	0.0345113	0.0779198	0.0279063	0.0140573	0.0194827
2810474O19Rik	0.304421	0.362913	0.431812	0.30583	0.316241	0.205924	0.16318	0.318324	0.409594	0.212957	0.343263	0.291719	0.0877044	0.139916	0.354188	0.294711	0.260425
2900060B14Rik	0.0173767	0.0350101	0.0653381	0.0254574	0.0348713	0.0353972	0.0229973	0.0306621	0.0433078	0.0102987	0.0285889	0.0398992	0.0177325	0.0344061	0.0453813	0.0276709	0.0458383
2900076A07Rik	0.0354841	0.0276735	0.0171131	0.0179754	0.0166825	0.0101987	0.0130219	0.0190671	0.0129774	0.0353082	0.0240006	0.0266452	0.00265872	0.0226544	0.00593775	0.00538366	0.014198
2900093K20Rik	0.0359883	0.0298076	0.0263502	0.011081	0.0372196	0.0178726	0.00984811	0.013561	0.0170193	0.0173868	0.0114631	0.00901776	0.00480913	0.0153018	0.00863007	0	0.0290602
3010003L21Rik	0.0558278	0.0649779	0.0361009	0.0794664	0.0566265	0.0265736	0.0565314	0.0591616	0.0625231	0.0205503	0.0488683	0.0444367	0.0401447	0.0700682	0.0937377	0.0348817	0.0723015
3110001I22Rik	0.0181569	0.025284	0.0111315	0.0161294	0.0154965	0.00799356	0.0178584	0.0154051	0.00882428	0.00954028	0.027128	0.0106343	0.00640777	0.0225206	0.0106546	0.0267825	0.027416
3110002H16Rik	0.0413431	0.0824094	0.0449706	0.0708403	0.0667263	0.0385304	0.0571168	0.0493327	0.0515882	0.0561955	0.0890645	0.0345373	0.0148306	0.0572048	0.0156311	0.0738293	0.0431937
3110009E18Rik	0.0499776	0.050696	0.0367461	0.0902273	0.039756	0.04431	0.0914613	0.138388	0.0565207	0.035582	0.0631479	0.0384016	0.0387154	0.0800397	0.0119215	0.0272084	0.102093
3110040N11Rik	0.0888549	0.111263	0.106543	0.17612	0.10438	0.107932	0.134033	0.19179	0.0834324	0.0553222	0.191182	0.0633668	0.0481236	0.15455	0.0395961	0.0644596	0.0842339
3110056K07Rik	0.0283499	0.0477345	0.0560521	0.0274108	0.0393976	0.0487421	0.0220113	0.0288344	0.0667045	0.0240585	0.0369986	0.0231268	0.00468544	0.0260373	0.0271012	0.0366713	0.0109812
3110062M04Rik	0.0468943	0.0446507	0.0349786	0.0571169	0.0356979	0.0327685	0.0682518	0.0655687	0.0227376	0.0133743	0.0505057	0.0308623	0.0099058	0.075922	0.0476553	0.0288705	0.0924982
3110082I17Rik	0.0149582	0.00458059	0.00342607	0.0961695	0.0139658	0.00260046	0.216922	0.0935805	0	0.0927343	0.0255844	0.065371	0.116501	0.345441	0.0102913	0.0180334	0.0175427
3830406C13Rik	0.23082	0.218218	0.112591	0.26711	0.0941574	0.106647	0.167077	0.162084	0.137949	0.112169	0.222801	0.114917	0.084193	0.112521	0.105986	0.0959597	0.086101
4632415L05Rik	0.0304722	0.0333583	0.0270187	0.0396614	0.0244656	0.0165879	0.0260101	0.0368036	0.0355658	0.00968507	0.0421589	0.0124771	0.0161822	0.0260807	0.0319685	0.0107283	0.10884
4732440D04Rik	0.019509	0.0208268	0.0537736	0.0227898	0.0600031	0.0302787	0.0111497	0.0116134	0.0685313	0.0285941	0.0155241	0.0161313	0.00615749	0.0145374	0.0175115	0.0189862	0.0392138
4833403J16Rik	0.049916	0.0503662	0.0598734	0.0353358	0.0237755	0.0328012	0.0308314	0.0501311	0.0729797	0.0128761	0.0461557	0.0165874	0.0184603	0.0358062	0.03296	0.0225759	0
4833407H14Rik	0.0286779	0.0316693	0.0458696	0.0239088	0.000889623	0.0471503	0.0063231	0.0101659	0.0379199	0.00329576	0.0273929	0.00519801	0	0.00215488	0.0118734	0.0111572	0
4833420G17Rik	0.100703	0.107533	0.0863908	0.0998901	0.102348	0.0418817	0.0755961	0.0786358	0.0896196	0.056904	0.105317	0.0622862	0.0164607	0.0773051	0.0699399	0.0512504	0.167604
4833439L19Rik	0.0893733	0.0977756	0.0573941	0.191976	0.0686363	0.0538682	0.213576	0.133093	0.0574642	0.130207	0.112818	0.0743164	0.0624551	0.223245	0.0708558	0.0826523	0.203317
4921524J17Rik	0.232446	0.295444	0.154362	0.20048	0.211915	0.160587	0.172905	0.274706	0.190007	0.22105	0.248394	0.12666	0.058469	0.1833	0.10287	0.170564	0.224076
4930402H24Rik	0.0304999	0.0311961	0.0413493	0.0136995	0.0321743	0.0183686	0.00785319	0.0190396	0.0425719	0.00636541	0.0280169	0.00640094	0.00937338	0.00391642	0.0485921	0.015106	0.0414669
4930430F08Rik	0.0147258	0.0190539	0.0149028	0.0285299	0.0162805	0.0162524	0.0242962	0.023645	0.0181802	0.0156863	0.0163196	0.00448714	0.0078992	0.0247226	0.0199227	0.0255449	0.0390942
4930453N24Rik	0.319815	0.378174	0.211106	0.426995	0.228206	0.190769	0.349304	0.327889	0.218923	0.217093	0.470162	0.247303	0.118434	0.341751	0.141635	0.103825	0.20745
4930481A15Rik	0.0104791	0.0200071	0.0337073	0.0129951	0.034622	0.0194501	0.00726288	0.0122354	0.0330803	0.0230845	0.00770844	0.0202845	0.00150504	0.00767665	0.00487292	0.0192019	0.0158497
4930486L24Rik	0.0793996	0.114167	0.0654799	0.109951	0.0479313	0.0426095	0.145986	0.108184	0.078762	0.0123058	0.106699	0.0276085	0.0512605	0.036512	0.032304	0.0137985	0
4930503L19Rik	0.0277307	0.0266004	0.030516	0.0549841	0.0164438	0.0271052	0.0351927	0.0606835	0.0736479	0.0104445	0.0591296	0.016014	0.0141001	0.0411252	0.0611618	0.0321591	0.0739467
4930522L14Rik	0.128552	0.0657566	0.0580512	0.0599989	0.0531592	0.0639672	0.0794614	0.0895767	0.0581555	0.0445512	0.0690073	0.0393016	0.0309552	0.0659924	0.0597848	0.0359334	0.0274099
4930523C07Rik	0.606644	0.833126	0.922519	0.585104	0.973336	0.591413	0.319553	0.522384	0.559469	0.507707	0.809019	0.582402	0.122106	0.314274	0.682519	0.498167	0.0219343
4930524J08Rik	0.0164112	0.00824541	0.00181796	0.0523823	0.00189799	0.00612771	0.0427205	0.0350367	0.00130641	0.00316469	0.0355589	0.00517974	0.0187858	0.0520383	0.0232138	0.0128192	0.0173288
4930570N18Rik	0.0167695	0.0420917	0.0616167	0.0064745	0.0340879	0.0626503	0.00768656	0.0117433	0.0224718	0.0297178	0.0091351	0.0155073	0	0.00356022	0.0109835	0.00447114	0
4930579G24Rik	0.0770879	0.0611489	0.0203282	0.178139	0.0256073	0.0268146	0.107628	0.115054	0.0192265	0.0474047	0.169057	0.0388761	0.0401091	0.0766252	0.0531543	0	0.0110049
4931406C07Rik	0.0162394	0.0134957	0.00944216	0.0127781	0.00656719	0.00702871	0.0101317	0.012643	0.0113389	0	0.0152617	0.00191778	0.00896012	0.0153961	0	0.0138452	0.178096
4931406P16Rik	0.0508039	0.0543777	0.0595546	0.0531351	0.0439987	0.0282429	0.0386389	0.0622621	0.0485591	0.0295506	0.0626244	0.0391757	0.0202394	0.0522289	0.0690426	0.0104517	0.22069
4932422M17Rik	0.0259481	0.0303743	0.0349045	0.0198789	0.019299	0.0381608	0.056198	0.0526321	0.0399973	0.0181386	0.0177013	0.0296195	0.0236132	0.0941808	0.0258467	0.010735	0.0116277
4932438A13Rik	0.132449	0.156641	0.227123	0.101924	0.257566	0.111316	0.085095	0.147687	0.245887	0.115158	0.183362	0.126443	0.0444626	0.0829639	0.271098	0.084389	0.168606
4933427D14Rik	0.0154827	0.0203761	0.0166412	0.0242447	0.0123943	0.00938948	0.03091	0.0321244	0.017425	0.0123049	0.0239041	0.0123427	0.00721558	0.0334163	0.0130239	0	0.0238391
4933434E20Rik	0.13763	0.171303	0.164844	0.27084	0.187074	0.121338	0.304063	0.212305	0.202965	0.193757	0.188076	0.123899	0.117902	0.289118	0.125246	0.178307	0.482034
5031425E22Rik	0.168248	0.145848	0.312592	0.101018	0.212111	0.240455	0.0861767	0.103012	0.213841	0.0804529	0.120821	0.107876	0.0417053	0.102114	0.110687	0.118498	0.11441
5031439G07Rik	0.00414286	0.0063478	0.00942614	0.0139338	0.0171934	0.00276683	0.0167259	0.00839465	0.00569325	0.0170312	0.00649465	0.0204723	0.00635559	0.0329773	0.00325195	0.106317	0.371949
5033430I15Rik	0.102307	0.102776	0.0453293	0.0898946	0.00620115	0.0302162	0.0658938	0.0877802	0.0395912	0.0192949	0.135581	0.00946635	0.0331821	0.0718245	0.0254554	0.0119725	0.0743317
5430403G16Rik	0.0170135	0.014445	0.0205141	0.0109105	0.0202263	0.0164276	0.00818541	0.0138307	0.0276565	0.0066197	0.00646902	0.0214499	0.00248129	0.0108153	0.0202672	0.0104131	0.0105369
5430416N02Rik	0.0560867	0.0647099	0.040187	0.0724575	0.055339	0.0318275	0.113818	0.18211	0.0381759	0.0798221	0.0755277	0.0351411	0.0379856	0.196498	0.0145893	0.0278834	0.133602
5430427O19Rik	0.0398211	0.0705051	0.0540993	0.0406942	0.00873262	0.058775	0.0192521	0.0226707	0.0194912	0.0161894	0.0438895	0.0363457	0.00887986	0.0335362	0.0366829	0.100155	0
5730455P16Rik	0.0408326	0.0325265	0.0220789	0.054685	0.0258502	0.0120178	0.048	0.0495853	0.0314036	0.0175238	0.0725939	0.0211986	0.0191117	0.0524599	0.0676986	0.0301693	0.109001
5730480H06Rik	0.0568343	0.0318105	0.0205082	0.0728784	0.0363136	0.0221715	0.0706978	0.0523366	0.0286277	0.0515822	0.0534548	0.038036	0.0391649	0.087482	0.013286	0.00798347	0.0380547
5830432E09Rik	0.0238678	0.0421022	0.0256472	0.0305033	0.00608205	0.0260184	0.0359442	0.0243451	0.0384909	0.00912188	0.0248324	0.00950544	0.00869875	0.00817856	0.0071604	0.00890444	0
5830468F06Rik	0.0177833	0.0231671	0.0310027	0.035606	0.0437378	0.0179315	0.017874	0.0231069	0	0.016144	0.0317461	0.039039	0.0030071	0.0127383	0.00343205	0.00436201	0
6030458C11Rik	0.0377171	0.0354563	0.0265687	0.0688503	0.0479629	0.0213246	0.0647673	0.0590941	0.032588	0.0520342	0.0453369	0.0271328	0.0294996	0.0683533	0.0539502	0.0166908	0.0365297
6330403K07Rik	0.0190656	0.0511679	0.0373393	0.00531756	0.00112586	0.02588	0.00057422	0.00159081	0.0261063	0.00385491	0.0103838	0	0	0.000309582	0	0.00688629	0
6330418K02Rik	0.0224619	0.0175861	0.0130847	0.0214887	0.0130852	0.0105273	0.0179569	0.0238031	0.028574	0.00660797	0.0173765	0.0196941	0.0188891	0.0194511	0	0.0225214	0.0406268
8030462N17Rik	0.00761097	0.0137378	0.0102474	0.0234695	0.00519073	0.00652507	0.0304067	0.0234629	0.00254925	0.00849647	0.0191397	0.00571212	0.00759541	0.0647281	0.0110986	0.00467565	0.016985
9030624J02Rik	0.121525	0.109706	0.0776361	0.110908	0.100195	0.0588184	0.0965266	0.0754963	0.117337	0.0909617	0.0959916	0.0679738	0.0331398	0.111217	0.135965	0.0674918	0.111192
9130401M01Rik	0.176018	0.119612	0.0853841	0.379017	0.109279	0.0735088	0.4278	0.310266	0.0837777	0.125168	0.270751	0.17083	0.169559	0.580367	0.0814341	0.0795034	0.244771
9330020H09Rik	0.0238565	0.0200365	0.0206802	0.0251601	0.0286712	0.0232557	0.0365903	0.029179	0.0207159	0.0134693	0.0122163	0.0256003	0.0176842	0.0528257	0	0	0.0139933
9330151L19Rik	0.0155839	0.0165428	0.016564	0.00811378	0.0376426	0.00653872	0.00949767	0.00639647	0.0268301	0.0245555	0.00447253	0.0092071	0.00408064	0.0213972	0.0119514	0.0113916	0.00912214
9330175E14Rik	0.144453	0.0321343	0.0219394	0.0400637	0.0703435	0.0123917	0.0564957	0.0162875	0.0249758	0.0861892	0.034183	0.0963604	0.0226877	0.0474684	0.0258373	0.0359835	0.00264226
9430015G10Rik	0.0127787	0.00695341	0.0120412	0.0311031	0.019523	0.0123924	0.0282325	0.0276737	0.0200701	0.0370902	0.0187251	0.0191608	0.00958117	0.0435281	0.0206726	0.0116659	0.00362145
9430038I01Rik	0.0826827	0.059922	0.0308496	0.126216	0.0786357	0.0344875	0.113716	0.0881152	0.0291827	0.079833	0.109085	0.0588119	0.047214	0.12361	0.0261596	0.0415558	0.127106
9530068E07Rik	0.138063	0.134979	0.105766	0.201126	0.1317	0.0700235	0.198445	0.191255	0.114654	0.171684	0.187035	0.108344	0.0734117	0.243745	0.23001	0.101115	0.379314
9930012K11Rik	0.011624	0.0147726	0.0206579	0.0184367	0.0166378	0.0116527	0.00824855	0.00736945	0.0307111	0.00356489	0.0113097	0.00850203	0.00145358	0.00170992	0.0058484	0	0.0122797
9930021J03Rik	0.0292236	0.0329445	0.0767591	0.0389801	0.0575793	0.0335847	0.0341777	0.0448963	0.0770654	0.03062	0.0369563	0.0338414	0.015639	0.0341408	0.0183725	0.0312168	0.108258
9930111J21Rik2	0.102668	0.190755	0.30588	0.126208	0.150136	0.0751681	0.097504	0.110537	0.278199	0.0801453	0.148248	0.15665	0.0305522	0.143149	0.128803	0.180189	0.0179356
a	0.0144184	0.026373	0.00420422	0.0208587	0	0.0051448	0.00761049	0.0120551	0	0	0.0305592	0.00272832	0	0.000825614	0.00465119	0	0
A130010J15Rik	0.012703	0.0176205	0.0201731	0.0397386	0.0352379	0.00696144	0.0549133	0.0299423	0.0192011	0.0212355	0.0203302	0.0281656	0.0316124	0.0786264	0.0153303	0.015674	0.0517955
A230050P20Rik	0.0347467	0.0371268	0.0418598	0.0799675	0.0836227	0.0267112	0.196693	0.0979814	0.0815203	0.186013	0.0343544	0.157492	0.0748981	0.26573	0.0581615	0.0123003	0.00263891
A330069E16Rik	0.0194463	0.0143511	0.0139485	0.0143075	0.0154786	0.016171	0.029748	0.0252066	0.0107938	0.0108515	0.00354779	0.0149508	0.0157108	0.0849696	0.0342792	0.00583203	0.0406372
A430005L14Rik	0.235969	0.214603	0.119161	0.562661	0.131104	0.123241	0.5593	0.469706	0.118382	0.226802	0.539332	0.184459	0.285156	0.473998	0.128686	0.121259	0.184978
A430046D13Rik	0.0796927	0.122573	0.0549859	0.0361993	0.0298837	0.0410769	0.016034	0.0289353	0.0207554	0.00263951	0.0688145	0.0213683	0.0110804	0.00660376	0.0216077	0.0131701	0.00476143
A430078G23Rik	0.0371836	0.086106	0.17792	0.0456438	0.0977114	0.0711527	0.013097	0.0296204	0.0904614	0.010964	0.0596871	0.0322441	0.00478892	0.00527148	0.0700403	0.0385688	0
A530017D24Rik	0.00898783	0.0170827	0.028132	0.0057332	0.0293998	0.0104991	0.00562173	0.0092133	0.0114382	0.0060498	0.00908037	0.00492485	0	0.00857327	0.0173767	0.0214548	0.00583482
A630001G21Rik	0.106346	0.13699	0.0581026	0.104108	0.0440478	0.0396844	0.0748358	0.117164	0.0562315	0.043866	0.162399	0.0487746	0.0422165	0.0819048	0.0229833	0.105427	0.00585796
A630072M18Rik	0.0399724	0.0572358	0.0857354	0.0447738	0.0506647	0.0461061	0.03375	0.0403132	0.12713	0.0210008	0.061213	0.0273879	0.0165331	0.0348951	0.0410201	0.0641578	0.0412482
A930024E05Rik	0.0304424	0.0244561	0.0457758	0.0122164	0.0429703	0.0253105	0.00682269	0.0196489	0.045535	0.00784158	0.0132601	0.017533	0.00180475	0.00758666	0.0238081	0.00587602	0.0104214
A930029G22Rik	0.00854319	0.00764287	0.0295104	0.00860279	0.0352863	0.0228715	0.0136187	0.00935501	0.0322515	0.0113216	0.00792466	0.0192399	0.00727152	0.0134331	0.0290679	0.0104064	0.0044103
AA467197	0.343127	0.288301	0.0741163	0.213689	0.00257445	0.0824508	0.273189	0.269711	0.0810349	0.0155445	0.304636	0.0292141	0.0818728	0.13511	0.14507	0.118729	0.0244289
AA474408	0.0126978	0.0113402	0.0231302	0.0162899	0.0180649	0.013813	0.0148256	0.0135551	0.0225492	0.01046	0.0159771	0.0202359	0.00234485	0.0170653	0.0309679	0.00464935	0.00693418
Aaas	0.0836011	0.0662557	0.0370132	0.199543	0.044821	0.0323311	0.244334	0.123233	0.0471728	0.10805	0.127168	0.0926223	0.0855345	0.270581	0.0873346	0.0341972	0.0545596
Aacs	0.0126631	0.0139778	0.0150249	0.0488982	0.0225707	0.00533823	0.060261	0.0337866	0.0104783	0.0226266	0.0294533	0.0263462	0.0311576	0.0643397	0.0200151	0.0313789	0.0196182
Aaed1	0.0236813	0.0384479	0.0342763	0.0486626	0.0435237	0.032409	0.0270464	0.0399149	0.030605	0.0162897	0.0548353	0.03932	0.00917276	0.0338662	0.0210218	0.025418	0.129371
Aagab	0.0585605	0.076688	0.045358	0.0822067	0.0768814	0.037967	0.0732625	0.0645414	0.0325371	0.0741696	0.0781451	0.0803892	0.0147435	0.126141	0.0445152	0.0595318	0.0659971
Aak1	0.141053	0.158799	0.209376	0.195049	0.150764	0.0876836	0.133082	0.16539	0.335404	0.0450115	0.235714	0.0940491	0.0819298	0.10995	0.146291	0.0907588	0.279454
Aamdc	0.117308	0.147341	0.102707	0.0976046	0.134335	0.111683	0.0601903	0.0749141	0.0642637	0.0835625	0.131528	0.0964422	0.0254488	0.0699032	0.0459665	0.0441186	0.0866598
Aamp	0.319454	0.362126	0.322854	0.425261	0.357597	0.222413	0.451585	0.316805	0.3231	0.373218	0.319166	0.339345	0.175521	0.48232	0.228951	0.231894	0.440698
Aar2	0.0318325	0.0380591	0.0594844	0.0810944	0.0417017	0.0344297	0.0825779	0.0487111	0.0551062	0.0333827	0.0438697	0.0344778	0.049175	0.0985824	0.041887	0.00987869	0.055228
Aars	0.30603	0.287732	0.209124	0.883604	0.331276	0.176086	0.981706	0.752955	0.189819	0.466978	0.641913	0.436615	0.544853	1.06007	0.339985	0.16751	0.613926
Aars2	0.0104783	0.0126098	0.00865715	0.0398121	0.0179629	0.00265868	0.0527107	0.0290127	0.00406264	0.0129667	0.0201021	0.0169935	0.020483	0.0852517	0.0102859	0.00722313	0.0235646
Aarsd1	0.00510477	0.00683554	0.0313082	0.00876758	0.0310859	0.0209127	0.0177884	0.0191169	0.037146	0.00498786	0.0136413	0.0170264	0.00140733	0.0206774	0	0.0138824	0
Aasdh	0.0131759	0.00904616	0.016287	0.0214414	0.0180679	0.0120179	0.0231089	0.0292836	0.00879521	0.0156575	0.0132051	0.0141593	0.00125434	0.0188619	0.011899	0.00505855	0.0271925
Aasdhppt	0.116598	0.121833	0.0713187	0.255246	0.102979	0.0944278	0.308637	0.24912	0.103139	0.184237	0.216299	0.121989	0.124763	0.345754	0.0292392	0.0786926	0.289884
Aatf	0.102378	0.0889175	0.0730555	0.217956	0.151735	0.0628803	0.252616	0.197336	0.0839782	0.146216	0.156742	0.151507	0.136621	0.281269	0.0836701	0.0506407	0.151222
AB124611	0.186563	0.279251	0.321953	0.12059	0.545841	0.241495	0.0862749	0.0528421	0.117855	0.215934	0.136794	0.330635	0.0209467	0.0488137	0.0825372	0.328976	0.00991033
Abca2	0.066702	0.0676518	0.105653	0.075156	0.0605645	0.0445375	0.0616142	0.0720008	0.117232	0.0431618	0.0831735	0.0210109	0.0435457	0.0601456	0.113799	0.0104374	0.0511165
Abca3	0.0083982	0.00998108	0.0176925	0.0208606	0.0669487	0.00531357	0.0162568	0.0204833	0.0194551	0.0104592	0.0144798	0.0113072	0.00239897	0.0432104	0.0113857	0.0213666	0.0690743
Abca7	0.0376483	0.0455717	0.0636772	0.0383832	0.035222	0.0395575	0.0196955	0.0388463	0.058974	0.0120458	0.0468926	0.0148726	0.0117714	0.0154149	0.0665626	0.0476169	0.0392874
Abcb10	0.0168139	0.00913627	0.0180254	0.0241987	0.00344914	0.0017347	0.0148741	0.0222127	0.0182265	0.00298376	0.0140167	0.00148886	0.00314565	0.0134241	0.00384804	0.0255394	0.0470681
Abcb1a	0.0175811	0.0405223	0.0869053	0.0349561	0.0148337	0.0169266	0.0413671	0.0335088	0.154731	0.0260311	0.0341372	0.0486188	0.00734731	0.0246855	0.0259848	0.0132132	0.00438571
Abcb1b	0.0559374	0.0696697	0.0600804	0.115146	0.0450923	0.0231154	0.178542	0.167481	0.0233706	0.0374349	0.0580302	0.0494549	0.0473932	0.330337	0.126528	0.042543	0.0372874
Abcb6	0.00471481	0.00312048	0.00343404	0.0213223	0.0129407	0.0018783	0.0249158	0.0161737	0.00414077	0.00645413	0.0132897	0.00696978	0.00318077	0.0334505	0.0127382	0.00261663	0.0803578
Abcb7	0.0279764	0.031599	0.0347298	0.0759123	0.0197931	0.0237147	0.106804	0.079104	0.0203344	0.0396394	0.0623072	0.0334126	0.0281453	0.119066	0.0565763	0.0134988	0.167378
Abcb8	0.0474453	0.0282571	0.01365	0.105287	0.0241969	0.00877463	0.0811692	0.0671827	0.00599853	0.0191358	0.0690366	0.0207143	0.0470145	0.095412	0.0758571	0.00935268	0.0992762
Abcb9	0.195808	0.128266	0.0582839	0.330389	0.117669	0.0333829	0.264327	0.170008	0.263763	0.0815649	0.188405	0.172688	0.0576121	0.131493	0.236267	0.0310798	0
Abcc1	0.0173458	0.0179251	0.0323737	0.0468494	0.0331558	0.00780223	0.0574254	0.0572474	0.0297138	0.0206671	0.0278229	0.0251908	0.0377657	0.0836597	0.0475629	0.035828	0.103455
Abcc4	0.0145488	0.0184705	0.015754	0.031162	0.0149128	0.0057531	0.0292571	0.026996	0.0177771	0.00664651	0.0191499	0.00670329	0.00460546	0.0226008	0.0409959	0.00448999	0.0160383
Abcc5	0.0168629	0.025072	0.0382231	0.02386	0.0373632	0.0192932	0.0295842	0.0306348	0.0342382	0.034318	0.0138188	0.0149619	0.0192897	0.0407081	0.0251735	0.0272963	0.0730901
Abcd1	0.0500587	0.0448849	0.0357599	0.0807078	0.0231835	0.0220655	0.0565358	0.0600914	0.032577	0.0162293	0.063883	0.0447345	0.0203566	0.0306046	0.0449157	0.0582556	0
Abcd3	0.0439853	0.0244024	0.0327301	0.0662974	0.0507614	0.0216802	0.0688665	0.0778825	0.0515313	0.0258557	0.0368239	0.0385376	0.0314784	0.129228	0.0602488	0.0245653	0.268723
Abcd4	0.02612	0.0312045	0.026414	0.0186798	0.0377087	0.0218931	0.0143904	0.016177	0.0158064	0.016342	0.0216929	0.0132047	0.0161273	0.0213833	0.0237348	0.0269978	0.0388517
Abce1	0.0953783	0.0838007	0.082569	0.367538	0.130717	0.049455	0.495939	0.42061	0.053423	0.178296	0.179124	0.160828	0.231439	0.574311	0.123182	0.110733	0.299369
Abcf1	0.37101	0.407351	0.326282	0.904919	0.299727	0.213382	0.942143	0.978204	0.354951	0.319352	0.710314	0.380675	0.495401	1.02911	0.431392	0.266259	0.553746
Abcf2	0.109638	0.0898139	0.0692247	0.421593	0.118952	0.0466413	0.542899	0.334252	0.0736789	0.191694	0.20703	0.174587	0.268148	0.689375	0.103226	0.0579375	0.205833
Abcf3	0.0493451	0.0533609	0.0551637	0.0832193	0.0850459	0.0328658	0.0922216	0.0567246	0.0698557	0.0593617	0.0734462	0.0831676	0.029685	0.0990989	0.042348	0.0227534	0.0766619
Abcg1	0.021222	0.0390913	0.0769988	0.0122494	0.052244	0.030368	0.00967612	0.0174578	0.113818	0.04171	0.0201248	0.0462284	0.00172182	0.0132662	0.0229579	0.0695408	0.00578914
Abcg2	0.0050476	0.0051859	0.00935816	0.0213799	0.015091	0.00468891	0.0207696	0.0222143	0.005894	0.0157409	0.00754446	0.016703	0.0180219	0.0583994	0	0.00466904	0.0333029
Abhd10	0.0655874	0.0627458	0.0612278	0.0959331	0.0737729	0.0682623	0.0883731	0.0841357	0.0592794	0.0900702	0.11996	0.0672655	0.0215144	0.114912	0.0252632	0.0653933	0.15043
Abhd11	0.0741917	0.0718284	0.0711555	0.149458	0.125639	0.0613491	0.203327	0.117126	0.0378184	0.157176	0.131125	0.119431	0.060105	0.268161	0.0593002	0.0725373	0.0529249
Abhd12	0.104247	0.0878405	0.0433096	0.138037	0.0679949	0.0305536	0.126745	0.0861898	0.0771442	0.0797883	0.102033	0.0980911	0.0290294	0.120167	0.047981	0.0749539	0.290727
Abhd13	0.0428831	0.0448975	0.042607	0.0612299	0.0374879	0.0344206	0.057003	0.0561601	0.0576741	0.0530343	0.0525624	0.0330259	0.0275913	0.061055	0.0485854	0.032235	0.125366
Abhd14a	0.0416288	0.0283577	0.0250168	0.137356	0.0307093	0.039396	0.174358	0.119787	0.00410905	0.064548	0.0731434	0.0626914	0.088271	0.234371	0.0561598	0.0137884	0.150935
Abhd14b	0.0127194	0.0254445	0.0314062	0.0105641	0.032624	0.0116065	0.00925908	0.00492074	0.0169119	0.00315603	0.00925325	0.0109164	0	0.00407976	0.00874044	0.015659	0.0333126
Abhd16a	0.0801556	0.105378	0.0636225	0.185605	0.154278	0.0450152	0.093079	0.0700986	0.0643013	0.105006	0.130305	0.0847193	0.0251115	0.0583034	0.0676474	0.0536359	0.158289
Abhd17a	0.448705	0.381516	0.226431	0.713288	0.234478	0.165804	0.575209	0.339946	0.254759	0.186309	0.503834	0.270597	0.254105	0.70356	0.206524	0.290232	0.2523
Abhd17b	0.0850313	0.110061	0.0883682	0.169742	0.0974823	0.0568369	0.140212	0.112144	0.0765989	0.0575003	0.129246	0.0556539	0.0506887	0.1495	0.11857	0.1297	0.0508001
Abhd17c	0.0605197	0.0450336	0.0443659	0.167108	0.0736198	0.0297595	0.246685	0.114279	0.0502312	0.143085	0.0557723	0.0962338	0.0973919	0.306118	0.0512904	0.0546353	0.156213
Abhd18	0.0304778	0.0306957	0.0497448	0.0221733	0.0360601	0.0205634	0.0218203	0.0312145	0.0792657	0.0123058	0.0267533	0.0147315	0.00441019	0.0148963	0.015208	0.0378076	0.169343
Abhd2	0.083273	0.0872486	0.125416	0.0917426	0.0527129	0.0676863	0.0728154	0.102166	0.0950418	0.0483606	0.0628253	0.0254907	0.0356414	0.064521	0.108475	0.0350269	0.0652411
Abhd4	0.0199555	0.0113743	0.0125182	0.0108563	0.00444863	0.00447654	0.0128134	0.00794356	0.018393	0.00766795	0.00362135	0.0126359	0.00632559	0.0119323	0	0.0194924	0.0374252
Abhd5	0.0570396	0.0642511	0.0400956	0.0845486	0.0202864	0.0341579	0.0738636	0.0602674	0.0270814	0.0372315	0.102106	0.0310294	0.0253183	0.0601386	0.0273437	0.0411584	0.130598
Abhd6	0.0232777	0.0220934	0.0322684	0.0401807	0.0330357	0.0134539	0.034096	0.0290684	0.0328792	0.0279943	0.0186499	0.026975	0.0108976	0.0362298	0.0233428	0.0279494	0.028453
Abhd8	0.215715	0.187037	0.25175	0.254839	0.363517	0.161437	0.191741	0.163365	0.225629	0.239366	0.238581	0.239026	0.104331	0.178229	0.163417	0.0300428	0.130652
Abi1	0.268088	0.328059	0.300923	0.254583	0.266981	0.198961	0.227966	0.227462	0.300859	0.442138	0.230488	0.190892	0.0864975	0.183977	0.12252	0.194952	0.16428
Abi2	0.0246323	0.0290247	0.0305714	0.0636643	0.0128853	0.0128385	0.0571337	0.0780517	0.0396224	0.0139452	0.0422186	0.0168927	0.0355116	0.0681445	0.0496556	0.0421098	0.125841
Abi3	0.0104595	0.0410784	0.0628757	0.0988043	0.0963925	0.0599419	0.183209	0.0545946	0.496741	0.104316	0.0454516	0.175138	0.070649	0.174193	0.0213087	0.160702	0
Abl1	0.0215475	0.0189882	0.0280346	0.0272054	0.0342196	0.0149569	0.0442104	0.0322071	0.0366777	0.0243976	0.0232643	0.0324932	0.0129583	0.0653463	0.0224731	0.0296878	0.124205
Abl2	0.0147914	0.0182246	0.0333355	0.0320906	0.0233978	0.0138878	0.0390895	0.0584201	0.0331603	0.0161462	0.0305524	0.0128468	0.0162202	0.0538717	0.0189956	0.0421481	0.174192
Ablim1	0.384431	0.54297	0.735038	0.53088	0.799631	0.378919	0.478398	0.493728	0.635728	0.448326	0.458401	0.320678	0.178062	0.50313	0.348366	0.243492	0.124691
Abr	0.0775389	0.0852821	0.136848	0.0757392	0.0689614	0.0708459	0.0518489	0.0742978	0.257899	0.029479	0.0993245	0.0352973	0.0349652	0.033467	0.119475	0.0758967	0.0301223
Abracl	1.89467	2.12293	1.23826	1.6774	0.845858	1.19283	1.1543	1.44336	1.1383	0.651814	2.13847	0.851611	0.546319	0.920641	0.987213	0.877737	0.996291
Abraxas1	0.0382088	0.0268435	0.0253611	0.0632492	0.0462329	0.0125541	0.0559375	0.0548617	0.0242852	0.0387482	0.0667124	0.0340034	0.0279994	0.0604	0.0377798	0.0318372	0.0519813
Abraxas2	0.0590543	0.063871	0.0452338	0.0832214	0.0468512	0.0293704	0.049955	0.0793671	0.0546032	0.0420683	0.0842019	0.0431843	0.0222869	0.0652457	0.0239604	0.0768887	0.113159
Abt1	0.144488	0.18621	0.110639	0.240641	0.192871	0.130712	0.219475	0.214092	0.164166	0.243103	0.256359	0.150639	0.0786354	0.280516	0.0904242	0.0928677	0.0836225
Abtb1	0.103333	0.116704	0.0676492	0.0412423	0.0918777	0.0728669	0.0200067	0.0341995	0.0917923	0.0320554	0.0836114	0.0445579	0.0222754	0.0101535	0.0452073	0.0407601	0.0758655
Abtb2	0.0443328	0.070762	0.0701486	0.0700178	0.103242	0.0415556	0.0853173	0.0650969	0.0965323	0.0754135	0.0705182	0.0729324	0.0235512	0.11806	0.0329905	0.0104257	0.0427843
AC149090.1	0.0627052	0.0911939	0.595984	0.0484275	0.236621	0.261941	0.0600746	0.103798	0.632399	0.133551	0.0804809	0.157545	0.0396533	0.0931165	0.127262	0.212236	0.781851
Acaa1a	0.266874	0.320335	0.195849	0.339881	0.258415	0.140779	0.203045	0.216526	0.172059	0.123932	0.435503	0.173172	0.103201	0.164547	0.27467	0.195045	0.153244
Acaa2	0.366473	0.275533	0.109364	0.321249	0.256704	0.123205	0.242926	0.222468	0.103062	0.096081	0.376931	0.137816	0.0919203	0.14417	0.160186	0.107577	0.122542
Acaca	0.0227124	0.0174577	0.0172412	0.0868961	0.0159235	0.0123192	0.127673	0.0895061	0.0196385	0.0361007	0.0499597	0.0370815	0.0449904	0.15312	0.0671095	0.0138179	0.0839893
Acad11	0.0088383	0.00937441	0.0131232	0.0132779	0.0190903	0.0062797	0.0107487	0.0125029	0.00438467	0.00815762	0.00767834	0.0073007	0.00318323	0.0119855	0.0137661	0	0.103591
Acad8	0.0428257	0.041091	0.0256166	0.0495627	0.0493142	0.0264199	0.0353514	0.0336321	0.0176025	0.0582097	0.0535879	0.0516904	0.00962971	0.0328021	0.0334796	0.0333037	0.0486401
Acad9	0.0305362	0.0394518	0.0208893	0.0617876	0.0228786	0.0127452	0.0566562	0.0656409	0.0306332	0.0234599	0.0685232	0.0172561	0.026485	0.0614534	0.0375776	0.0343696	0.0660461
Acadl	0.50676	0.341421	0.160397	0.634096	0.143734	0.11232	0.809796	0.570823	0.253036	0.140106	0.710059	0.16284	0.32662	0.540803	0.292474	0.253815	0.469458
Acadm	0.11246	0.14256	0.111304	0.153036	0.156521	0.0778459	0.132104	0.174596	0.0610352	0.109052	0.160202	0.0915435	0.0477897	0.220835	0.0661	0.123271	0.164201
Acads	0.218351	0.202452	0.0977363	0.308224	0.136803	0.0591939	0.19952	0.166131	0.0906646	0.0913633	0.318702	0.136759	0.0871889	0.143116	0.135601	0.089171	0.130965
Acadsb	0.00865044	0.0147799	0.0244135	0.00649702	0.02339	0.0166273	0.0070605	0.00922159	0.0332367	0.011457	0.00133931	0.0167598	0.00340201	0.0155349	0.00900189	0.0672764	0.164371
Acadvl	0.231755	0.17515	0.0854489	0.225032	0.154463	0.095256	0.231961	0.144318	0.0569515	0.174094	0.224276	0.212289	0.111642	0.217767	0.187046	0.0687232	0.16423
Acap1	0.230634	0.315858	0.21364	0.319201	0.30659	0.164226	0.287961	0.216251	0.316389	0.268371	0.296056	0.241151	0.0795711	0.208698	0.241402	0.148462	0.00997475
Acap2	0.0613525	0.0703861	0.103868	0.0799717	0.070863	0.0514131	0.0485158	0.092835	0.108663	0.0347506	0.104428	0.0322963	0.0194096	0.0479826	0.0886624	0.146172	0.219715
Acap3	0.0258803	0.0415698	0.0254189	0.0801841	0.0175246	0.0126407	0.0769342	0.0623777	0.0258008	0.0255254	0.0468921	0.028251	0.0206177	0.0662752	0.0568423	0.0174391	0.0323752
Acat1	0.214348	0.190593	0.112569	0.285551	0.228617	0.0876199	0.241432	0.217292	0.0797275	0.180209	0.342202	0.130109	0.0709595	0.234987	0.120959	0.184657	0.535627
Acat2	0.0702525	0.0603873	0.0648194	0.200265	0.0564957	0.0376508	0.162277	0.11054	0.0822753	0.0529422	0.189683	0.0391987	0.0611684	0.0959927	0.0562091	0.0497642	0.19627
Acbd3	0.117307	0.116328	0.154499	0.166766	0.111836	0.0643143	0.137532	0.217413	0.144255	0.0673705	0.181871	0.0644574	0.062953	0.142316	0.0932333	0.133934	0.474158
Acbd4	0.0420138	0.0490999	0.0184702	0.0385135	0.0368346	0.0180463	0.0205969	0.0224914	0.0319148	0.0208498	0.0382287	0.0356195	0.00217929	0.0140119	0.0217817	0.0197226	0.0200031
Acbd5	0.0810105	0.0748683	0.0711894	0.0632994	0.0652059	0.0493213	0.0530085	0.0729144	0.0862337	0.0406836	0.0865136	0.0356494	0.00581659	0.0412718	0.0847367	0.0765972	0.144351
Acbd6	0.296009	0.274555	0.200629	0.455668	0.316362	0.14459	0.540989	0.377342	0.245617	0.209026	0.348243	0.322955	0.272409	0.647007	0.192314	0.139271	0.40296
Accs	0.0357753	0.0230619	0.0291734	0.0203263	0.0254297	0.0181735	0.0155738	0.0145956	0.0332168	0.00573197	0.0348175	0.0237255	0.0198203	0.00660527	0.0875604	0.0176196	0.0298325
Acd	0.170779	0.111576	0.0593515	0.234964	0.102793	0.0575176	0.316617	0.155536	0.0810261	0.205203	0.112059	0.165925	0.107467	0.305732	0.0534398	0.119121	0.0765069
Acer3	0.0195471	0.0281431	0.0258175	0.0528153	0.0188949	0.0263087	0.0499577	0.0430786	0.0147952	0.034021	0.034162	0.0202068	0.0261251	0.0716274	0.0415913	0.101199	0.0305976
Acin1	0.499109	0.547015	0.530685	0.843867	0.496249	0.219307	0.740012	0.977939	0.50778	0.448942	0.828432	0.42405	0.348772	0.938444	0.349562	0.372408	0.47417
Acly	0.208215	0.241324	0.188355	0.327273	0.145087	0.103717	0.387093	0.326822	0.154015	0.222946	0.271841	0.151342	0.164139	0.404516	0.242037	0.160967	0.37233
Aco1	0.021774	0.0368742	0.0245867	0.0331777	0.0343291	0.0123748	0.0323236	0.0203008	0.027938	0.0284639	0.0179411	0.0167661	0.0163785	0.0490311	0.0239011	0.0378835	0.0345167
Aco2	0.258343	0.274411	0.163257	0.480545	0.218026	0.120758	0.512361	0.38028	0.166529	0.232198	0.40318	0.228478	0.210484	0.507926	0.304849	0.154492	0.84597
Acot13	0.259881	0.254133	0.132639	0.261293	0.148499	0.12474	0.19182	0.282638	0.175731	0.0910954	0.35314	0.169876	0.0825974	0.153006	0.103697	0.0923344	0.385287
Acot2	0.0398123	0.039198	0.0480088	0.0177291	0.107999	0.0328864	0.0184803	0.0186086	0.0443086	0.0556047	0.017575	0.0196759	0.00296395	0.0213603	0	0.0035208	0.0782831
Acot7	0.304716	0.463544	0.186709	0.703111	0.0379243	0.262675	0.718673	0.504853	0.166341	0.214838	0.547283	0.294801	0.341662	0.816368	0.205828	0.121105	0.223143
Acot8	0.147241	0.177405	0.0954865	0.23822	0.0852489	0.0898197	0.131212	0.140753	0.106556	0.0461467	0.263708	0.108883	0.0326236	0.116041	0.0945519	0.0892505	0.0872468
Acot9	0.267184	0.249736	0.100708	0.207482	0.120583	0.0926913	0.140942	0.138439	0.0926566	0.130344	0.271366	0.102239	0.0675993	0.115259	0.125941	0.12082	0.0783959
Acox1	0.0194327	0.0254709	0.0423985	0.0231719	0.0193583	0.0144941	0.0264185	0.0195831	0.0396849	0.0156453	0.0197837	0.0176148	0	0.0264598	0.0206049	0.0292275	0.0847414
Acox3	0.0365364	0.0403614	0.051499	0.0396547	0.0479953	0.0284452	0.0303501	0.0201198	0.0447465	0.0319497	0.0313642	0.049996	0.0153423	0.0315181	0.0703452	0.180473	0.0525757
Acoxl	0.0512188	0.0162505	0.00972766	0.0191708	0.0265456	0.00386952	0.00547261	0.0110453	0.0450541	0.00492381	0.00784391	0.0162975	0.00794174	0.0100014	0.0128235	0	0
Acp1	0.460001	0.338974	0.216683	0.832795	0.260073	0.141633	0.721208	0.794553	0.235787	0.299328	0.810119	0.342966	0.32521	0.745088	0.230924	0.28336	0.940865
Acp2	0.0148159	0.0112751	0.0130258	0.0163579	0.0109174	0.0084856	0.0163598	0.0200678	0.0166039	0.00800495	0.0147286	0.0109012	0.0122154	0.0177759	0.0394247	0.0548076	0.065285
Acp5	0.472511	0.637334	0.440724	0.463591	0.780458	0.42482	0.283943	0.242583	0.264668	0.408918	0.467069	0.373411	0.106848	0.172741	0.456388	0.193143	0.0044103
Acp6	0.0431823	0.0325132	0.0412384	0.0575954	0.055796	0.03661	0.0665837	0.0428977	0.0417121	0.0573885	0.0425516	0.0319154	0.0229884	0.0846111	0.0285206	0.0183654	0.152333
Acsbg1	0.0974653	0.129826	0.0697355	0.0627455	0.0266179	0.0417751	0.0156865	0.0177528	0.0879572	0.0164514	0.100087	0.0175235	0.0123188	0.00399385	0.069976	0	0
Acsf2	0.0188807	0.0167637	0.0181561	0.0232217	0.0602201	0.00543987	0.018781	0.0134066	0.0590672	0.0373222	0.0187381	0.0287082	0.00605167	0.0233744	0.0259271	0.0243028	0.0338549
Acsf3	0.0185087	0.0150504	0.00547409	0.0575685	0.00916173	0.00172995	0.0579084	0.0395928	0.0100331	0.00347181	0.0352506	0.0255061	0.020663	0.0602433	0.0254244	0.0216242	0.043309
Acsl1	0.0106631	0.0055726	0.01182	0.0172933	0.0145147	0.0138832	0.0205841	0.0144514	0.0122291	0.00995347	0.0212189	0.00308769	0.000981826	0.0246294	0.0239609	0.0240107	0.0326076
Acsl4	0.0422841	0.0647164	0.0465304	0.0741929	0.0314927	0.0389203	0.12522	0.0912631	0.0589364	0.0375689	0.0727663	0.0246037	0.0463644	0.14985	0.0369268	0.0528215	0.0839966
Acsl5	0.339265	0.272059	0.146546	0.654719	0.169458	0.0806354	0.58776	0.418703	0.153699	0.231013	0.459342	0.213095	0.268581	0.599358	0.466434	0.102101	0.111151
Acss1	0.0251492	0.063405	0.0641868	0.0164171	0.104295	0.0327147	0.0110485	0.00941587	0.0569916	0.0526521	0.0140015	0.0482383	0.0028863	0.0093012	0.0201797	0.0313216	0.00689279
Acss2	0.0339751	0.146534	0.114984	0.0386545	0.129633	0.0647722	0.0239189	0.01951	0.0564094	0.0464565	0.0541658	0.0407473	0.00322087	0.0175893	0.0448857	0.0274769	0.0209515
Actb	4.05229	4.3142	3.65257	3.99092	3.19091	3.43509	3.52168	4.05083	3.40917	3.14072	4.72351	2.95665	3.30912	3.15688	3.39467	3.99837	3.55417
Actg1	3.4835	3.55407	2.36231	4.10105	2.58067	2.04697	3.97275	3.48615	2.38848	2.04393	3.77308	2.81655	3.68208	3.67639	3.14737	2.79299	3.52719
Actl6a	0.346298	0.356314	0.204065	0.68232	0.329721	0.187815	0.573114	0.55555	0.207672	0.317234	0.698817	0.27709	0.229025	0.5278	0.450735	0.1337	0.346891
Actn1	0.12907	0.111494	0.0779393	0.163356	0.710807	0.0390436	0.129498	0.171589	0.0557605	0.275661	0.193656	0.165628	0.0823618	0.251538	0.099478	0.0469072	0.185364
Actn2	0.00853473	0.067461	0.0477896	0.0212142	0.133992	0.060397	0.0112629	0.00806895	0.454769	0.0702801	0.0188786	0.0542897	0	0.010015	0.031272	0	0.00479899
Actn4	0.323255	0.310288	0.243147	0.661915	0.204122	0.126963	0.680022	0.649181	0.240657	0.251073	0.512785	0.227891	0.297295	0.72213	0.371303	0.174835	0.500721
Actr10	0.351558	0.391706	0.16196	0.465912	0.246448	0.169155	0.380376	0.355561	0.174322	0.165295	0.55866	0.220549	0.135835	0.344383	0.150608	0.169535	0.382026
Actr1a	0.164374	0.177672	0.109149	0.323027	0.129086	0.0811089	0.301339	0.208834	0.0897909	0.09851	0.238683	0.10066	0.124023	0.299209	0.18565	0.0583252	0.0863699
Actr1b	0.110245	0.119769	0.0892587	0.268446	0.140652	0.0524693	0.289907	0.169187	0.143034	0.157126	0.170329	0.105836	0.108061	0.360263	0.0893369	0.072089	0.21924
Actr2	0.501613	0.618592	0.534381	0.626299	0.467646	0.319746	0.592909	0.802527	0.523912	0.398166	0.748537	0.278617	0.253614	0.598959	0.488135	0.517261	0.446528
Actr3	1.64167	1.84809	1.10171	1.92893	1.49601	0.890604	1.62385	1.46295	1.1445	1.29874	2.05701	0.994111	0.878032	1.42615	1.53632	1.35498	0.939152
Actr5	0.0822107	0.106303	0.0881927	0.133288	0.123571	0.0452151	0.111362	0.0743057	0.0722321	0.0943115	0.100979	0.0910536	0.0310972	0.113258	0.0955664	0.0377835	0.0484174
Actr6	0.0541925	0.0617179	0.0397845	0.0627091	0.0486954	0.0443172	0.0583925	0.117522	0.0304395	0.0592541	0.0917382	0.0408029	0.028113	0.0890443	0.0338821	0.0327166	0.149819
Actr8	0.0648706	0.0712475	0.0532884	0.117819	0.0860653	0.0377336	0.13455	0.0773502	0.0667521	0.0729414	0.081673	0.0614568	0.042181	0.106724	0.0434416	0.05055	0.0582949
Acy1	0.0201627	0.0310087	0.0208122	0.0385397	0.0147702	0.0156514	0.0507462	0.0262885	0.0117687	0.0188926	0.042743	0.0322338	0.026032	0.108968	0.0122113	0.0157463	0.0102856
Acyp1	0.0933084	0.162597	0.127384	0.138063	0.187453	0.130057	0.0885114	0.158951	0.10912	0.101139	0.182987	0.095748	0.0185137	0.103664	0.030748	0.0905969	0.245233
Acyp2	0.018632	0.0216954	0.0110319	0.0226822	0.00700604	0.00687767	0.0181613	0.038639	0.00738006	0.00129512	0.0546278	0.00812319	0.00957376	0.0201378	0.00582326	0	0.0448251
Ada	0.0185113	0.0139851	0.0113392	0.0754049	0.0443558	0.00249064	0.11706	0.0642842	0.0138999	0.0416819	0.0518644	0.0543533	0.0507915	0.1465	0.023324	0.0207484	0.0297393
Adal	0.0203588	0.012609	0.0175458	0.0320084	0.0143875	0.0134522	0.0382721	0.0339182	0.0185282	0.0166818	0.0194611	0.0181106	0.00847111	0.0398198	0.00505036	0.00495602	0.0087752
Adam10	0.0985541	0.101533	0.115808	0.1267	0.0832384	0.0705256	0.141621	0.146627	0.154454	0.102561	0.111677	0.0726072	0.0397386	0.129021	0.241625	0.0695218	0.231537
Adam17	0.0587972	0.0945127	0.0759212	0.117216	0.0451694	0.0365492	0.0991629	0.108758	0.0599712	0.0393944	0.1127	0.0209503	0.0499947	0.101915	0.17869	0.0681498	0.143913
Adam19	0.223643	0.140629	0.145937	0.379435	0.051	0.0590763	0.400424	0.451558	0.376633	0.0248135	0.304604	0.069073	0.188189	0.178195	0.41793	0.0506353	0.00754009
Adam8	0.0578075	0.0547013	0.0212468	0.0310871	0.000481986	0.0085494	0.0154232	0.0336172	0.0535204	0	0.0565241	0.00416956	0.00191863	0.00464884	0.105588	0.0742525	0
Adam9	0.0104606	0.00809297	0.00747211	0.0138124	0.0041894	0.00442694	0.0100288	0.0128395	0.0163456	0.0100097	0.010077	0.00476465	0.00940551	0.0139457	0.0113551	0.0557431	0.216999
Adamts10	0.0546482	0.0779735	0.0923955	0.078566	0.0847724	0.0650046	0.0656554	0.0624683	0.0782325	0.061385	0.0763936	0.0417806	0.0157882	0.0523883	0.0290584	0.041695	0.0273689
Adamts14	0.013907	0.015714	0.013086	0.0119414	0.000477985	0.0079662	0.0163287	0.0191504	0.0103465	0.00248078	0.0181716	0.00326978	0.00799693	0.0132556	0.0155657	0.0233128	0.0264135
Adap1	0.125472	0.0681544	0.0189065	0.403463	0.00351673	0.014751	0.266069	0.2798	0.0620788	0.0104533	0.23426	0.024796	0.167408	0.116927	0.121884	0.0348936	0
Adar	0.0763556	0.0700782	0.0901989	0.111498	0.065034	0.0347691	0.176642	0.12167	0.114631	0.156949	0.0767117	0.124823	0.0461719	0.246256	0.0658953	0.0376066	0.028647
Adat1	0.00820691	0.0102086	0.0260226	0.0222544	0.024879	0.0123606	0.0342612	0.0259567	0.0173728	0.0191611	0.0128946	0.011241	0.00727448	0.0461452	0.00363328	0.0149557	0.022364
Adat2	0.050352	0.0239782	0.00917927	0.0746274	0.0132403	0.00715239	0.107127	0.0902397	0.0123844	0.0303787	0.0611288	0.0416807	0.0395494	0.137581	0.0146889	0.0145164	0.0756847
Adat3	0.0297563	0.0193002	0.00924504	0.0669941	0.0106702	0.00589001	0.0688895	0.031712	0.00840331	0.0139963	0.0429018	0.0285199	0.0183769	0.0700426	0.0319099	0.00308004	0.0156881
Adck1	0.0289036	0.026973	0.018066	0.0366436	0.0330568	0.0181934	0.0504449	0.0336235	0.0244936	0.0342655	0.0365821	0.0333212	0.0292608	0.0600677	0.0353818	0.0470542	0.0562887
Adck2	0.0231616	0.038688	0.0408196	0.0415892	0.0573918	0.0238591	0.015124	0.0254444	0.0349017	0.0339958	0.0307205	0.0242953	0.00790951	0.0232933	0.0279166	0.0109561	0.0399626
Adck5	0.0300719	0.0170767	0.0187861	0.0558324	0.0313445	0.0080677	0.0675873	0.0414207	0.027301	0.0260459	0.0411131	0.032794	0.0244542	0.0840582	0.0405439	0.00555454	0.0505303
Adcy3	0.0298164	0.0409836	0.0820551	0.0308626	0.0722952	0.0415613	0.0351027	0.0308351	0.0811891	0.0441401	0.0463711	0.0214661	0.00919146	0.0445224	0.0327432	0.0210787	0.0105939
Adcy7	0.08134	0.110139	0.197927	0.0804633	0.170412	0.142812	0.0770704	0.0791509	0.265317	0.10287	0.0877894	0.0777785	0.0265602	0.0712944	0.144158	0.0628275	0.0903322
Add1	0.248199	0.214508	0.149466	0.392133	0.256115	0.0867109	0.209103	0.306148	0.138153	0.158966	0.376327	0.0929084	0.0749392	0.155923	0.216496	0.096365	0.210063
Add3	0.316059	0.407863	0.268029	0.270635	0.481121	0.184575	0.132301	0.232699	0.166237	0.22298	0.465287	0.11047	0.0598932	0.0766467	0.172318	0.147266	0.0717441
Adgre5	0.283948	0.564989	0.629861	0.323985	0.365972	0.388557	0.160813	0.224003	0.518499	0.105027	0.391612	0.135841	0.0650331	0.148701	0.441994	0.289458	0.0524382
Adgrg1	0.0197754	0.011486	0.0139751	0.00379831	0	0.00760994	0.000407702	0.00323931	0.20091	0	0.00371466	0.00115132	0	0.00140168	0.0100574	0.00232049	0.0847365
Adgrg5	0.0102025	0.028246	0.0528725	0.0610599	0.10793	0.0115464	0.0930585	0.0456004	0.029267	0.113452	0.0215118	0.157302	0.0316415	0.0514658	0.0409934	0.0308611	0
Adgrl1	0.0216679	0.0227191	0.0411815	0.0353607	0.047214	0.0198282	0.0281904	0.0385072	0.0775537	0.0185085	0.0370479	0.0208857	0.0133589	0.0539057	0.052815	0.0092926	0.0557691
Adh5	0.377579	0.354462	0.168836	0.541109	0.275433	0.163683	0.575876	0.505215	0.14635	0.261075	0.580001	0.329419	0.260054	0.675902	0.194267	0.252854	0.456366
Adi1	0.0382199	0.028831	0.0521639	0.0832639	0.0500815	0.0272785	0.150384	0.128892	0.0658196	0.0449186	0.0408775	0.0546151	0.0653679	0.178742	0.00869339	0.0368214	0.0929689
Adipor1	0.412462	0.410698	0.333796	0.506955	0.387683	0.262202	0.46252	0.359241	0.368171	0.530425	0.405026	0.327764	0.161978	0.537194	0.174661	0.368139	0.544512
Adipor2	0.0966429	0.0870192	0.098522	0.181069	0.0928157	0.0551318	0.165849	0.159683	0.0912184	0.0828208	0.12731	0.0811139	0.0793441	0.187164	0.0817422	0.138073	0.311164
Adk	0.197783	0.056444	0.0306766	0.265121	0.0747452	0.0247614	0.312748	0.240822	0.0132416	0.102747	0.240619	0.10177	0.108084	0.337489	0.0931103	0.0785546	0.113993
Adnp2	0.0110549	0.0138978	0.0254738	0.035708	0.0181875	0.0101466	0.028837	0.0282188	0.0294462	0.0197901	0.016194	0.00709611	0.00879608	0.0364042	0.0304049	0.00936066	0.0406928
Ado	0.0552779	0.0835754	0.0648649	0.130724	0.103857	0.0508176	0.147297	0.08222	0.0794535	0.0782899	0.078511	0.0922778	0.05576	0.177104	0.0302862	0.0450912	0.178395
Adora2a	0.135031	0.171288	0.129821	0.197069	0.0265209	0.0718247	0.0787649	0.122198	0.205471	0.045977	0.153321	0.0521042	0.0346267	0.055873	0.118395	0.032995	0
Adpgk	0.0300659	0.0262486	0.033381	0.0845888	0.086678	0.0187485	0.092115	0.0597864	0.0209928	0.095358	0.0554661	0.0611635	0.0302941	0.142849	0.0902361	0.0236567	0.0846436
Adprh	0.307616	0.413723	0.169526	0.557148	0.180432	0.190682	0.469555	0.397194	0.151353	0.124776	0.564903	0.169272	0.157014	0.534402	0.316325	0.150995	0.180031
Adprhl2	0.113142	0.123858	0.108518	0.240206	0.14674	0.0691178	0.2036	0.156472	0.139835	0.0966087	0.168496	0.128191	0.0846298	0.253879	0.0829814	0.079061	0.16515
Adprm	0.110382	0.137548	0.0776617	0.130081	0.0701511	0.060218	0.142645	0.126832	0.0960472	0.0435261	0.177919	0.0646686	0.0870923	0.218201	0.0886258	0.0317733	0.0875712
Adrb1	0.0160676	0.0182878	0.0530197	0.00144662	0.00149897	0.0166435	0.000462179	0.00184767	0.101886	0	0.0037371	0.00318034	0	0.000522524	0.0055899	0	0
Adrb2	0.046348	0.130751	0.125526	0.0558979	0.114607	0.143039	0.0289328	0.0205327	0.0520237	0.140006	0.057598	0.0866326	0.0157416	0.0371136	0.0764902	0.222553	0
Adrm1	0.319426	0.268159	0.191289	0.530366	0.278782	0.168631	0.768815	0.376855	0.180082	0.467609	0.352722	0.384166	0.203341	0.861845	0.25514	0.185112	0.242635
Adsl	0.186154	0.142272	0.0764503	0.47255	0.146051	0.0628518	0.663176	0.40309	0.0723931	0.270383	0.315405	0.233209	0.354929	0.806407	0.127673	0.0646715	0.267025
Adss	0.364278	0.348605	0.187135	0.604105	0.326308	0.165715	0.604405	0.508892	0.198361	0.373724	0.506728	0.293133	0.282174	0.682281	0.290437	0.210476	0.311253
Aebp2	0.258243	0.239717	0.213076	0.324821	0.181487	0.11318	0.384631	0.396885	0.191728	0.162937	0.28943	0.140419	0.180066	0.453779	0.273237	0.119405	0.442696
Aen	0.0827683	0.0744491	0.0700562	0.23071	0.0982748	0.0568867	0.285287	0.163127	0.0736018	0.180893	0.111421	0.136791	0.135643	0.420367	0.0651543	0.0800527	0.129919
[truncated: 9,056 more rows]
