# Supplementary material for: Early transcriptional and epigenetic divergence of CD8+ T cells responding to acute versus chronic infection
Source: PLoS Biol. 2023 Jan 30;21(1):e3001983. doi: 10.1371/journal.pbio.3001983 (PMC9886247; doi:10.1371/journal.pbio.3001983)
Supplement: S2 Table — (XLSX) [file pbio.3001983.s002.xlsx]

## Sheet: Cluster 0 (Div1-ARM-MEM)
Gene name	Fold change	Adjusted p-value	Z-score
Tgtp1	23.529	4.15619e-05	4.23413
Sfxn3	20.8953	0.0308045	2.28054
Junb	16.6467	0	38.8054
Tgtp2	15.7835	1.7851e-07	5.35897
Klf2	15.2211	2.92478e-188	29.4385
Gm43698	15.1527	0.0018526	3.24514
Tsc22d3	14.2497	5.53825e-50	15.0653
Ltb	13.2592	8.19375e-109	22.3593
Sell	12.6481	4.16436e-71	18.0417
Dusp1	12.2622	3.29738e-80	19.177
Ifit3	11.7017	8.98676e-72	18.1273
Btg1	11.1547	1.89599e-170	28.0073
Dnajb9	10.6717	8.76652e-08	5.48892
Hsd11b1	10.667	0.000226705	3.82133
Tcp11l2	10.1645	0.0102768	2.69383
Ppp1r15a	10.0918	9.50272e-72	18.1239
Rnaset2a	9.6453	1.31844e-28	11.26
Tmem71	9.55341	0.0174304	2.50252
Dusp10	9.49	4.64443e-07	5.17874
Tnfaip3	9.36157	6.4021e-46	14.421
Ypel3	9.02507	1.41008e-17	8.68335
Irf7	8.79736	1.28726e-118	23.35
Ddx60	8.768	0.0314404	2.27219
Cd7	8.54569	3.72045e-05	4.25956
Rnaset2b	8.33311	2.25451e-20	9.4035
Ifit1	7.82685	1.0174e-42	13.8911
Dapl1	7.81127	2.30745e-30	11.6197
Vps37b	7.64981	9.835e-39	13.1989
Pydc3	7.52489	4.93311e-14	7.67908
Ifit3b	7.40302	5.55987e-11	6.69668
Shisa5	7.22783	6.01557e-281	35.9898
Gm8797	7.14213	2.24656e-05	4.37463
Evl	6.94435	4.51663e-32	11.9585
Ifi206	6.85152	1.77298e-27	11.0235
Ifi209	6.6595	3.29208e-28	11.177
Ifi203	6.54315	3.6437e-34	12.362
Rps27rt	6.31514	3.12432e-273	35.4865
Ifi214	6.26099	4.42324e-08	5.61219
Gbp8	6.17681	0.00921063	2.73217
Ifi213	6.09422	1.66315e-11	6.87518
Grcc10	6.02912	0.000465374	3.63348
Jund	6.00975	2.11921e-231	32.6515
Pnrc1	5.80254	5.65694e-32	11.9392
Rps18-ps3	5.77589	5.00902e-36	12.7095
Rpl13-ps3	5.76244	1.49416e-38	13.1664
Frat2	5.72483	0.0100578	2.70146
Cd69	5.57934	2.22813e-65	17.2884
Epsti1	5.4689	1.12348e-36	12.8287
Malat1	5.31636	2.46547e-221	31.9279
Ubb	5.30499	0	40.1908
Arl4c	5.28342	8.65255e-15	7.90448
Oasl2	5.2825	2.39626e-09	6.10943
Pik3ip1	5.27618	0.00213688	3.20206
Gm9844	5.25166	1.05878e-08	5.86101
Phf11c	5.20664	4.23777e-05	4.22954
Gm8730	5.15393	6.16158e-176	28.4571
Ifit1bl1	5.11683	1.33823e-05	4.4897
Lef1	5.08598	1.287e-05	4.4984
Zfp36l2	5.05949	6.27457e-21	9.54019
Rtp4	5.0495	2.42342e-27	10.9947
Ube2l6	5.03955	0.00210362	3.20705
Gm2000	4.97445	1.98445e-109	22.4229
Gm6133	4.93347	4.35345e-16	8.27676
Itgb7	4.90943	3.79573e-07	5.21704
Klrd1	4.8941	2.01075e-06	4.88969
Tmsb10	4.84761	5.784e-300	37.1959
Gramd1a	4.75107	0.00231336	3.17803
Gbp9	4.72816	0.000260888	3.78508
Irgm1	4.68397	4.70669e-09	5.9977
Cd3g	4.66886	1.97462e-107	22.2164
Socs1	4.62324	0.000814378	3.48098
Ms4a4c	4.55937	2.29127e-25	10.5673
Mndal	4.52391	2.68868e-24	10.3283
Cd3e	4.49384	2.04674e-49	14.9771
Il2rg	4.37724	7.58764e-35	12.4907
Stk17b	4.36797	1.40781e-16	8.41292
Ccr7	4.36249	9.64541e-21	9.49439
Gm8369	4.30505	2.49458e-20	9.39224
Sp100	4.24206	3.62593e-26	10.7422
Fos	4.20319	1.41093e-22	9.93427
Rgcc	4.19486	1.40371e-05	4.47913
Slfn1	4.10532	1.26548e-08	5.83072
Rpl9-ps6	4.09071	3.26079e-38	13.1062
Ms4a6b	4.08892	4.76186e-96	21.0023
Rpl23a-ps3	3.95747	4.04388e-125	23.9833
Gramd3	3.77363	0.00116011	3.38151
Vgll4	3.77279	2.42679e-06	4.8515
Socs3	3.71986	0.0186101	2.4776
Gbp4	3.69785	0.0309716	2.27825
Bin2	3.67308	2.06597e-10	6.49833
Ifi27l2a	3.64357	1.95059e-117	23.2327
Rpl6l	3.63584	1.40843e-47	14.6874
Hcst	3.63168	2.40063e-05	4.35941
Lsp1	3.60424	1.70156e-07	5.36785
Rgs10	3.60169	0.0358738	2.21903
Gm9493	3.58881	3.07393e-48	14.7927
Ier2	3.569	3.42952e-27	10.9626
H2-K1	3.49418	7.28004e-173	28.2071
Dazap2	3.37455	1.30061e-17	8.6928
Rpl35	3.36037	2.24285e-292	36.7178
Ifngr1	3.28108	0.0458061	2.11673
Isg20	3.26791	6.04315e-05	4.14574
Peli1	3.25608	0.00210559	3.20669
Ifi47	3.22915	6.93361e-13	7.32501
Saraf	3.20246	1.93518e-18	8.91097
Gmfg	3.19012	0.000656745	3.54053
H2-D1	3.17066	1.07825e-202	30.549
Cnp	3.14702	0.044938	2.12518
Gbp2	3.14547	0.0194706	2.46052
Phf11b	3.14432	5.62359e-05	4.16267
Lck	3.12707	8.35077e-73	18.26
Gm11808	3.07973	9.55982e-40	13.3783
Srsf5	3.0633	1.85468e-40	13.5031
Samhd1	3.03794	5.52556e-05	4.16685
Msn	3.02941	6.05225e-13	7.34363
mt-Atp6	2.99346	0	40.3354
Gm10036	2.97891	0.016783	2.5167
Prr13	2.9767	0.000677333	3.53205
Gimap6	2.94896	1.01162e-06	5.02649
Cebpb	2.93395	0.000427338	3.65619
Eif4a2	2.93163	1.70172e-18	8.92566
Gimap3	2.91658	0.00649007	2.85032
44805	2.88407	4.24605e-15	7.99458
H3f3b	2.87049	8.4568e-271	35.3262
Ms4a4b	2.86746	4.10851e-53	15.5444
Cd53	2.83866	9.95431e-15	7.88649
Arl6ip5	2.82816	3.34427e-12	7.10582
Hypk	2.80479	2.11832e-05	4.3879
Pabpc1	2.77175	3.42745e-190	29.5896
B2m	2.74033	2.88601e-221	31.9222
mt-Cytb	2.6743	9.69832e-220	31.8113
mt-Co1	2.60388	1.08049e-248	33.8507
Cd8b1	2.59753	8.49512e-65	17.2099
Itm2b	2.57923	3.7358e-17	8.5694
Tapbp	2.53609	4.12749e-13	7.39574
Pde4b	2.48323	0.011912	-2.64132
Gna13	2.46307	0.0329325	-2.25397
Gm9843	2.45512	3.18869e-33	12.1819
Rnf167	2.43122	0.0426889	-2.14668
Rac2	2.42802	1.36784e-84	19.6986
Rchy1	2.3957	0.0335363	-2.24653
Klf6	2.38312	2.51997e-05	4.34857
Myl12b	2.35381	0.0293834	2.29996
Pfn1	2.35284	3.41304e-250	33.9535
Tmbim6	2.34949	6.57399e-22	9.77619
Ppm1b	2.33776	0.0198637	-2.4528
Stat1	2.33484	1.33349e-07	5.41238
Klhl6	2.331	0.0140916	-2.58142
mt-Nd4	2.31653	7.05334e-115	22.977
Cnppd1	2.30693	0.0236122	-2.38601
Dnajb1	2.30259	0.0169935	2.51186
Nbdy	2.29917	0.0485339	-2.09172
Sri	2.29759	0.00113319	3.38819
Fam169b	2.28936	0.00989077	-2.70723
Ndel1	2.28158	0.0211326	-2.42883
Limd2	2.25509	4.6186e-49	14.922
Selenok	2.24596	3.02988e-14	7.74295
Ly6c2	2.238	4.94833e-16	8.2611
Ubc	2.22886	1.94937e-36	12.7847
4930523C07Rik	2.2243	0.021164	-2.42824
Sarnp	2.21132	4.79526e-06	4.71013
2310035C23Rik	2.20491	0.0153237	-2.55045
Klf13	2.20374	0.0498481	-2.07989
B4galnt1	2.20348	0.0306008	2.28329
Vamp4	2.20202	0.0297671	-2.29455
Ginm1	2.18422	0.0381437	-2.19392
Vamp2	2.16425	0.0299631	-2.29195
Rbm4b	2.1612	0.00428411	-2.98554
Pnrc2	2.15738	0.0150691	-2.55671
Dpm1	2.15618	0.00444054	-2.97406
AW112010	2.14077	5.26921e-47	14.5959
Ftl1-ps1	2.13695	0.000787479	-3.49043
Sub1	2.11652	3.02351e-140	25.3989
Zcchc2	2.11628	0.0362103	-2.21522
Arpc2	2.11567	1.4631e-80	19.2199
H2-Q4	2.08795	0.0203099	-2.44405
Map1lc3b	2.08226	0.0113131	2.65963
mt-Co3	2.0759	5.17472e-197	30.117
Rbm48	2.07339	0.0181308	-2.48764
Ppm1h	2.07233	0.0478129	-2.09844
Rassf5	2.07173	0.0106831	-2.68026
2022-03-02	2.04753	0.0167011	-2.51856
Arf6	2.04079	3.08964e-09	6.0676
H2-Ke6	2.02017	0.000313281	-3.73792
2022-03-07	2.01219	0.00158135	-3.29136
Pias1	2.00541	0.0477891	-2.09876
H2afv	1.99515	0.00731265	-2.81095
Stk24	1.9916	0.000327895	-3.72617
Efr3a	1.99041	0.00074075	-3.50757
Ist1	1.98313	0.045743	-2.11734
Bcl2	1.98221	0.00528738	-2.9176
Zfp263	1.98067	0.0209499	-2.43219
Pex19	1.97991	0.00666857	-2.84138
Cd84	1.9749	0.0407786	-2.16615
Skap1	1.97404	0.0303999	-2.28601
Irf9	1.96179	0.00415681	-2.99539
Tollip	1.958	0.0139776	-2.58427
Sumo1	1.95748	4.85839e-25	10.4947
Mta3	1.9467	0.000775782	-3.49466
Cdk2ap2	1.94404	0.000904859	3.45145
Pknox1	1.93381	0.0015595	-3.29547
Cd2	1.92154	7.36299e-06	4.61905
Nkg7	1.91721	3.27315e-58	16.2938
mt-Nd1	1.91359	3.46181e-122	23.7002
Pja1	1.91207	0.025428	-2.35712
Adcy7	1.90991	0.0271365	-2.33129
Spcs2	1.909	1.37687e-08	5.81626
Pcbp2	1.90841	1.86803e-78	18.964
Glipr2	1.907	0.00229936	-3.17993
Atf7ip	1.90681	0.00365487	-3.03675
Cmtm6	1.90346	8.3842e-05	-4.06812
Slfn8	1.90213	4.57752e-05	-4.21156
Zmynd11	1.90173	0.00241599	-3.1648
Skil	1.89993	0.0453673	-2.12112
Commd8	1.89726	0.000346077	-3.7115
Grap	1.89574	0.00093503	-3.44218
Slc17a9	1.89323	0.0499405	-2.07885
C87436	1.88767	0.00532404	-2.9153
Arl4a	1.88652	0.00136983	-3.33332
Gimap4	1.8831	0.0482028	2.09468
Arf3	1.88275	0.00206565	-3.21267
Sgpp1	1.88125	0.00531083	-2.91612
Fbxl5	1.8786	0.0134874	-2.59708
Leng1	1.87657	0.0297459	-2.29493
Acap1	1.87036	3.36818e-05	-4.28256
Fas	1.86276	0.0106835	-2.68019
Tmem230	1.86249	0.00257524	-3.14531
Rab28	1.85943	0.024097	-2.37815
Cd3d	1.85866	1.49382e-25	10.6084
Arid5a	1.85859	0.000764308	-3.49886
Ptpn22	1.85596	0.00107388	-3.40375
Mafk	1.85557	0.000550146	-3.58836
Arrb2	1.85513	0.000177508	-3.88326
Sap18b	1.85491	0.00730774	-2.81126
Spop	1.8517	0.00119741	-3.37234
Cast	1.8469	0.0442118	-2.13207
Rnf38	1.84559	0.0102738	-2.69397
Thap3	1.84407	0.0194975	-2.45997
Fam69a	1.838	0.011206	-2.66324
Lfng	1.83678	0.0418833	-2.15507
Exoc7	1.83464	0.00670297	-2.83969
Snap23	1.83243	0.0270406	-2.33283
4921524J17Rik	1.82983	0.000113532	-3.99404
Cd52	1.82706	1.79266e-52	15.4472
Mfsd14a	1.81849	0.00374519	-3.02899
Parp14	1.81602	0.00192329	-3.23394
Prkd2	1.81595	0.0193842	-2.46227
Tmem55b	1.81529	0.00731043	-2.81109
Rab11b	1.81214	0.0085125	-2.7592
Irf2bp2	1.81175	0.00110644	-3.39506
Dpf2	1.81126	7.85232e-05	-4.08376
Dtx3l	1.81104	1.34555e-05	-4.48845
H2-T22	1.81045	2.28338e-15	8.07249
Selenow	1.80778	1.42853e-64	17.1788
Actn1	1.80601	2.0721e-05	-4.39287
Stk25	1.80595	0.0164556	-2.52403
Tmed2	1.80343	4.71954e-20	9.3232
Btbd2	1.80286	0.0177842	-2.49486
Ube2g1	1.79534	0.000118758	-3.98292
Ftl1	1.79527	8.78566e-79	19.0043
Chd3	1.79442	0.000637029	-3.54879
Tm2d1	1.79319	0.00427533	-2.98621
Gpr108	1.79253	0.0238395	-2.38229
Prr14	1.79226	0.000505462	-3.61121
Frg1	1.78778	0.0201985	-2.44636
Arhgdib	1.78762	2.65954e-31	11.8066
Nrbp1	1.78671	0.00387612	-3.01811
Rnf115	1.78468	4.30837e-05	-4.22574
Ing3	1.78437	0.00211345	-3.20557
Iigp1	1.78238	0.0112651	-2.66121
Gm6563	1.78103	0.00256471	-3.14656
Morf4l1	1.77901	7.45629e-15	7.92325
Morc3	1.77863	0.00778857	-2.78928
Parp10	1.77833	0.00218731	-3.195
Frmd8	1.77444	4.32804e-06	-4.73165
Vrk3	1.77402	0.000492795	-3.61806
Dhx58	1.77331	0.00394593	-3.0124
Stk10	1.77218	8.74528e-05	-4.05793
Tram1	1.77131	0.000206036	-3.84564
Trafd1	1.76978	2.96421e-05	-4.31187
Elk4	1.76833	0.00215992	-3.19883
Klk8	1.76726	3.48987e-05	-4.27444
Clk1	1.76646	0.00102448	-3.41692
Arf5	1.76489	3.22561e-05	4.29264
Syf2	1.75833	0.0057918	-2.88752
Ngly1	1.75794	0.0143422	-2.5748
Lin37	1.75676	0.00226903	-3.18397
Ets2	1.75638	0.0464465	-2.11083
Abhd8	1.75437	5.2585e-05	-4.17831
Tap2	1.75366	0.000335172	-3.72032
Dpp4	1.75182	0.0398761	-2.17523
Lgals9	1.74645	0.000189344	-3.86692
Chd2	1.74558	0.000943085	-3.43981
Tbc1d22b	1.74424	0.0115798	-2.65151
Spty2d1	1.7414	0.00862269	-2.75474
Fbxl3	1.73533	0.0214897	-2.42232
Bcl10	1.73465	7.78976e-05	-4.08571
Vps41	1.73183	0.0147938	-2.56354
Sp2	1.72912	0.0334731	-2.24731
Fam78a	1.72804	0.00249027	-3.15569
Dlgap4	1.72538	0.0107788	-2.67706
Cat	1.72322	0.022717	-2.401
Rab18	1.72294	0.000223831	-3.82456
Cry1	1.71902	0.0394897	-2.17925
Inpp1	1.71603	0.0393356	-2.18096
Ddx5	1.71454	8.34424e-51	15.192
Itpkb	1.71394	0.000646795	-3.54469
Kdm6b	1.71019	0.000369564	-3.69449
Slc35b3	1.70719	0.0311288	-2.27627
Zmym5	1.70594	0.0205699	-2.43908
Dock11	1.70456	0.00108709	-3.40022
Fam103a1	1.70311	0.0001277	-3.96485
Sike1	1.70255	2.28693e-05	-4.37044
Pdk1	1.70248	1.72405e-05	-4.43381
Traf3ip3	1.70061	4.6734e-05	-4.20648
Rap1b	1.69994	5.24782e-10	6.35354
Ncf4	1.69838	0.0492833	-2.08513
Cd27	1.69836	0.00953776	-2.72004
Gm11273	1.69726	0.00740506	-2.80655
Tbc1d17	1.69348	0.00377925	-3.02601
BC051226	1.68363	0.00199002	-3.22371
Sh3gl1	1.68361	6.02264e-06	-4.66162
Elovl5	1.68336	9.08821e-05	-4.04863
Rnf146	1.68301	0.00768707	-2.79368
Rasgrp2	1.6806	0.00153801	-3.2995
Triobp	1.67735	0.0113504	-2.65846
Serf2	1.67693	3.13753e-68	17.6679
Ubqln2	1.67349	0.0264608	-2.34137
Meis3	1.67262	0.0132685	-2.60306
Arpc1b	1.67259	1.35523e-31	11.8642
Tpm3	1.66999	2.54108e-16	8.34235
Ubald1	1.66894	0.0170001	-2.51167
Ggps1	1.66705	0.0114714	-2.65479
Atg16l1	1.66571	0.00313905	-3.08484
Cbx7	1.66446	0.0176485	-2.49763
Flad1	1.66159	0.00369836	-3.03299
Tiprl	1.66086	1.0384e-05	-4.54529
Pdrg1	1.65999	3.42981e-05	-4.27839
Ahcyl2	1.65926	5.98684e-06	-4.66289
Gpsm3	1.6582	5.71584e-05	-4.15874
Itk	1.65806	2.56352e-05	-4.34459
Hsf1	1.65767	0.000343273	-3.71378
Ndfip2	1.65585	0.000509632	-3.60903
Impact	1.65476	0.0199015	-2.45196
Xlr4a	1.65463	0.00134971	-3.33772
Tmod3	1.65072	1.21854e-06	-4.98988
Prkcq	1.64973	5.01034e-05	-4.18968
Dguok	1.6497	0.000428708	-3.65532
Clk4	1.6495	0.000300882	-3.74847
Tpst2	1.64939	0.00602831	-2.87446
S1pr4	1.64845	0.0424757	-2.14896
Usp25	1.64755	4.11114e-06	-4.74232
Stx5a	1.64632	0.00892918	-2.74263
Crybg1	1.64523	0.0193016	-2.46386
Glul	1.64351	0.000159072	-3.9108
Siah2	1.63898	8.83668e-05	-4.05546
Gm10260	1.63638	4.0544e-06	-4.74535
Rgs2	1.62881	0.0202008	-2.44625
Ppil2	1.62762	7.23724e-06	-4.62279
Anxa6	1.6261	9.28535e-05	-4.04348
Pim2	1.62389	5.66613e-06	-4.67466
Mpnd	1.62363	3.07963e-05	-4.30321
2810474O19Rik	1.6225	0.000580835	-3.57358
Fyb	1.6218	6.51677e-05	-4.12794
Psme2	1.62091	4.07748e-28	11.1574
Ankib1	1.61847	0.00178136	-3.25657
Uvrag	1.61838	0.0138563	-2.58749
Sipa1	1.61162	1.2298e-06	-4.98802
Rpl15	1.60684	2.70138e-62	16.8666
Jaml	1.60536	0.000164552	-3.9023
Nedd9	1.60219	0.000265734	-3.78037
Gnas	1.60005	6.84701e-23	10.0071
Adipor1	1.59805	0.00381322	-3.02316
Gadd45g	1.59575	0.000826915	-3.47657
Itfg1	1.5948	0.0100096	-2.70311
Cbfb	1.5947	4.68034e-05	-4.20602
Rcbtb1	1.59304	0.00908519	-2.73673
Sun2	1.5907	0.000222569	-3.826
Btbd19	1.58455	0.0169011	-2.5141
Vcpip1	1.58246	0.00230549	-3.17906
Dnajc14	1.58215	0.00944867	-2.72329
Dennd1b	1.58177	0.0132951	-2.60232
Itm2a	1.58134	0.0140998	-2.58117
Snx2	1.58067	2.18505e-06	-4.87276
Zfp414	1.57977	0.0251106	-2.36221
Osbpl9	1.57869	5.43492e-06	-4.68354
Ptprc	1.57789	0.000457569	3.63807
Hpcal1	1.57695	2.22168e-05	-4.37727
Rab10os	1.57572	1.2259e-06	-4.98867
Sp3	1.57425	0.000534221	-3.59628
Tuba1a	1.57411	0.000227696	-3.82021
Trp53rka	1.57328	0.00501084	-2.93525
Tgoln1	1.57249	2.04253e-06	-4.88648
Camta1	1.57116	1.22173e-05	-4.51003
Snx18	1.5707	0.0192023	-2.46587
Rnf5	1.56929	0.00027347	-3.77295
Mbd1	1.56904	0.0125399	-2.62325
Add1	1.56861	1.29749e-06	-4.97741
Creb3	1.56545	0.00396163	-3.01105
Gosr1	1.56426	0.00429756	-2.98448
Vps37a	1.563	0.00938374	-2.72572
Ip6k1	1.55946	0.00110644	-3.39502
Tpd52	1.55788	0.0356929	-2.22116
Insl6	1.5566	0.0139322	-2.5855
Rftn1	1.55419	0.000344728	-3.71258
Smim19	1.55377	0.00160179	-3.28756
Ttc7	1.55311	0.00292556	-3.10635
Pim3	1.553	1.30789e-05	-4.49483
Ifrd1	1.55271	0.00117158	-3.37857
Mia2	1.55176	3.24654e-05	-4.29112
Rela	1.54958	5.78464e-06	-4.67025
Dnajc7	1.54937	0.00243214	-3.16281
Socs6	1.54846	0.0489639	-2.08794
Fem1c	1.54834	0.0198526	-2.45306
Tmem251	1.54832	4.17905e-06	-4.73896
Mef2d	1.54811	8.54522e-05	-4.0636
Ewsr1	1.54653	0.000740702	3.50764
Rcsd1	1.54414	0.00597489	-2.87742
Pkp3	1.54403	0.000246537	-3.79971
Peak1	1.54329	0.000707253	-3.52023
Eif1	1.542	1.02537e-61	16.7857
Rps27	1.53433	2.01503e-99	21.3697
Ppic	1.53423	0.0406131	-2.16781
Pnisr	1.53114	5.24939e-08	-5.58143
Ube2d3	1.53063	1.08191e-45	14.384
Zfyve27	1.53028	0.0498481	-2.07978
Rab5a	1.5258	3.2962e-07	-5.24382
Gnptg	1.52511	1.28343e-05	-4.4991
H2-Q6	1.52401	2.81426e-07	-5.27379
Ikbkb	1.52357	2.91328e-07	-5.26728
Phpt1	1.52122	0.000465788	-3.63321
Ctsa	1.52044	2.10929e-05	-4.38887
Mgat2	1.52	1.29444e-05	-4.49711
Fbxo11	1.51833	0.0165429	-2.52207
Clcn4	1.51821	0.0274988	-2.32615
Rheb	1.51803	9.26533e-05	-4.04403
Cacfd1	1.51509	0.0486917	-2.09028
Traf6	1.51406	0.00923889	-2.73101
Scfd1	1.51343	0.000100992	-4.02291
Rnf2	1.5116	0.00249853	-3.15467
Birc3	1.50997	0.000619856	-3.55621
Dtx1	1.50926	1.45354e-06	-4.95483
Gm10250	1.5092	0.000111586	-3.99831
Dusp7	1.50794	0.0306008	-2.28329
Ntan1	1.50723	1.2087e-06	-4.99153
Il16	1.50705	0.000314752	-3.73665
Xlr4c	1.50676	0.00106129	-3.40711
Pacs1	1.50354	0.0230775	-2.39501
Gm20324	1.50182	0.00717166	-2.81746
Mapk8	1.50164	0.0260903	-2.34712
Ebag9	1.50027	0.00519355	-2.92348
Golga7	1.4993	5.72852e-07	-5.13822
4932438A13Rik	1.49614	0.00159355	-3.28906
Isca1	1.49484	0.00339752	-3.05981
Hvcn1	1.4929	4.65381e-05	-4.20752
Sla	1.49237	5.29476e-05	-4.1767
Rab3gap1	1.49199	0.00120971	-3.36934
Gtpbp2	1.49179	0.00509244	-2.92984
Rbm39	1.4915	9.39562e-33	12.0916
Themis	1.48997	6.43501e-08	-5.54514
Zyg11b	1.4897	0.0181879	-2.4862
BC037034	1.48942	0.0102977	-2.69304
Mtmr3	1.48866	0.022632	-2.40248
Tbc1d15	1.48766	0.00188012	-3.2407
Golga5	1.4876	0.00410484	-2.99946
Smurf2	1.486	0.044713	-2.12749
Shprh	1.48598	0.024507	-2.3716
Zfp292	1.48587	3.45876e-06	-4.77845
Map4k2	1.48573	8.6002e-05	-4.06197
Psenen	1.48501	0.0187333	-2.4751
Zfpl1	1.4846	0.00013146	-3.95775
Rnpepl1	1.48225	0.000615006	-3.55836
Nfil3	1.48138	0.000583648	-3.57227
Rnf138	1.47642	2.7019e-07	-5.28146
Cdip1	1.4754	0.0346248	-2.23357
Dock2	1.47436	2.18608e-07	-5.32103
Ccndbp1	1.47234	2.00966e-06	-4.88984
Xpr1	1.47115	0.01042	-2.6889
Rpl3	1.47081	3.52236e-126	24.0855
Parp11	1.4689	0.000650417	-3.54317
Dusp2	1.46887	0.000251601	-3.79448
Krit1	1.46757	2.10519e-05	-4.38934
Ly6e	1.46627	5.12022e-16	8.25691
Bloc1s4	1.46418	2.0153e-06	-4.8892
Zfp110	1.46286	0.00495379	-2.93895
B4galt1	1.46285	0.000115705	-3.98937
Fam134b	1.4611	0.0138755	-2.58696
Gm20069	1.45985	0.0238729	-2.3817
Hnrnpf	1.45879	9.31667e-40	13.3803
Trim8	1.45849	9.53816e-06	-4.56357
Pex11b	1.45783	0.00155765	-3.29585
Ly9	1.45767	2.59679e-05	-4.34168
Sat1	1.45749	2.74344e-07	-5.2785
Fxyd5	1.45727	4.77637e-06	4.71106
Crip1	1.4552	0.0389174	2.18574
Ccnt2	1.45387	0.0019526	-3.22933
Dedd2	1.45188	4.32172e-05	-4.225
Fam98c	1.45183	0.0269683	-2.33389
Taf13	1.45101	0.000108642	-4.00507
Dap	1.45003	1.73479e-07	-5.36428
Alkbh5	1.44996	1.75394e-08	-5.77431
Atp6v1g1	1.44916	0.016783	-2.51668
Mink1	1.44677	0.0039872	-3.00885
Coq10b	1.44577	0.000135027	-3.9513
Deaf1	1.44467	0.0185479	-2.47884
Ehd3	1.44465	0.000661486	-3.53858
Hnrnpk	1.44397	8.44375e-25	10.4411
Man1a	1.44366	0.000235705	-3.81118
Bcl2l12	1.44361	2.67369e-06	-4.83133
Gsk3b	1.43898	2.12594e-06	-4.8783
Rnf125	1.43802	0.0149745	-2.55906
Esyt2	1.43721	0.00513753	-2.92705
Krt10	1.43686	0.00990248	-2.70678
Pdlim2	1.43668	0.000100513	-4.02412
Abt1	1.43536	1.13759e-08	-5.84884
Rit1_1	1.435	6.42963e-07	-5.11585
Sharpin	1.43463	3.67848e-05	-4.26218
Nudt6	1.43462	0.0333051	-2.24936
Ankrd12	1.43455	0.00358827	-3.04248
Fam241a	1.43198	3.87076e-09	-6.03023
Tgif2	1.43146	0.000908852	-3.45008
Pde12	1.43072	4.99777e-06	-4.70136
Azi2	1.4297	2.31684e-07	-5.31021
Mthfsl	1.42933	0.0021754	-3.19667
Traf3ip2	1.42907	0.0110451	-2.66857
Pttg1ip	1.42883	0.0113131	-2.65967
Stat6	1.42861	4.87065e-07	-5.16973
Smad7	1.42839	3.40226e-05	-4.28027
Yipf4	1.42732	7.16438e-07	-5.09461
Pitpnm1	1.42672	6.59197e-05	-4.12521
Sirt7	1.42636	1.14093e-08	-5.84831
Zc3h7a	1.42549	4.93588e-05	-4.19342
Ctdspl2	1.42544	0.000570491	-3.57847
Atg7	1.42278	0.00111769	-3.39206
Wtap	1.42132	1.78889e-08	-5.77086
Pced1b	1.42128	0.0194008	-2.46191
Dcaf4	1.42029	0.0160916	-2.53236
Acot9	1.41718	4.82804e-05	-4.1986
Acyp1	1.41677	0.000481155	-3.62438
Nmi	1.41577	1.57707e-06	-4.93845
Laptm4a	1.41494	5.9138e-07	-5.13207
Dcaf11	1.41494	3.05448e-05	-4.30515
Wbp2	1.41438	7.87589e-05	-4.08302
Eif3e	1.41433	6.52927e-15	7.94037
Arhgef3	1.41363	0.000250579	-3.79558
Plekha2	1.41361	2.15151e-07	-5.32401
Wipf1	1.41091	2.04481e-08	-5.7474
Nin	1.41058	0.0060842	-2.8714
Hint2	1.40986	0.000142523	-3.93809
Ccnd2	1.40984	0.00199362	3.22309
Trp53i11	1.4086	0.0127746	-2.61661
Lin7c	1.40712	4.98388e-05	-4.19105
Znrf1	1.40572	3.44415e-08	-5.65637
Fundc1	1.40565	3.96223e-06	-4.75016
Cdkal1	1.40505	0.0142534	-2.57721
Arhgap9	1.40401	7.0276e-09	-5.93078
Nlrc5	1.40221	8.70901e-06	-4.58308
Pdcd10	1.40065	5.7656e-06	-4.67101
Nfkbid	1.40062	1.29863e-06	-4.9772
Ppp4r3b	1.39982	3.75773e-08	-5.64098
Aamdc	1.39943	0.0181556	-2.48704
Smim27	1.39553	1.89776e-09	-6.14752
Wac	1.39485	2.31128e-08	-5.72622
Herpud2	1.39382	0.00297921	-3.10088
Jmjd1c	1.39271	3.51597e-06	-4.77494
Nop53	1.39259	3.41116e-08	5.6581
Atp6v0a2	1.3876	1.29509e-05	-4.49697
Itm2c	1.3874	2.29835e-07	-5.31171
Rbms1	1.38596	2.73397e-06	-4.82681
Prr7	1.3851	0.0215848	-2.42061
Lancl1	1.38444	0.0264542	-2.34152
Zfp68	1.3841	0.017949	-2.49138
Slc11a2	1.38255	0.0212937	-2.42581
Oaz1	1.38231	2.85761e-48	14.7978
Baz2b	1.38122	0.0483522	-2.09331
Smyd3	1.3811	0.0120053	-2.63857
Llgl1	1.37958	0.026268	-2.34437
Ube2h	1.37813	0.00371307	-3.03174
Pip4k2a	1.37756	1.95375e-05	-4.40606
Arrdc1	1.37755	5.82413e-05	-4.1544
Snx4	1.3757	2.49151e-07	-5.29666
Fndc3a	1.37535	0.00239068	-3.16805
Tmub1	1.374	0.0019641	-3.22755
Cryzl1	1.373	0.0103788	-2.69028
Npc2	1.37248	6.14985e-05	4.14155
Bin1	1.37068	3.67467e-05	-4.26245
Usp18	1.37009	0.000114823	-3.99127
Gimap9	1.36995	9.37009e-09	-5.88179
Ubald2	1.36969	0.0011985	3.37204
Vezf1	1.36958	0.0111191	-2.66612
Lamtor2	1.36936	3.66022e-06	-4.76663
Gpr107	1.36679	0.00696173	-2.82728
Ablim1	1.36585	4.27087e-09	-6.01383
Taz	1.36509	0.0031652	-3.08217
Supt20	1.3647	4.66221e-06	-4.71616
Lat	1.36415	9.48759e-23	9.97405
Pan3	1.36385	0.000184364	-3.87368
Tbrg1	1.36321	5.54388e-07	-5.14449
Zap70	1.36279	3.3411e-05	-4.28444
Rpl7a-ps5	1.36268	4.81658e-08	-5.59686
Slain1	1.36216	6.3171e-06	-4.65146
Ppcs	1.36202	0.00122374	-3.36583
Cbl	1.36067	1.0033e-07	-5.46442
Gpr183	1.36013	4.47588e-05	-4.21684
Gpbp1l1	1.36009	0.00434532	-2.98095
Dnaja1	1.36006	4.29723e-09	6.01275
Dnajc4	1.35938	0.0480706	-2.09597
Atxn7l3b	1.35931	3.12362e-09	-6.06576
Pex2	1.35914	0.000247799	-3.79839
Prkca	1.35838	2.55019e-07	-5.29224
Tor1aip2	1.35774	4.00563e-10	-6.39575
Rab3ip	1.35768	5.79792e-07	-5.13587
Wdr89	1.35714	1.11423e-06	5.00755
Fastk	1.35656	1.09025e-06	-5.01182
Rbm7	1.35509	2.62464e-08	-5.70418
Ppp3ca	1.35203	8.87167e-06	-4.57896
Mbp	1.35199	0.000733343	-3.51038
Trim12c	1.34673	6.37254e-11	-6.67626
Tmf1	1.34666	0.000285942	-3.76141
Commd4	1.34649	1.92633e-08	-5.75805
Foxp1	1.34531	2.26441e-07	-5.31454
Tdp2	1.34461	6.32771e-08	-5.54817
Cd8a	1.34424	0.000217132	3.83249
Lipa	1.34389	0.00448408	-2.97087
Il21r	1.34334	3.26783e-08	-5.66566
Capns1	1.34247	3.60632e-09	-6.0419
3110002H16Rik	1.3423	0.0157971	-2.53925
Spryd4	1.34117	0.0230901	-2.39476
Ier5	1.34098	8.86062e-08	-5.48691
Casp2	1.34048	0.000164649	-3.90207
Ikzf5	1.33921	0.00646928	-2.85144
Csnk1a1	1.33903	0.00419617	-2.99236
Ap2m1	1.33895	0.00791578	-2.78383
Smap2	1.33863	4.50952e-10	-6.3773
Gatd1	1.33846	0.000148609	-3.92773
Zcchc11	1.33788	3.04822e-07	-5.25851
Mcrip1	1.33785	2.83373e-06	-4.81958
Ccl5	1.33705	0.0188072	-2.47362
Dock10	1.3365	3.97652e-09	-6.02579
Mob3a	1.33627	4.90947e-09	-5.99069
Msh3	1.33573	0.0011025	-3.39618
Max	1.33505	4.40719e-06	-4.72784
Maml2	1.33407	0.046559	-2.10979
Spryd3	1.33403	0.010126	-2.699
Slc50a1	1.33346	2.71212e-10	-6.45661
Capza1	1.33304	0.00114156	-3.38608
Chmp4b	1.33241	4.02022e-06	4.74714
Lrrc58	1.33141	6.51534e-07	-5.11315
Macf1	1.33041	1.45482e-07	-5.39649
Utrn	1.32984	0.0051729	-2.92477
Wsb1	1.32979	2.98006e-09	-6.07356
Dnaaf5	1.32958	0.00196255	-3.22783
Pigp	1.3288	1.37143e-09	-6.20051
Qrich1	1.32816	1.14472e-08	-5.84772
Supt7l	1.32814	0.0320709	-2.26437
Dnajc30	1.32775	0.000157386	-3.91351
Asap1	1.32757	0.00508944	-2.93007
Tspan13	1.32745	7.30171e-06	-4.62087
Timp2	1.32641	0.00310285	-3.08843
2510039O18Rik	1.3262	2.05406e-08	-5.7466
Shoc2	1.32596	0.000312709	-3.73847
Krcc1	1.32508	7.99169e-08	-5.50589
Myl12a	1.32473	1.59196e-15	8.11748
Pde3b	1.32389	8.79962e-07	-5.05424
1500011B03Rik	1.32302	0.0127925	-2.61608
Mnt	1.3222	0.0392612	-2.18176
Pip5k1c	1.32045	0.023663	-2.38517
Wdr20	1.31977	0.0196889	-2.45635
Brf1	1.31973	5.58161e-05	-4.16446
Cd247	1.31933	7.29129e-06	-4.62121
Zfand1	1.31916	0.0018311	-3.2486
Gdap10	1.31848	0.0348018	-2.23137
Fryl	1.31846	0.000302015	-3.74739
Mtfr1l	1.31833	2.30376e-08	-5.72684
Nfkbia	1.31827	2.73048e-07	5.27941
Helz2	1.31733	2.92622e-08	-5.68513
Casp8	1.31681	8.73823e-10	-6.27276
Tmem60	1.31637	9.7007e-07	-5.03486
Flot1	1.31636	0.0469403	-2.10643
Pfdn5	1.31633	3.23581e-07	5.24739
Sla2	1.31597	1.09144e-05	-4.53449
Prkcb	1.31569	2.10072e-07	-5.3286
Mocs3	1.3156	0.0181609	-2.48688
Ythdf3	1.3151	0.0040395	-3.00464
Rbm22	1.31437	4.45735e-10	-6.37924
Atg12	1.31308	0.000384527	-3.68394
Trib2	1.31218	0.000180989	-3.87827
Fbxw2	1.31148	7.61601e-08	-5.51485
Rab22a	1.31128	4.72646e-05	-4.20371
Cr1l	1.31117	9.02223e-08	-5.48363
Nr1h2	1.31112	4.74307e-08	-5.59961
Gtf2i	1.31028	1.83869e-09	-6.15266
Cope	1.31001	7.37576e-06	-4.61865
Nt5c3	1.30882	2.69172e-10	-6.45779
Tmx2	1.30881	2.53982e-06	-4.84188
Tmem43	1.30749	0.0156048	-2.5438
Brap	1.30741	6.38931e-07	-5.11716
Phospho2	1.3074	0.00524383	-2.92033
Irf2bpl	1.30732	1.287e-05	-4.49838
Chmp1a	1.30588	1.80972e-10	-6.51887
Fbxw5	1.30558	1.38219e-05	-4.48255
Lcp2	1.30405	5.82756e-08	-5.56275
Cfap43	1.30384	0.00424007	-2.98909
Rpl13	1.30247	4.03005e-52	15.3932
Det1	1.30242	0.0111855	-2.66396
Sigirr	1.30199	4.08414e-05	-4.23819
Actr5	1.30126	2.55343e-05	-4.3455
Arhgap30	1.30095	8.78115e-10	-6.27195
Sptlc2	1.30095	1.16323e-05	-4.52068
Retreg2	1.3008	0.00030864	-3.74185
Slco3a1	1.2997	1.54362e-09	-6.18138
Mkrn2	1.29926	0.00106834	-3.40521
Sertad1	1.29882	0.000783823	-3.49172
Cab39l	1.29847	2.15713e-05	-4.38378
Ndufa6	1.29584	0.00340986	3.05863
Sfn	1.29571	0.011856	-2.64297
Kat2a	1.29564	5.58445e-09	-5.96934
Fam53b	1.29518	6.29707e-05	-4.13595
Sqstm1	1.29511	5.13481e-08	-5.58551
Pex13	1.29502	0.00572035	-2.89148
mt-Co2	1.29433	4.26326e-32	11.9634
Atp6v1d	1.29231	3.5855e-10	-6.41311
Itgb2	1.29165	2.16128e-08	-5.73774
Emp3	1.29093	3.20464e-08	-5.66917
AI413582	1.29073	1.27256e-08	-5.82975
Sft2d2	1.29042	0.00427306	-2.98642
Tmem68	1.28997	0.0458651	-2.11609
Foxk1	1.28974	0.00396089	-3.01115
Galt	1.2897	0.0242353	-2.37593
Ngdn	1.28914	5.92072e-06	-4.6653
Kif21b	1.28913	5.05763e-05	-4.18742
Ctbp1	1.28806	0.000155866	-3.91594
2310001H17Rik	1.28803	1.57358e-08	-5.79312
St7l	1.28769	0.0212808	-2.42609
Mkrn1	1.28756	2.5756e-09	-6.09766
Idnk	1.28732	1.65814e-09	-6.16963
Tmsb4x	1.28721	1.16474e-31	11.8772
Usp48	1.2869	2.34879e-05	-4.3644
Atp2a3	1.28606	0.0455551	-2.11912
Cdk5rap3	1.28599	2.56878e-09	-6.09812
Shc1	1.28521	0.00269605	-3.13134
Bst2	1.28487	7.17875e-18	8.76141
Bccip	1.28365	0.000146239	-3.93164
Psap	1.28177	7.22717e-08	-5.52443
Crtc3	1.28133	0.000817767	-3.47978
Chic2	1.28132	1.93821e-08	-5.75698
Fmnl1	1.28061	4.83171e-12	-7.05393
Fbxo7	1.28017	0.000715517	-3.51711
Spata6	1.27923	0.0493059	-2.08477
Fosb	1.2789	0.000790263	-3.4894
Ccm2	1.27882	5.05426e-10	-6.35944
Gbp3	1.27771	0.0416358	-2.15754
Glmp	1.27685	2.31072e-05	-4.36801
Lrrc41	1.2768	0.00352806	-3.04772
Fam204a	1.27666	3.68129e-08	-5.64468
Ncor1	1.27606	9.56229e-07	-5.03777
Pag1	1.27423	0.000454954	-3.63959
Gpr174	1.27334	3.9749e-05	-4.24445
Exoc2	1.27317	0.00235556	-3.17264
Utf1	1.27247	0.0390066	-2.18472
Elmo2	1.27212	0.00744845	-2.80441
Atg16l2	1.27175	0.00146522	-3.31356
Golph3	1.27157	1.75128e-08	-5.7746
Mfap1b	1.27115	2.052e-06	-4.88548
Klf4	1.27114	0.0455868	-2.11878
Ranbp10	1.27017	0.0242429	-2.37576
Rasa1	1.26931	0.000422066	-3.6595
Nosip	1.26928	1.61341e-09	-6.1742
Usp22	1.26909	0.0290848	-2.30394
Cyth4	1.26871	8.79603e-08	-5.48828
Caap1	1.2669	0.00281586	-3.11802
BC005561	1.26595	0.0365713	-2.21119
Clk3	1.26585	1.22853e-09	-6.21837
Zc3h3	1.26579	0.0126553	-2.61987
Ilvbl	1.26571	0.00213152	-3.20293
Gpr132	1.26545	5.91915e-07	-5.13185
Ncoa3	1.26495	3.10973e-05	-4.30097
Zfp422	1.2645	3.74266e-05	-4.25818
Naxe	1.26445	3.53716e-05	-4.27135
Trip4	1.26307	0.00146896	-3.3128
Cdc42	1.26263	0.0157356	2.54067
Ddit3	1.26188	0.00455121	-2.96601
Dcaf17	1.26162	0.00238439	-3.16896
Mob4	1.26044	2.97424e-10	-6.44234
Ndrg3	1.25998	1.51223e-08	-5.80012
Orc5	1.25971	0.00541329	-2.90991
Yipf6	1.25955	1.78876e-05	-4.42565
Calm2	1.25935	8.13647e-09	5.90559
Cetn2	1.2585	5.44922e-09	-5.97342
Ap1ar	1.25772	2.50921e-08	-5.71195
Slamf6	1.25704	0.000275112	-3.77132
Epc1	1.25703	2.9233e-08	-5.68534
Gopc	1.25687	0.00712026	-2.81987
Pla2g16	1.25656	1.88287e-08	-5.76203
Mbnl1	1.25604	0.00595094	-2.87884
Vps11	1.25571	0.00323731	-3.07522
Ube3b	1.25566	0.00706622	-2.82236
Arl2bp	1.25439	1.05602e-10	-6.60038
1600020E01Rik	1.25429	0.0110796	-2.66747
Tsc1	1.25397	0.0144787	-2.57142
Gm10263	1.25299	8.73845e-13	-7.29318
Mapk9	1.25268	0.00551304	-2.9038
Cnbp	1.25252	3.10118e-27	10.9718
Tbc1d10a	1.25251	1.43958e-05	-4.47357
Plekhf2	1.25211	2.35988e-06	-4.8572
Lysmd2	1.25198	0.00822513	-2.77066
Pepd	1.2519	8.14116e-07	-5.06935
Emb	1.25154	0.0016178	-3.28466
Ormdl3	1.25046	2.42549e-06	-4.85164
Ppp1cb	1.24982	4.32523e-08	-5.61623
Actr3	1.24925	3.30038e-07	5.24354
Ms4a6d	1.24839	0.0307809	-2.28094
Cdkn2d	1.24838	3.11375e-11	-6.78289
Smchd1	1.2481	5.33702e-06	-4.68752
Pik3r5	1.24723	0.00399841	-3.0079
Nub1	1.24666	3.7902e-08	-5.63946
Clint1	1.24606	4.26059e-11	-6.73629
Trim30a	1.2457	1.88447e-05	-4.41409
Kbtbd11	1.24546	0.0405172	-2.16881
Bbx	1.24441	0.00677924	-2.83593
Clp1	1.24412	1.13348e-06	-5.00421
Ubl3	1.2441	5.14164e-11	-6.7083
Brwd1	1.24403	0.00255865	-3.1473
Rgs1	1.24391	3.41747e-05	-4.27924
Srpk2	1.24338	7.35569e-07	-5.08939
Nfkbiz	1.24325	4.13554e-08	-5.62426
Armc7	1.24234	0.00198932	-3.22385
Il15ra	1.24089	0.000221752	-3.82695
Mknk1	1.24054	0.000288049	-3.75952
Card11	1.24035	0.00121052	-3.36911
Tmem50a	1.24025	5.40696e-10	-6.34874
Retreg3	1.23925	0.000961066	-3.43446
Top3b	1.23904	0.000470785	-3.63023
Ddx50	1.23855	2.12479e-06	-4.87844
Washc2	1.23715	8.6517e-05	-4.06053
Isg15	1.23714	0.000120479	3.97937
Cnot2	1.23702	1.71315e-09	-6.16435
Ube2b	1.23694	2.61534e-05	-4.34007
Mfsd14b	1.23682	0.00618764	-2.86596
Ccs	1.23628	2.62794e-05	-4.33897
Chfr	1.23579	0.00185697	-3.24442
Hgs	1.23537	0.00108543	-3.40068
Tvp23b	1.23397	0.000110586	-4.00061
Srebf1	1.23358	0.00011795	-3.98467
Zfp984	1.23329	0.00125516	-3.35864
Gigyf2	1.23289	1.27478e-05	-4.50067
Mical1	1.23283	0.000533057	-3.5969
Pdlim1	1.23262	7.09744e-10	-6.30586
Galnt6	1.23251	1.33995e-06	-4.971
Asb3	1.23171	0.0250328	-2.36341
Mfng	1.23099	4.13547e-12	-7.0757
Fech	1.23092	0.0207388	-2.43596
Id2	1.23091	1.00768e-05	-4.55173
Rgs19	1.22982	7.23091e-11	-6.65734
Pde7a	1.2298	8.94896e-05	-4.05229
Washc1	1.22954	7.4931e-06	-4.61529
Fam53a	1.22923	7.61776e-12	-6.98853
Prex1	1.22873	0.00156123	-3.29511
Crlf3	1.22859	1.1555e-12	-7.25427
Foxo1	1.22855	1.02444e-13	-7.58267
Hk1	1.22735	5.06685e-10	-6.35902
Terf1	1.22697	0.000244116	-3.80228
Rbl1	1.22693	0.00172149	-3.26674
Rrnad1	1.22634	0.0296519	-2.29624
Nfatc2ip	1.22615	0.0012607	-3.35733
Trp53i13	1.22545	0.00755662	-2.79951
Rbm18	1.22533	4.73569e-05	-4.20314
Churc1	1.2245	4.10166e-11	-6.74197
Hexim1	1.22353	6.11489e-06	-4.65841
Pik3cd	1.22344	2.8723e-10	-6.44775
Grap2	1.22287	0.000159085	-3.91074
Osgin2	1.22237	0.00166915	-3.27566
Cript	1.22148	1.54757e-09	-6.18094
Lpxn	1.22128	5.55732e-12	-7.03392
Nt5dc1	1.22114	0.0248267	-2.36659
Man2a2	1.22107	0.00338663	-3.06102
Fam173b	1.22103	3.08492e-05	-4.30278
Sp4	1.22045	0.0499721	-2.07853
Rlim	1.21883	1.32626e-10	-6.56603
Nek7	1.21739	0.000332441	-3.72247
Pdcl3	1.2163	1.40992e-09	-6.19607
Shkbp1	1.21494	0.000297133	-3.7517
Csnk1g3	1.21467	0.000165669	-3.9004
2810001G20Rik	1.21461	0.00102448	-3.41692
Rcn1	1.21408	0.000472943	-3.629
Blzf1	1.21304	0.00234091	-3.1745
Cc2d1a	1.21293	0.0198799	-2.4524
Gskip	1.21269	4.05695e-06	-4.74518
Sh2b1	1.21226	4.93757e-06	-4.70388
Cytip	1.21209	1.26911e-09	-6.21307
Vrk2	1.21197	0.0337979	-2.24325
Ptpn6	1.21164	9.88128e-07	-5.03116
Arfgap2	1.21095	2.67722e-11	-6.80532
Setx	1.2105	3.42436e-06	-4.78058
Gpd1l	1.2103	0.00280113	-3.11971
C1d	1.20926	6.72059e-10	-6.31454
Ikbkg	1.20853	0.0122125	-2.63251
Slc35b4	1.2085	0.0134256	-2.59882
Patl1	1.20738	0.00123011	-3.36435
Spopl	1.20721	0.0153456	-2.54991
Atp2c1	1.2064	0.000378908	-3.68791
Znfx1	1.20631	0.0424225	-2.14957
4833420G17Rik	1.20549	0.00147904	-3.31079
Uck1	1.20394	5.62733e-08	-5.56905
Agk	1.20365	0.00324114	-3.07482
Cul4a	1.20361	0.00524905	-2.91997
Rps19	1.20333	1.13515e-39	13.3652
Fopnl	1.20273	1.24662e-07	-5.42487
Pnkp	1.20231	1.93687e-05	-4.40798
Card19	1.20177	0.0242353	-2.37597
Bap1	1.201	1.36206e-06	-4.96771
Mzt1	1.20018	2.32547e-07	-5.30949
Zfp398	1.19996	0.00128719	-3.3512
Rfx7	1.19978	5.47815e-08	-5.57393
Man1b1	1.19966	0.000907173	-3.45067
Gps2	1.19952	8.39477e-12	-6.97465
Fam49a	1.19949	0.0284071	-2.31338
Hnrnpu	1.19788	0.00128505	3.35171
Tsc22d2	1.19763	0.00135265	-3.33702
Golga2	1.19729	0.0160538	-2.53329
Prkaca	1.19717	6.79962e-06	-4.63601
Rmi1	1.19707	0.0011088	-3.39434
Gm13212	1.1952	0.0375461	-2.20049
Bcl7b	1.1947	4.37666e-12	-7.0678
Fbxo28	1.19387	8.94012e-05	-4.05257
Grina	1.19327	3.30009e-05	-4.28735
Mpv17	1.19323	0.00122133	-3.36642
Fam118a	1.19251	0.011123	-2.66595
Itsn2	1.19238	0.000378908	-3.68791
Ensa	1.19233	9.17485e-07	-5.04598
Tacc1	1.19226	0.00617293	-2.86677
Araf	1.192	5.43234e-10	-6.34798
Ring1	1.19158	6.42483e-06	-4.64793
Ptp4a3	1.19062	1.55264e-14	-7.82936
Zbtb44	1.18992	0.0162328	-2.52919
Ghitm	1.18967	1.28522e-05	-4.49876
Cxxc1	1.18929	7.16046e-11	-6.65882
Topors	1.18923	8.65847e-09	-5.89517
Slc41a1	1.18903	0.0499003	-2.07929
Pim1	1.18894	4.46752e-05	-4.21731
Rusc1	1.18836	0.0183467	-2.48294
Rasa2	1.18836	1.19454e-07	-5.43269
Akna	1.18757	5.28433e-06	-4.68967
Trmt10c	1.18744	7.53903e-10	-6.29622
Clasrp	1.18691	2.0709e-05	-4.39304
Rnf4	1.18682	6.86861e-11	-6.66506
Rprd2	1.18636	0.00140322	-3.32624
Fchsd2	1.18607	0.00144088	-3.31857
Efcab14	1.18601	0.000131147	-3.95836
Cutc	1.18525	0.00506216	-2.93189
Gstp3	1.18497	4.9304e-05	-4.19376
Dgkd	1.18438	8.66513e-07	-5.05722
Bhlhe40	1.18432	5.43184e-07	-5.14853
Gch1	1.18272	0.000778282	-3.49371
AC149090.1	1.18207	0.00019069	-3.8651
Ccdc174	1.18158	2.05157e-09	-6.13486
Cpsf7	1.18109	4.87401e-06	-4.7066
Cep57l1	1.17699	0.000555898	-3.58546
Rnf145	1.1765	0.000128973	-3.96244
Erbin	1.17622	1.16987e-05	-4.51935
Top2b	1.17502	1.81895e-10	-6.51807
Vps8	1.17461	0.00020963	-3.84126
Hspa5	1.1745	2.97332e-07	5.26333
Ifnar2	1.17448	0.00396679	-3.0106
Chmp2b	1.17272	2.47651e-06	-4.84706
Vps33a	1.17251	1.26707e-05	-4.50204
Rhoh	1.17237	7.2465e-10	-6.30248
Gm7879	1.17217	0.0234939	-2.38802
Fbxw7	1.17215	0.00220313	-3.19282
Plcl2	1.17191	0.00172606	-3.26589
Stx4a	1.17115	5.8211e-08	-5.56302
Snx15	1.17092	0.0141959	-2.57871
Nck1	1.17076	0.00116508	-3.38024
Coro7	1.17064	0.0461523	-2.11351
9030624J02Rik	1.16973	1.43446e-05	-4.47437
Armc8	1.16901	0.000171648	-3.89159
Hsph1	1.16866	9.11336e-08	-5.48182
Taf4b	1.16858	0.00338911	-3.0607
Ptk2b	1.16841	6.18922e-14	-7.64908
Rpl18a	1.16808	1.26677e-23	10.1759
Git2	1.16762	2.36625e-09	-6.11153
Akirin1	1.16721	7.74416e-11	-6.64709
Anxa11	1.16618	9.93766e-08	-5.4662
Gimap1	1.16492	4.69121e-08	-5.6016
Mettl17	1.16418	0.00603665	-2.87398
0610030E20Rik	1.1641	0.00975928	-2.71203
Fam49b	1.164	0.0184936	-2.47994
Chka	1.16355	1.1694e-05	-4.51948
Rcbtb2	1.16316	3.05906e-06	-4.80387
Zfp410	1.16307	0.0018645	-3.24317
Dnajb4	1.1627	0.00643597	-2.85313
Matr3	1.16232	9.423e-09	-5.88082
6030458C11Rik	1.16196	0.00501653	-2.93485
Xlr4b	1.16169	1.5068e-09	-6.18531
Gm10053	1.16152	1.91183e-10	-6.51023
Taf1b	1.16132	1.67353e-05	-4.44034
Wdr24	1.16122	0.00246647	-3.15858
Dvl2	1.16114	0.0143259	-2.57535
Ptpn12	1.16114	0.0200351	-2.44934
Skp1a	1.16098	1.15281e-06	-5.00083
Adam10	1.16047	1.3448e-06	-4.97022
Slc39a1	1.15999	8.92403e-05	-4.05303
Tank	1.15924	4.97197e-07	-5.1658
B230307C23Rik	1.15918	0.00427148	-2.98663
Tra2b	1.15867	0.0041951	2.99249
Ifi44	1.1586	0.0159466	-2.53585
Tmem229b	1.15849	0.0156327	-2.54312
Isca2	1.15711	3.61558e-10	-6.41171
Ahsa2	1.15706	4.40799e-09	-6.00855
Spin1	1.1569	3.4348e-08	-5.65687
Haus3	1.15663	4.30826e-08	-5.61699
Pitpnm2	1.15653	0.00329588	-3.06958
Urgcp	1.15642	0.0145731	-2.56901
Lcp1	1.15629	0.0332734	2.2498
Dtx2	1.15628	0.00474171	-2.95288
Chordc1	1.15463	4.86048e-12	-7.05307
Amz2	1.15451	0.0246058	-2.36995
Arhgap1	1.15439	1.83629e-05	-4.41982
Rngtt	1.15427	1.36005e-07	-5.40881
Nptn	1.15364	4.6342e-11	-6.72377
0610010K14Rik	1.15344	7.61364e-14	-7.62177
Eral1	1.15293	0.000470675	-3.63034
Dusp28	1.1524	0.0480574	-2.09614
Nrip1	1.15213	0.000365174	-3.69761
Map7d1	1.15161	8.41929e-08	-5.49634
Rad23a	1.15147	1.23787e-09	-6.21706
Rsf1	1.15109	2.79769e-05	-4.32491
Rhot1	1.15059	6.99836e-06	-4.62988
Paxx	1.14938	0.000883908	-3.45805
Grk6	1.1478	4.75404e-14	-7.68389
BC003331	1.14766	0.00259558	-3.14281
Phf20l1	1.14757	2.81108e-09	-6.08337
Rbm15	1.1475	1.56294e-07	-5.38332
Dis3l2	1.14649	0.0136834	-2.59197
Immp1l	1.14639	3.91791e-12	-7.0834
Cldnd1	1.14635	1.24293e-06	-4.98588
Becn1	1.1463	9.47888e-12	-6.95706
Fam117a	1.14591	0.00596743	-2.87786
Ap1g2	1.14533	2.65408e-05	-4.33671
Lgals3bp	1.14515	4.00929e-12	-7.08012
Ivns1abp	1.14506	1.15512e-12	-7.25435
Bcl9l	1.14475	0.0124812	-2.6249
Sh3bgrl3	1.14434	0.000384308	3.68413
1300002E11Rik	1.14408	2.71192e-07	-5.28074
Lsm14a	1.14319	5.42974e-12	-7.03728
Rabac1	1.1421	2.09249e-15	-8.08347
Abhd2	1.14192	0.0115867	-2.65126
Tsc22d4	1.14177	3.00428e-11	-6.78826
Gga3	1.14128	0.00310455	-3.08822
Prkcd	1.14103	0.000676693	-3.53235
Cept1	1.1386	1.42582e-06	-4.95866
Lin54	1.13775	0.00128294	-3.35226
Smim10l1	1.13683	1.04205e-05	-4.5445
Mpp1	1.13614	0.00274548	-3.12572
Myl6	1.13599	5.86244e-05	4.15286
Akap13	1.13573	3.54786e-14	-7.72232
Erap1	1.13556	7.61131e-09	-5.91698
Cyld	1.13536	6.26332e-09	-5.9501
Scamp3	1.13468	1.08295e-09	-6.23871
Apba3	1.13441	0.00438569	-2.97797
Lypla2	1.13237	6.56102e-11	-6.67186
Adora2a	1.13236	0.0357836	-2.22006
Fbxo8	1.13151	0.000765207	-3.49851
Zfp277	1.1311	4.41409e-06	-4.72748
Lta	1.13105	0.00208037	-3.21054
Pdlim5	1.13053	0.010098	-2.70002
Rnf139	1.13036	0.000179396	-3.88055
Helb	1.13023	0.0169844	-2.51215
Rbm43	1.12964	0.00332666	-3.0667
Pml	1.12936	1.10252e-15	-8.16281
Yaf2	1.12803	9.63131e-09	-5.87708
Rcor1	1.12801	0.000329517	-3.72488
Hnrnpa3	1.12777	6.88761e-09	5.93421
Hibadh	1.12774	3.51538e-11	-6.76491
Gmip	1.12767	1.76658e-06	-4.9159
Ankrd46	1.12749	0.000220166	-3.8289
Inpp5b	1.12699	3.972e-07	-5.20845
Atg2a	1.12672	0.0108389	-2.6751
Fbxo3	1.12619	9.83198e-05	-4.02957
Nfkb2	1.12559	1.50386e-13	-7.53131
Rnf113a2	1.12551	4.65989e-05	-4.20718
Plgrkt	1.12529	1.55467e-11	-6.88507
Zfp143	1.12489	0.0150457	-2.5573
Relb	1.12444	1.42241e-07	-5.40065
Sugp1	1.12404	1.27275e-05	-4.50105
Numa1	1.12384	5.20612e-08	-5.58291
N4bp3	1.12337	0.0231812	-2.39315
Rab10	1.12322	5.11923e-07	-5.16005
Hmgn2	1.12273	0.00166743	3.276
Sos1	1.12225	0.0314084	-2.27263
Zc3h14	1.12112	2.2402e-11	-6.83166
Pcf11	1.12099	6.17038e-08	-5.55269
Gba2	1.11988	0.0449184	-2.12541
Pvr	1.11979	0.0290848	-2.30396
Mkln1	1.11967	1.79231e-09	-6.15699
Tmem203	1.11966	0.0120019	-2.63872
Slc25a32	1.11957	8.64756e-06	-4.5846
Pdcd6ip	1.11948	3.23396e-14	-7.73424
Fam107b	1.11838	3.40482e-12	-7.10318
Pold4	1.11775	3.12341e-06	-4.79946
Tbc1d14	1.11709	0.00223387	-3.18853
Nipsnap3b	1.11703	3.00103e-08	-5.68074
Erlec1	1.11687	2.12409e-05	-4.38727
Pcif1	1.11676	6.73369e-15	-7.93633
Smad2	1.11518	2.44786e-06	-4.84961
Abca2	1.1149	0.00472808	-2.95391
Arhgap17	1.11413	0.0103246	-2.69207
Babam2	1.11392	1.37276e-11	-6.90329
Axin1	1.11381	1.94277e-07	-5.34331
Dyrk1a	1.11319	3.80663e-07	-5.21642
Ubn2	1.11315	3.59624e-05	-4.2674
Mapkap1	1.11292	2.83885e-06	-4.81918
Slain2	1.11286	9.24267e-09	-5.88414
Jak2	1.11226	2.28847e-05	-4.37025
Rnf6	1.11218	0.00272985	-3.12749
Itpr3	1.11164	0.0386751	-2.18825
Gmppa	1.10978	1.45331e-05	-4.47141
Zfp706	1.10855	0.00221464	3.19118
Ddx19b	1.10805	0.00458438	-2.96372
Pdcl	1.10803	0.0220377	-2.41252
Angel2	1.10792	4.75495e-11	-6.71991
Orai3	1.1076	0.0107982	-2.67641
Xist	1.1075	0.022401	-2.40632
Flot2	1.1075	0.00205085	-3.21479
Icam2	1.10707	2.09521e-10	-6.49617
Rabgap1	1.10686	0.00898543	-2.74052
Acp6	1.10657	0.000828717	-3.47589
Ubr1	1.10591	0.000345185	-3.7122
Camkk2	1.10542	0.000626048	-3.5535
Ccdc69	1.10494	0.000178977	-3.88117
Donson	1.10456	3.21342e-08	-5.66862
Sh2d1a	1.10448	7.32622e-09	-5.92375
Rab24	1.10435	7.59902e-10	-6.29491
Aamp	1.1038	1.9057e-12	-7.18483
Yif1a	1.10264	5.20207e-07	-5.15688
Glipr1	1.1023	0.00240588	-3.16607
Snx17	1.10187	2.33643e-12	-7.15645
Mettl23	1.1011	1.06635e-13	-7.57734
Rpl23a	1.10078	1.7945e-09	6.15672
Slc30a5	1.10069	1.80794e-05	-4.42326
Nucb1	1.10005	1.87511e-09	-6.14947
Zyx	1.09964	1.60809e-15	-8.11618
Tbk1	1.09939	0.000383611	-3.68464
Fam76b	1.09928	0.00220156	-3.19308
Spcs1	1.09879	0.00264556	-3.13694
Itgb3bp	1.09847	9.76456e-06	-4.55852
Phf6	1.09835	2.48001e-12	-7.14814
Stam2	1.0976	0.00016945	-3.89476
Abhd10	1.09754	5.65123e-05	-4.1615
Bin3	1.09748	3.24515e-07	-5.24678
Rpl22l1	1.09686	1.25578e-06	4.98381
Tcf12	1.09598	6.96806e-09	-5.93222
Ctdsp1	1.09595	4.75017e-06	-4.71222
Ext2	1.09555	3.1756e-06	-4.79601
Rpl36-ps3	1.09521	3.73288e-09	-6.03617
Thada	1.09498	0.0347158	-2.23239
Smg9	1.09454	2.63401e-05	-4.33842
Nedd1	1.0942	0.000164649	-3.90207
Gm10020	1.09407	2.89581e-15	-8.04271
Mfap1a	1.09406	2.53076e-07	-5.29374
Zbtb25	1.09398	2.95351e-07	-5.26464
Tmc6	1.09367	0.000483357	-3.62315
Herc4	1.09361	0.000301259	-3.74811
Trim39	1.09334	0.0212808	-2.42611
Tango2	1.0933	4.82892e-05	-4.19852
Fyttd1	1.09313	2.3188e-08	-5.72561
Cnot7	1.09303	1.85447e-09	-6.15126
Sec23b	1.09284	1.75178e-11	-6.86761
Anxa5	1.09251	0.00210362	-3.20701
Aptx	1.09162	0.000180912	-3.87842
Klf10	1.09092	1.83721e-07	-5.35371
Plin3	1.09089	0.0221574	-2.41049
Cdc25b	1.09085	0.0151715	-2.55409
Ppie	1.0905	2.40985e-13	-7.4683
Tmem30a	1.09025	1.12495e-11	-6.9324
Madd	1.09016	1.00132e-05	-4.55311
Fgfr1op2	1.09001	4.70684e-11	-6.72143
Tecr	1.08939	2.31558e-14	-7.77755
Ddrgk1	1.08889	1.96052e-14	-7.79922
Gabarap	1.08835	6.92905e-12	-7.0021
Ttc14	1.08832	1.67289e-14	-7.8198
Rab7	1.08787	5.6157e-09	-5.96839
Gabarapl2	1.08765	5.29229e-14	-7.66965
Zfand2b	1.08734	3.31935e-06	-4.78688
Wipf2	1.08667	0.00460763	-2.96212
Btla	1.08658	0.00633205	-2.8585
Togaram1	1.0865	0.0118396	-2.64354
Kpna1	1.08639	1.88236e-08	-5.76215
Mbnl2	1.08622	6.87658e-05	-4.11526
Mark4	1.08618	0.0485548	-2.09149
Zfp830	1.08565	0.000245951	-3.80034
Cstf2t	1.08533	0.0148389	-2.56229
Usp38	1.08498	1.39581e-05	-4.48038
Kmt2d	1.08472	0.00534414	-2.91407
Fto	1.08247	1.99803e-06	-4.89102
Smarcc2	1.08232	0.000240953	-3.8056
Slu7	1.08138	1.71753e-12	-7.19927
Ogt	1.08134	1.95867e-09	-6.14238
Adpgk	1.08106	5.68356e-07	-5.13974
Cdk13	1.0809	3.53883e-05	-4.2712
Xrn1	1.08066	1.24421e-05	-4.50608
Spata13	1.08066	1.17255e-08	-5.84364
D16Ertd472e	1.0805	3.80433e-15	-8.00858
Ipo8	1.08038	0.000241982	-3.8045
Rnf14	1.07962	0.000390333	-3.68003
Agfg2	1.07948	0.0148172	-2.56288
Nsmce1	1.07933	7.41052e-14	-7.62535
Aftph	1.07874	4.19225e-05	-4.23206
Tceanc2	1.07834	6.01437e-07	-5.12879
Alkbh4	1.07797	0.00555122	-2.90139
Mef2a	1.07696	7.25316e-05	-4.10264
Tpp1	1.07689	0.0128262	-2.61513
Glo1	1.07659	3.55671e-14	-7.72196
Prkd3	1.07583	0.00343903	-3.05588
Atp6v1h	1.07488	6.47976e-13	-7.33429
Bid	1.0746	3.25972e-07	-5.24591
Slfn2	1.07376	4.03577e-09	-6.02332
Wdr45b	1.07356	7.16189e-10	-6.30434
Faap100	1.07352	0.00376062	-3.02756
Ppp3r1	1.07338	4.15864e-10	-6.38998
Alkbh6	1.07322	3.75985e-07	-5.21896
Rbm5	1.07311	1.24764e-10	-6.57533
Bmyc	1.07258	0.000109841	-4.00234
Vps26a	1.07243	2.75178e-08	-5.69587
Tmem234	1.07237	2.61879e-11	-6.80862
Bend4	1.07215	0.0087791	-2.74855
Slc9a3r1	1.07182	1.45259e-14	-7.8379
Cflar	1.07145	2.42348e-13	-7.46743
Ralgapb	1.07073	0.0065232	-2.84865
Dram2	1.07069	0.00302898	-3.09568
Smim8	1.07024	3.0175e-07	-5.26045
Fli1	1.07012	4.47004e-09	-6.00616
Tob2	1.07009	3.04775e-10	-6.43847
Phf8	1.06986	0.0141469	-2.57996
Rnf44	1.06934	1.94408e-08	-5.75638
D1Ertd622e	1.0689	1.07432e-09	-6.24008
H13	1.06885	8.98877e-08	-5.48433
Fbxo33	1.06853	1.60016e-05	-4.45019
Dbnl	1.06819	7.18969e-09	-5.92696
Taldo1	1.06791	3.2839e-11	-6.77488
Lims1	1.06775	6.70161e-06	-4.63905
Lyrm7	1.0676	0.0412386	-2.16158
Ppp1r9b	1.06686	0.00119541	-3.37285
Jak3	1.06683	7.82649e-06	-4.60591
Actr6	1.06656	0.000676378	-3.53251
Thumpd1	1.06652	2.41926e-12	-7.15158
Psmd10	1.06641	8.29269e-11	-6.63697
Ppdpf	1.06639	8.41934e-15	-7.90792
Atf2	1.0662	7.92184e-05	-4.08163
Atg3	1.0662	8.39918e-13	-7.29868
Sdccag3	1.0662	6.83906e-13	-7.32694
A230050P20Rik	1.06589	5.5611e-13	-7.35515
Pisd	1.06583	5.78084e-12	-7.02825
Cmpk1	1.06552	2.42341e-15	-8.06501
Ncoa6	1.06543	0.00597555	-2.87734
Dars	1.06511	3.31505e-12	-7.10724
Sec31a	1.06504	7.67196e-12	-6.9875
Mark2	1.06404	2.02437e-15	-8.08773
Timm29	1.06332	6.58133e-06	-4.64287
Arih2	1.06322	2.74389e-08	-5.69644
Rbm38	1.06296	4.29435e-06	-4.73328
Tmem184b	1.06286	6.50142e-07	-5.11363
Nlk	1.0622	0.0006017	-3.5642
Glyr1	1.06141	9.55046e-14	-7.59193
Rbsn	1.06118	0.025127	-2.36191
Actr8	1.06108	6.54253e-05	-4.12699
Txndc11	1.05998	3.45875e-06	-4.77849
Tmed4	1.05945	3.88337e-07	-5.21268
Stim2	1.05881	0.0124583	-2.62558
Tsg101	1.05815	2.65586e-12	-7.13852
Kansl3	1.0581	1.03941e-06	-5.0212
Nsun3	1.05799	0.0200128	-2.44984
Pik3c3	1.05779	0.00359367	-3.04189
Emc10	1.05753	5.23204e-13	-7.3635
Arhgap27	1.05654	0.0339042	-2.24198
Ankrd10	1.05614	7.03055e-13	-7.32307
Ptpn18	1.05596	0.000164123	-3.90298
3830406C13Rik	1.05586	1.04887e-05	-4.543
Acat1	1.05576	2.77538e-12	-7.13218
Rhebl1	1.05525	0.0205753	-2.43894
Gm26699	1.05449	4.72974e-08	-5.60014
Selenot	1.05341	1.59939e-12	-7.20927
Tox4	1.05338	2.66095e-15	-8.05328
Atp9b	1.05259	0.00335976	-3.06359
Pigx	1.05239	3.42262e-12	-7.10242
Elf2	1.05181	7.2745e-08	-5.52316
Cant1	1.0517	4.82723e-06	-4.70865
Cyb5r4	1.05163	1.73089e-14	-7.81532
Arid1b	1.05163	0.0187333	-2.47508
Phf12	1.05156	1.25454e-06	-4.98404
Ascc1	1.05143	0.000313937	-3.73735
Snip1	1.05071	3.90288e-05	-4.24867
Hdac4	1.05057	0.000899995	-3.45296
Zfp954	1.05047	0.0357189	-2.22083
Lmbrd1	1.05015	0.0499114	-2.07915
Btbd9	1.0497	0.0037529	-3.02827
Cbll1	1.04893	0.00168443	-3.27304
Txndc12	1.04892	2.45594e-07	-5.29945
Psmb8	1.04883	4.50506e-10	6.37753
Sgcb	1.0488	0.0245981	-2.37012
Sh3bp1	1.04826	1.77769e-14	-7.81186
Mpst	1.04808	8.65266e-08	-5.49135
Fam149b	1.04751	0.0260924	-2.34703
S100a13	1.04732	3.49218e-15	-8.01932
2310039H08Rik	1.04619	2.19539e-11	-6.8346
Mgea5	1.04486	4.17916e-09	-6.01751
Exoc5	1.0444	2.18242e-12	-7.16592
Rit1	1.04431	0.000882674	-3.45847
Letmd1	1.04404	8.8618e-06	-4.57923
Pafah1b1	1.04338	5.64505e-11	-6.69437
2022-09-07	1.04336	0.000335867	-3.71972
Dennd4b	1.04325	0.046281	-2.11233
Trpc4ap	1.0432	2.01677e-12	-7.17684
Pigm	1.04312	0.0120921	-2.63608
9530068E07Rik	1.04297	2.88674e-11	-6.79418
Mier2	1.04295	0.016271	-2.52826
Taf1a	1.04273	0.0331419	-2.25147
Gpkow	1.04231	0.01175	-2.64627
C330018D20Rik	1.04176	0.0174481	-2.50205
Gm14698	1.04139	1.95215e-08	-5.75564
1110008L16Rik	1.04112	0.00445168	-2.97319
Sphk2	1.04081	1.90874e-06	-4.90038
Gripap1	1.04065	0.0011539	-3.38303
Zfp950	1.03993	0.00699656	-2.82564
Dph5	1.03967	3.71199e-15	-8.01168
Lbr	1.03927	8.32272e-17	-8.47538
Dexi	1.03904	0.000341828	-3.71503
Fam172a	1.03767	8.72489e-06	-4.58266
Serinc1	1.03713	7.55666e-09	-5.91821
Hipk1	1.03699	6.92027e-10	-6.30985
Trmt10b	1.03693	0.0345838	-2.23414
Stk4	1.03679	3.14e-13	-7.43264
Tbc1d20	1.03604	8.58158e-05	-4.06252
Mau2	1.03596	0.00012419	-3.97189
Rspry1	1.03594	9.47706e-05	-4.03851
Ppp2r5e	1.03557	9.29758e-07	-5.04327
Dnajc3	1.03555	1.41331e-13	-7.53978
Il17ra	1.03529	1.9677e-05	-4.40439
Napa	1.03481	3.06996e-14	-7.7412
Gpatch1	1.03474	0.00955887	-2.71925
Sin3a	1.03439	8.17399e-05	-4.07417
Nupl1	1.03433	0.0412415	-2.16149
Sptssa	1.03433	1.81231e-14	-7.80938
Ccdc9	1.0341	6.13062e-06	-4.65784
Zhx1	1.03369	0.008552	-2.75764
Snx11	1.03299	0.0171858	-2.50767
Eps15	1.03251	7.11222e-08	-5.52732
Vkorc1	1.0312	0.000309417	-3.74118
Kdm6a	1.03116	0.00397814	-3.00959
Fem1b	1.03096	3.97973e-07	-5.20805
Rhbdd2	1.03014	0.0447709	-2.12685
Usp3	1.02996	4.72159e-13	-7.37756
Adar	1.02959	1.39742e-14	-7.8428
Mapk8ip3	1.02952	0.00109314	-3.39866
Ppcdc	1.02932	0.000547987	-3.58952
Aip	1.02918	1.208e-14	-7.86174
Atp1a1	1.02812	1.39187e-07	-5.40463
Cklf	1.02786	5.80313e-06	-4.66955
Tagap1	1.02767	0.00525926	-2.91931
Kif5b	1.02756	6.8324e-12	-7.00411
1110012L19Rik	1.02675	0.0228445	-2.39884
Zfp622	1.02668	3.26755e-17	-8.58538
Gon7	1.02658	2.39097e-08	-5.72028
Fancg	1.0259	0.0423567	-2.15025
Ccnl1	1.02567	4.53537e-16	-8.27171
Prdx6	1.02565	2.64395e-08	-5.70289
Zeb1	1.02561	0.000369295	-3.69472
Pank2	1.02486	9.49759e-12	-6.9567
Abhd13	1.02486	0.0139404	-2.58525
Mcts1	1.02458	1.217e-14	-7.86077
Nprl2	1.02431	0.0210626	-2.43014
Pxn	1.02395	1.62692e-09	-6.17272
Orc4	1.02386	9.40014e-11	-6.61813
Dynlt3	1.02358	0.0210191	-2.43095
Nudt14	1.02356	0.00336311	-3.06317
Tmem128	1.02355	4.37199e-16	-8.27621
Rhof	1.02287	4.9047e-10	-6.36417
Tcf3	1.02187	1.90867e-14	-7.80264
Vps54	1.02172	1.34422e-05	-4.4887
Nudt16l1	1.02069	5.59965e-12	-7.03282
Qtrt1	1.02068	1.2565e-11	-6.91633
Ostm1	1.02052	0.000184907	-3.87292
Pcnx3	1.02011	0.00371637	-3.03142
Mvp	1.02	0.000322747	-3.73025
Ptpra	1.01968	1.50264e-05	-4.46401
Acd	1.01904	3.50863e-14	-7.72378
Fam32a	1.01859	5.50989e-16	-8.24774
Vps16	1.01859	1.23899e-06	-4.98654
Fam91a1	1.01834	0.000338568	-3.71759
Ogg1	1.01787	0.00938589	-2.72559
Xrcc4	1.01772	0.00816829	-2.77307
2810403A07Rik	1.01742	5.17856e-05	-4.18201
Relt	1.01723	0.00121597	-3.36777
Prkab1	1.01705	2.45938e-06	-4.8486
Mecp2	1.01674	6.72765e-05	-4.12048
Kat6a	1.0167	3.43012e-05	-4.27833
Ankra2	1.01603	0.000519071	-3.60408
Uso1	1.01601	6.44418e-10	-6.32112
Atf6b	1.01587	6.32689e-10	-6.32408
Fut11	1.01582	0.0315525	-2.27077
Slc38a2	1.0157	1.0013e-12	-7.27441
Pex6	1.01551	0.000822972	-3.47794
Unc50	1.01544	1.43128e-11	-6.8971
BC005624	1.01543	4.29512e-15	-7.99313
Zfp668	1.01539	0.00871716	-2.75102
Etfa	1.01535	2.30476e-14	-7.77823
Ppp2r3d	1.01521	0.022295	-2.40812
Terf2ip	1.015	0.000359873	-3.70146
Lztfl1	1.01482	6.8778e-10	-6.31085
Hdac7	1.01452	3.01012e-10	-6.44048
Nelfb	1.01403	1.11741e-13	-7.5709
Tspan5	1.01388	0.000267171	-3.77884
Kif1bp	1.01315	0.0309394	-2.27876
Atp6ap1	1.01248	4.47009e-08	-5.61024
Parg	1.01232	4.62739e-05	-4.20894
Rnf31	1.01229	0.00142736	-3.32129
Ap3s1	1.01217	1.72104e-14	-7.81611
Aff4	1.01202	0.00569949	-2.89272
Caml	1.01185	0.000121866	-3.97651
Prkag2	1.01184	0.0269071	-2.3349
Slc25a46	1.01182	4.43953e-08	-5.61151
Man2c1	1.01145	0.000473435	-3.62864
Nxf1	1.01129	3.07456e-14	-7.74096
Ttc19	1.01119	4.67905e-05	-4.20612
Pex16	1.01097	1.7348e-07	-5.36423
Pofut2	1.01047	5.13406e-09	-5.98325
Atr	1.01027	4.46502e-05	-4.21748
Nfu1	1.01011	7.21672e-15	-7.92743
Atp6v1b2	1.00995	1.95828e-08	-5.75507
Wdtc1	1.00959	0.0234306	-2.38912
Zfp148	1.00947	1.98989e-06	-4.89187
Ergic2	1.00925	1.37709e-13	-7.54329
Ccdc43	1.00896	7.98448e-12	-6.98177
1190002N15Rik	1.00822	0.0346848	-2.23279
Sec11a	1.00816	2.4866e-07	-5.29706
Zbtb14	1.00792	0.0295103	-2.29817
Taf6l	1.00791	4.15685e-14	-7.70157
Lypla1	1.00741	2.21696e-13	-7.4794
Zfand3	1.00703	1.81186e-09	-6.15511
Med13l	1.00701	0.0251397	-2.36162
Rcn2	1.00691	2.09044e-07	-5.32957
2510002D24Rik	1.00691	4.08314e-11	-6.74267
E2f5	1.0066	0.00315374	-3.0834
Hcls1	1.00658	4.03632e-17	-8.56035
Ccdc90b	1.00653	0.00720677	-2.81581
Usp19	1.00646	4.91589e-13	-7.37202
Polr2m	1.0061	6.18124e-12	-7.01861
Dcaf8	1.00555	3.48282e-10	-6.41773
Csnk1g1	1.00498	0.00253761	-3.14985
Dock8	1.00466	3.51829e-08	-5.65267
Rida	1.00413	5.39634e-06	-4.68508
Tfe3	1.00391	0.0114144	-2.65652
Serinc3	1.00387	1.58422e-15	-8.11811
Hspa8	1.00371	0.0107194	2.67897
Ell	1.00345	0.036377	-2.21332
Acadvl	1.0032	7.47331e-12	-6.99126
Pym1	1.00307	5.68582e-16	-8.24377
Slc1a5	1.00247	3.04326e-15	-8.0365
Sp140	1.00227	6.28876e-08	-5.54929
Nmnat3	1.00207	0.0420221	-2.1537
Aspscr1	1.00165	1.2639e-10	-6.57332
Qtrt2	1.00112	0.011253	-2.66168
Golph3l	1.00105	0.0422909	-2.15093
Fnbp4	1.00088	5.05758e-14	-7.67576
Calm1	1.00084	9.70041e-05	4.03287
BC017643	1.00082	5.84901e-07	-5.13418
Lonp2	1.00058	1.75681e-05	-4.42958
Aida	1.00047	1.35734e-12	-7.23203
Nsmce3	1.00017	5.36319e-10	-6.35008
Usp8	0.999827	4.98432e-05	-4.19099
Rpl10-ps3	0.999811	1.2018e-09	-6.22199
Elavl1	0.999765	9.85046e-11	-6.61097
Gtpbp8	0.999546	0.0122907	-2.63029
Fbxo21	0.998862	0.00286188	-3.1131
Bloc1s6	0.998797	1.39935e-08	-5.81347
Capn7	0.998735	0.00507032	-2.93134
Tmem42	0.998693	6.28493e-05	-4.13644
Cyb5r3	0.998656	3.5855e-10	-6.41311
Lasp1	0.998307	8.40711e-08	-5.49663
Map2k7	0.997792	8.58044e-06	-4.58631
Phkg2	0.997701	1.29494e-12	-7.23854
Zfp592	0.997139	4.59209e-05	-4.2108
Ctsc	0.997006	2.41221e-13	-7.46809
Inip	0.996903	2.33592e-08	-5.72432
Ggnbp2	0.996788	7.53582e-17	-8.48716
Vps45	0.996643	0.00221291	-3.19145
Zcchc8	0.996499	5.66378e-06	-4.67479
Dennd2d	0.995907	7.85912e-09	-5.91146
Asl	0.995728	1.50777e-06	-4.9475
4833439L19Rik	0.995652	3.76252e-10	-6.40543
Sgpl1	0.995294	0.0421232	-2.15268
Hmbox1	0.994621	0.0267496	-2.33721
P4ha1	0.994571	0.00025897	-3.787
Etfdh	0.993982	1.31127e-05	-4.49424
Zcwpw1	0.993509	0.00263134	-3.13857
Ccdc97	0.993108	0.000109764	-4.0026
Mpc1	0.993076	3.73439e-10	-6.40666
Vps51	0.993003	7.11472e-05	-4.10727
Aagab	0.99206	2.99777e-07	-5.2617
Klhl12	0.992029	0.00763737	-2.79587
Uba3	0.992023	8.67075e-10	-6.274
Ube2g2	0.991992	4.56801e-12	-7.06177
Rnf40	0.99175	1.49636e-07	-5.39131
Nfrkb	0.991684	4.68689e-05	-4.20566
Csnk1g2	0.991678	2.38421e-09	-6.11028
Tmem214	0.991149	1.48838e-08	-5.80282
Fkbp15	0.990842	0.000212371	-3.83803
Camk2d	0.990666	7.13061e-10	-6.30505
Phip	0.990487	2.9307e-14	-7.74735
Tradd	0.990253	1.10911e-07	-5.4462
Sergef	0.990147	0.000342417	-3.7145
Dtnb	0.990135	0.000235466	-3.81148
Fam117b	0.990114	0.000187927	-3.86889
Prmt3	0.990035	5.09866e-14	-7.67464
Tnip1	0.989935	6.04243e-12	-7.02187
Vps50	0.989922	0.00351491	-3.04899
Cnot8	0.989465	4.18104e-13	-7.39398
Iqgap2	0.988794	0.00253294	-3.15049
Bet1l	0.988644	1.99935e-07	-5.33798
Tfap4	0.98801	7.76335e-07	-5.0788
Hsdl2	0.987893	2.60683e-09	-6.09565
Rbbp6	0.987186	3.20581e-16	-8.314
Vdac3	0.987037	9.46811e-14	-7.59313
Dda1	0.987004	1.46015e-12	-7.22191
Gm16286	0.986386	1.01632e-05	-4.54989
Bcap31	0.985871	2.46109e-16	-8.34622
Gnb1l	0.985632	1.70287e-05	-4.43656
Trmt2b	0.985435	0.00366994	-3.03546
Zbed3	0.985133	0.00636557	-2.85673
Mrm1	0.984854	0.0142138	-2.57823
Arid4b	0.984812	1.17614e-09	-6.22545
Esyt1	0.98475	1.22029e-14	-7.86039
Raf1	0.98468	1.65501e-11	-6.87592
Fbxo34	0.984342	0.0274192	-2.32729
Spg21	0.984321	2.25975e-14	-7.78089
Sec61a2	0.983906	0.00191906	-3.23461
Zfp865	0.983826	0.000343869	-3.71326
Kctd10	0.983483	1.15534e-11	-6.92842
Mdm2	0.983351	5.21089e-12	-7.04313
Rpf1	0.983235	1.84265e-14	-7.80721
Mob2	0.983166	1.17163e-10	-6.58476
Papd4	0.982485	2.15885e-10	-6.49159
Phf2	0.981167	0.00138457	-3.33011
Ccng1	0.98105	1.88952e-11	-6.8566
Tmco4	0.980937	5.38687e-06	-4.68549
Fuca1	0.980047	1.33551e-14	-7.84878
Gm5617	0.980001	5.88244e-05	-4.15195
Snx6	0.979336	3.43618e-15	-8.02143
Uap1	0.979171	0.00157142	-3.29318
Tor1aip1	0.979058	3.29306e-18	-8.8509
Ormdl1	0.978919	9.44825e-06	-4.56564
Rpl13a-ps1	0.978904	3.06322e-05	-4.30443
Bcor	0.978881	0.000188333	-3.86832
Rfesd	0.97862	0.0422909	-2.15097
AI504432	0.978582	0.00110477	-3.39553
Rpusd4	0.977958	2.47078e-07	-5.29831
Cmc4	0.977876	0.000899092	-3.45327
Coro1b	0.977726	8.60302e-16	-8.19323
Ccdc12	0.97751	3.73003e-08	-5.64237
Pcnp	0.977077	3.73631e-15	-8.01084
Sdhaf4	0.976896	3.21101e-08	-5.66879
H2-Q7	0.9767	2.18822e-09	-6.1244
Trmt13	0.975613	0.00661078	-2.84426
Zfp740	0.974601	0.00381322	-3.02316
Pcgf5	0.974363	4.03081e-14	-7.70562
Atp1b3	0.974167	1.93132e-10	-6.50866
2022-03-02	0.974113	3.43413e-18	-8.84604
Rbck1	0.973999	6.14089e-16	-8.23442
Dctn4	0.973927	0.000396451	-3.67597
Med10	0.973841	4.2903e-14	-7.69744
Bloc1s6os	0.972942	0.0194082	-2.46172
Gtf3c2	0.972583	1.09346e-13	-7.57388
Utp18	0.97234	3.71096e-14	-7.71647
Tmem164	0.972106	0.00819996	-2.77176
C330007P06Rik	0.971628	0.00341533	-3.0581
Dmac2	0.971506	7.91767e-06	-4.60337
Mkl1	0.971391	0.00856284	-2.75717
Wwp2	0.970928	1.66354e-05	-4.44172
Ap1m1	0.970014	7.91333e-15	-7.91572
Stard3	0.969628	8.84122e-06	-4.57976
Vps72	0.969573	6.43208e-15	-7.94227
Slc37a4	0.969362	0.0393806	-2.18045
Riox1	0.969147	7.56278e-10	-6.29569
Atg4a	0.969089	0.0498481	-2.07978
Fam173a	0.969075	7.67409e-16	-8.20714
Cdipt	0.969011	1.59315e-16	-8.39819
Tnrc6b	0.968998	9.98881e-08	-5.46525
Parp9	0.967985	1.50158e-16	-8.40527
Gpr171	0.967437	1.8824e-10	-6.51268
Ndufa1	0.967212	1.00692e-07	-5.4637
Micu2	0.966795	2.79769e-05	-4.32489
Anapc10	0.966649	7.7815e-12	-6.98543
Exoc8	0.96649	0.0191384	-2.46711
Yipf5	0.966234	3.13237e-09	-6.06519
Kpna4	0.966217	4.71729e-16	-8.26689
Svbp	0.966194	3.98766e-19	-9.08829
Akap9	0.96612	2.68679e-06	-4.83032
Prdm2	0.966017	0.0453735	-2.12095
Kras	0.965884	6.5719e-14	-7.64107
Sema4d	0.965793	9.45181e-12	-6.95751
Kansl2	0.965686	4.04082e-16	-8.28581
Cyth2	0.965504	4.36569e-08	-5.61454
Cd164	0.965446	1.09088e-16	-8.44317
Plpbp	0.965279	7.14233e-08	-5.52654
Trim56	0.965032	4.00384e-07	-5.20689
E2f6	0.964986	0.0353632	-2.22488
Atraid	0.964949	7.90655e-08	-5.5079
Nfkb1	0.964733	6.59072e-15	-7.93912
Ppp1r35	0.964439	2.06697e-11	-6.84352
Tyk2	0.964028	0.0133046	-2.60203
Ints11	0.963891	3.34396e-16	-8.30887
Smim7	0.963693	3.18277e-14	-7.73636
Mtpap	0.963602	3.11641e-08	-5.67408
BC005537	0.963151	5.12458e-17	-8.53222
Dnajb6	0.962811	9.16026e-09	-5.88566
Tor1a	0.962811	1.30767e-14	-7.85151
Ubr4	0.962684	8.5351e-14	-7.60677
Myo1g	0.962584	6.94088e-15	-7.93242
Dpp8	0.962461	6.13912e-05	-4.14199
Abtb2	0.962256	6.68086e-07	-5.10824
Cdpf1	0.962133	1.38547e-14	-7.84392
Bzw1	0.961992	0.000110361	-4.00114
Tnf	0.961859	0.00523791	-2.92073
Ppp1r12a	0.961502	3.33136e-12	-7.10652
Sec24b	0.961451	0.000202416	-3.8502
Clic1	0.96134	0.00981965	-2.70985
Commd10	0.96127	1.98949e-05	-4.40191
Apbb1ip	0.960516	1.08883e-18	-8.97603
Arpc4	0.960507	2.13595e-09	-6.12829
Snapc1	0.960444	4.16386e-09	-6.01814
4930522L14Rik	0.959942	0.00290421	-3.10862
Mindy2	0.959838	0.00357944	-3.04332
Mtrr	0.959733	9.34403e-05	-4.04191
Rap2c	0.959731	2.29002e-05	-4.37006
Kbtbd4	0.959448	0.000460716	-3.63617
Kdm5c	0.959401	1.79205e-09	-6.15705
Rps6ka1	0.959304	5.08604e-14	-7.675
Rps14	0.959032	4.54551e-05	-4.21318
Gm10709	0.957736	1.4526e-09	-6.19121
Rrp36	0.957184	0.00145665	-3.31529
Trp53rkb	0.956933	2.22555e-05	-4.3768
Hes6	0.956723	3.80244e-13	-7.40683
Rinl	0.956311	7.1159e-12	-6.99817
Snhg20	0.956173	1.62638e-10	-6.535
Pkn1	0.955261	1.18444e-06	-4.99556
Smim15	0.955183	3.95774e-11	-6.74732
Zmat5	0.954807	8.88071e-18	-8.73695
Nfkbie	0.954624	5.4411e-06	-4.68327
Bpgm	0.954559	0.00024566	-3.80068
St7	0.954424	0.000664821	-3.53721
N6amt1	0.954356	9.93164e-07	-5.0301
Casp7	0.954182	0.0129687	-2.6112
Pip4k2c	0.954121	0.000112375	-3.9966
Fyn	0.953902	5.19135e-16	-8.2552
Smg1	0.953692	3.17484e-13	-7.43114
Chuk	0.953251	3.49128e-06	-4.77648
Tpgs1	0.953209	2.96046e-15	-8.03997
Copz1	0.952901	1.13965e-17	-8.70814
Psme1	0.952288	0.0391925	2.18257
Wdr1	0.952045	3.02401e-10	-6.43974
Tle1	0.951878	0.0142896	-2.57628
Zfp335	0.951532	0.000724956	-3.51353
Srp68	0.951487	3.89023e-15	-8.00574
Rhobtb2	0.95141	0.0253048	-2.35908
Sh3glb2	0.951358	2.81949e-10	-6.4506
Polr2d	0.951297	3.39216e-17	-8.58086
Eapp	0.950764	1.97802e-18	-8.9085
Tnfaip8l2	0.950332	3.08602e-06	-4.80199
Mphosph9	0.949517	0.000450277	-3.6423
Yrdc	0.949393	1.60304e-10	-6.53733
Alg1	0.94938	1.78131e-07	-5.35941
4930453N24Rik	0.949075	2.66197e-19	-9.13318
Mon1a	0.948971	0.000886868	-3.45706
Adgre5	0.948835	6.00697e-09	-5.95714
Pde4d	0.94867	0.00983692	-2.70919
Cap1	0.948624	1.55757e-09	-6.17988
Rab6a	0.948516	1.86755e-11	-6.85831
Rpl9	0.948227	9.72657e-05	-4.03219
Dctn6	0.947807	7.52064e-14	-7.6234
Zfp62	0.947788	0.00271521	-3.12912
Rbm42	0.947655	8.51507e-17	-8.47264
Hist1h4c	0.94765	0.0134812	-2.59729
Mdp1	0.947299	2.10649e-14	-7.78998
Sirt1	0.947205	0.000720136	-3.51535
Gfi1	0.946638	4.72777e-05	-4.20361
Atp6ap2	0.946546	2.73726e-11	-6.80209
Slc3a2	0.946016	4.45586e-11	-6.72961
Dusp11	0.945561	1.55148e-19	-9.1929
Kcnn4	0.945148	9.81208e-15	-7.88833
Mcl1	0.945049	2.68719e-17	-8.60831
Yme1l1	0.944777	1.90266e-13	-7.49979
Xbp1	0.944621	1.3273e-11	-6.90815
Cd9	0.944022	0.00236979	-3.17084
Chd7	0.944008	2.83758e-14	-7.75149
Trim30d	0.943863	2.294e-11	-6.82821
Kctd13	0.94384	0.000161959	-3.90628
Amdhd2	0.943657	0.0132288	-2.60414
Setd2	0.94351	5.56079e-07	-5.14388
Papola	0.94251	7.6939e-10	-6.29294
Zfx	0.941404	0.000833486	-3.4743
Ddx41	0.94115	2.8963e-16	-8.32652
Sash3	0.940968	1.66515e-18	-8.92816
Vps29	0.940945	1.50734e-11	-6.88955
Fcf1	0.940833	1.00004e-12	-7.27462
Katna1	0.940714	2.8447e-13	-7.44598
4933434E20Rik	0.940477	2.91763e-13	-7.44251
Traf3	0.940179	7.69865e-06	-4.6095
Tmem9	0.940054	6.186e-09	-5.95222
Gm10282	0.939942	1.62494e-09	-6.17295
Hp1bp3	0.939428	6.98379e-12	-7.00092
5031425E22Rik	0.939412	2.35265e-05	-4.36395
Akt2	0.939349	4.35149e-18	-8.81898
Slc39a11	0.939236	0.00372697	-3.03051
Cdk5	0.93911	0.0416741	-2.15712
Galns	0.938875	0.0111118	-2.66639
Gm10076	0.938819	3.33984e-05	-4.28456
Rplp0	0.93857	7.2281e-08	-5.52437
Tmem80	0.938394	7.84561e-06	-4.60536
Pum2	0.937819	6.02913e-18	-8.78168
Eif4g3	0.937796	5.51199e-13	-7.35638
Atg101	0.937737	2.80193e-15	-8.04683
Stxbp2	0.937477	1.06228e-11	-6.94066
Foxn2	0.937099	0.000139617	-3.94316
Zbtb11	0.937067	2.59472e-06	-4.8375
Hsd17b10	0.936955	2.45927e-19	-9.14193
Cd47	0.936904	0.00109642	-3.39779
Puf60	0.936479	3.50541e-15	-8.01881
Midn	0.936451	8.50027e-10	-6.27717
Nr3c1	0.93642	0.000815009	-3.48073
Chm	0.935691	0.00112148	-3.39109
Psip1	0.935255	2.02458e-14	-7.79507
Ppm1m	0.93525	7.31798e-07	-5.09043
Sugp2	0.934667	0.0175792	-2.49913
Gabpb1	0.934265	5.32967e-09	-5.97707
Lyrm1	0.934006	0.00549224	-2.90513
Tlk1	0.933944	7.7995e-10	-6.29079
2410015M20Rik	0.933912	4.64079e-05	-4.2082
Ccdc191	0.93387	0.0291083	-2.30358
Gnai3	0.933551	1.33175e-15	-8.1395
Hgsnat	0.933525	0.0495426	-2.0827
Nckap1l	0.932636	1.21747e-09	-6.21987
Ttc33	0.932581	0.00238063	-3.16947
Brox	0.932467	0.0161776	-2.53044
Ss18	0.932272	1.57681e-11	-6.88293
Cds2	0.931605	5.46908e-10	-6.3469
Uspl1	0.931462	1.26581e-07	-5.42211
Aco1	0.931462	0.0255613	-2.35507
Men1	0.931121	3.47261e-10	-6.41826
Gtf2h3	0.931064	8.82035e-08	-5.48776
Pcca	0.930772	0.0105068	-2.68603
Csde1	0.930438	2.02254e-11	-6.84671
Ccdc32	0.929865	0.000928518	-3.4442
Noct	0.929799	4.61167e-08	-5.60464
Birc6	0.929436	9.50618e-15	-7.89237
Pitpnb	0.929309	6.44042e-14	-7.64376
Tpcn1	0.929226	0.0284071	-2.31341
Gba	0.928906	0.00068728	-3.52805
Fam220a	0.928668	6.03414e-12	-7.0221
Pick1	0.928471	0.000371867	-3.69277
Cdyl2	0.928396	0.0378055	-2.19764
Fam50a	0.928316	1.07462e-09	-6.24
Pou2f1	0.928063	0.00212937	-3.20327
Hnrnpl	0.927466	2.43475e-15	-8.0644
Borcs8	0.927279	8.71504e-12	-6.9693
Narfl	0.927263	0.0174966	-2.50091
Ubap2l	0.926924	1.57464e-16	-8.39961
Phb	0.926921	2.57254e-10	-6.46472
Pign	0.926652	0.0181776	-2.48645
Atl2	0.926105	0.000113199	-3.99478
Naa60	0.924909	1.78057e-08	-5.77173
Zcchc7	0.924717	1.06228e-11	-6.94066
Rabgap1l	0.924434	6.18879e-12	-7.0184
Ints4	0.923892	4.97464e-05	-4.19156
Snapc2	0.923399	2.28185e-05	-4.37101
Arid4a	0.922958	5.00621e-11	-6.71232
Rnpc3	0.922955	8.0592e-07	-5.07136
Nit2	0.922325	1.91252e-09	-6.14621
Ywhaq	0.922231	4.86441e-06	-4.70705
Orai1	0.922179	1.1905e-12	-7.2501
Prdm4	0.922111	7.24459e-05	-4.10296
Pias4	0.921743	7.63481e-07	-5.08201
R3hdm4	0.921662	3.20773e-14	-7.73532
Tcea1	0.92151	2.61846e-16	-8.33867
Cops2	0.921456	2.89478e-18	-8.86563
Ankfy1	0.921236	5.25683e-09	-5.97936
Ap4s1	0.920383	6.6766e-15	-7.93747
Epb41	0.920345	7.30024e-10	-6.30125
Rbm33	0.919904	5.43306e-08	-5.57541
Poli	0.919316	0.00744766	-2.8045
Thoc1	0.919069	6.93913e-13	-7.32486
Ebpl	0.918977	4.20289e-05	-4.23145
Tnfrsf13b	0.918892	0.0181609	-2.48683
Vps35	0.918792	9.96736e-17	-8.45397
Chmp7	0.918551	4.14392e-07	-5.20038
Dhx32	0.918373	0.00153237	-3.30058
Tmx4	0.918349	0.0192187	-2.46551
Cbfa2t2	0.917916	0.0271275	-2.33152
Abraxas1	0.917516	0.00834464	-2.76575
Rabep2	0.917335	0.000417652	-3.66238
Dnm2	0.917008	1.26484e-17	-8.69605
Kxd1	0.916962	1.09166e-17	-8.71315
Pcmt1	0.916801	1.10568e-19	-9.23022
Gipc1	0.916604	1.94141e-13	-7.49711
Tti2	0.916278	0.0087265	-2.75062
2410002F23Rik	0.916196	3.28289e-11	-6.77497
Hexa	0.91618	2.47464e-06	-4.84729
Celf2	0.915968	1.13573e-12	-7.25693
Usf1	0.915452	0.00515478	-2.92591
Bdh1	0.91543	6.71262e-12	-7.00667
Actr2	0.915117	2.12758e-15	-8.08133
Mia3	0.91493	3.70316e-07	-5.22185
Pwwp2a	0.914851	0.0106719	-2.68066
Pttg1	0.91465	8.63009e-17	-8.47103
Nmd3	0.914384	6.36627e-18	-8.77538
Mdm4	0.914147	9.09954e-12	-6.96294
Ubxn6	0.914004	1.25459e-10	-6.57446
Ppp2r2a	0.913448	6.54886e-18	-8.77202
Cox14	0.912852	4.57957e-17	-8.54535
Tmem263	0.912748	0.00179808	-3.25383
Tefm	0.912521	0.000283471	-3.76371
Trmt11	0.91246	9.16972e-07	-5.04612
Stambpl1	0.912284	0.0010263	-3.41639
Arl6ip6	0.912263	5.009e-12	-7.0488
Rnf121	0.912023	2.1216e-06	-4.87878
Dctn1	0.911246	1.21715e-07	-5.42923
Kmt2e	0.911183	9.07897e-12	-6.9633
Abcf3	0.911138	6.35523e-05	-4.13375
Senp3	0.910959	1.05439e-12	-7.26731
Ptar1	0.910951	0.0390227	-2.18445
Ints13	0.910888	1.67445e-13	-7.51698
Zfc3h1	0.910413	0.00544681	-2.90788
Trim35	0.910386	6.48567e-09	-5.94427
Cxcr5	0.910361	0.0471355	-2.10464
Bag5	0.910278	9.49759e-12	-6.95672
Tmem192	0.910231	9.5673e-19	-8.99057
Psmd5	0.91002	1.26271e-15	-8.14611
Cdc42se1	0.909835	4.344e-15	-7.99169
Gstz1	0.909181	0.00887191	-2.745
Ilk	0.909164	1.08434e-15	-8.16488
Trnt1	0.908728	3.255e-17	-8.58587
Hcfc1r1	0.908504	4.52435e-07	-5.1837
Stard3nl	0.90833	3.54667e-09	-6.04471
Vrk1	0.908134	2.36625e-15	-8.06801
Eif3k	0.907801	0.00747271	2.80332
Tbc1d1	0.906633	1.4285e-08	-5.8099
Ubac2	0.906066	3.48928e-20	-9.35603
Fam174a	0.905768	1.30531e-06	-4.97616
Hipk3	0.905745	0.000167631	-3.89751
Ankhd1	0.905559	1.38644e-05	-4.48185
Atp13a1	0.905232	8.35831e-13	-7.29937
Stk38	0.904825	1.97361e-09	-6.14114
Abhd11	0.904696	4.00891e-15	-8.002
Pcsk7	0.904582	0.00953776	-2.72004
Slc25a22	0.904561	2.95102e-11	-6.79088
Ski	0.904388	0.00124659	-3.36063
Galnt1	0.904379	7.49531e-16	-8.21005
Elmo1	0.904144	1.35957e-14	-7.8465
Klhl9	0.903727	0.00193636	-3.23191
Zbtb1	0.902643	0.000390846	-3.67965
Pank4	0.902505	0.0121223	-2.63513
mt-Nd5	0.902115	4.3793e-09	-6.00965
Ptdss1	0.902102	3.32232e-08	-5.66275
2410004B18Rik	0.901603	3.38536e-17	-8.58113
Kptn	0.901553	0.000274091	-3.77229
Med12	0.901502	1.69681e-06	-4.92395
Slc39a3	0.901501	0.044742	-2.12717
Galk2	0.900931	2.97641e-06	-4.8096
Tm9sf3	0.900716	9.02943e-18	-8.73499
Ube2v2	0.900474	9.13972e-15	-7.89752
Tapt1	0.900412	0.00020696	-3.84449
Ubxn4	0.900353	1.6426e-19	-9.18662
Hdac3	0.900345	1.04501e-15	-8.16941
Tbcc	0.900211	1.63535e-06	-4.93129
Srd5a3	0.900013	0.000180741	-3.87869
Nprl3	0.899661	0.0136376	-2.59317
Wnk1	0.899645	5.54598e-20	-9.30574
Ccni	0.899516	5.36391e-15	-7.96506
Xpnpep1	0.899482	2.71632e-10	-6.45633
Mff	0.899406	3.29625e-19	-9.10966
Kdm4a	0.899031	0.00312265	-3.08644
Ctdsp2	0.89856	0.028161	-2.31693
Cnn3	0.898164	3.37173e-09	-6.05315
Kif23	0.898024	2.02618e-08	-5.74907
Clip1	0.897802	1.06693e-11	-6.93996
Kcnab2	0.897711	9.40784e-18	-8.73017
Med4	0.897662	6.60018e-16	-8.22553
Smpd1	0.896857	0.0158377	-2.5383
Smc5	0.896652	1.52912e-05	-4.46023
Vamp3	0.896635	3.88827e-13	-7.40375
Stx16	0.896532	3.03353e-09	-6.07067
Arid1a	0.896345	1.31999e-19	-9.21067
Clptm1	0.895348	2.47305e-18	-8.88347
Hagh	0.895147	1.9207e-06	-4.89907
Os9	0.895099	1.41387e-12	-7.22637
Parvg	0.895006	8.80057e-15	-7.90228
Thap11	0.894513	4.83312e-13	-7.37432
Tspan31	0.894111	7.11628e-17	-8.49386
Trim11	0.893805	0.0117316	-2.6469
Rce1	0.893683	1.29268e-11	-6.9121
Vti1b	0.893654	2.1519e-19	-9.15677
Abhd12	0.893591	8.64111e-07	-5.05779
Cox20	0.893523	1.79015e-18	-8.91983
Otud5	0.893038	1.79788e-17	-8.65515
Tshz1	0.892642	0.011817	-2.64424
Ndufaf3	0.892508	2.24352e-05	-4.37497
Pmepa1	0.892469	7.19968e-07	-5.09364
Hspbap1	0.892338	0.0146132	-2.56796
Trpv2	0.892271	5.8849e-06	-4.66659
Ei24	0.891991	1.95562e-12	-7.18118
Polr3e	0.891762	3.46294e-10	-6.41873
Traf5	0.891751	1.07458e-07	-5.45191
Med26	0.891405	0.00177781	-3.25719
Lrp6	0.891267	0.0383096	-2.1921
Mcur1	0.891265	2.31128e-08	-5.7262
Zfp266	0.890893	0.000957639	-3.43548
Ppt2	0.890609	2.93686e-05	-4.31401
Hnrnph2	0.890317	6.45448e-19	-9.03481
Nadk	0.890187	3.77483e-20	-9.34762
Arhgef6	0.89015	1.79328e-09	-6.15686
Sppl3	0.889682	1.2028e-07	-5.43138
Tmem131l	0.889631	1.96521e-05	-4.4047
Tma16	0.88958	5.42014e-16	-8.24983
Tmed7	0.8894	3.31671e-16	-8.30988
Tbp	0.889362	6.72818e-07	-5.10683
Pogz	0.889223	0.00323692	-3.0753
Ptpn4	0.889218	0.0480367	-2.09637
Spint2	0.889193	3.70787e-14	-7.71661
Opa3	0.889043	1.08809e-06	-5.01224
Atxn7l1	0.888989	0.00546585	-2.90674
Eif5	0.888838	0.0288948	-2.30658
Eif3f	0.888811	0.00110265	3.3961
Them4	0.888673	0.0472451	-2.10358
Ccdc61	0.888622	0.0433551	-2.14032
Fam160b1	0.888391	0.047237	-2.10371
Naa20	0.888276	2.64997e-07	-5.2851
1700047I17Rik1	0.888264	2.31439e-11	-6.8269
Nap1l4	0.887942	4.14074e-19	-9.08415
BC031181	0.887897	6.89354e-14	-7.63475
Msl2	0.887481	2.2253e-08	-5.73275
Plcg1	0.887434	1.06536e-06	-5.01638
Abraxas2	0.887225	0.0013725	-3.33269
Xrn2	0.887	2.2847e-17	-8.6273
Pigt	0.886349	2.99176e-16	-8.3225
9430038I01Rik	0.885884	3.0447e-07	-5.25876
Recql	0.885615	5.78165e-06	-4.6704
Prorsd1	0.885099	1.7304e-12	-7.19813
Ncoa2	0.884488	0.000819616	-3.47908
R3hcc1l	0.884394	0.00493637	-2.94009
Papd7	0.884376	0.000361517	-3.70021
Fam3c	0.884147	4.10847e-17	-8.55809
Fiz1	0.884117	9.96685e-11	-6.60911
Ccnt1	0.883957	1.62192e-12	-7.20728
Dcaf7	0.883947	3.34532e-12	-7.10574
Crebzf	0.883681	0.00232125	-3.17699
Ier3ip1	0.883649	1.7889e-13	-7.50799
Pmm2	0.883605	3.74372e-11	-6.75563
Fbxl14	0.883188	2.30456e-13	-7.47426
Prcc	0.883166	4.62315e-06	-4.71791
Rps6kb2	0.88259	8.13763e-06	-4.59754
Smu1	0.882263	5.57057e-17	-8.52248
Fmnl3	0.8821	0.0483163	-2.09367
Ccny	0.88185	2.84019e-12	-7.1288
Rars2	0.881826	6.0544e-07	-5.12744
Hikeshi	0.881812	6.04717e-18	-8.7813
Tm2d2	0.88115	9.18642e-14	-7.59709
Arih1	0.881001	1.05842e-16	-8.44674
Map2k1	0.880353	3.31984e-18	-8.84991
Npepl1	0.880311	2.10395e-16	-8.36503
Spout1	0.880294	1.29893e-15	-8.14261
Tnks2	0.880062	3.61802e-11	-6.76066
Usp4	0.87967	1.41906e-15	-8.13172
Nmrk1	0.879581	4.85962e-07	-5.1702
Vamp8	0.879121	5.23822e-18	-8.7977
Sppl2a	0.879003	7.26971e-05	-4.10207
Rpl4	0.87892	0.00299395	-3.09927
Hif1an	0.878824	0.000107667	-4.00733
Ube2j2	0.878805	6.63381e-10	-6.31659
Pqlc1	0.878507	0.000205242	-3.84667
Senp2	0.878175	3.73186e-09	-6.03626
Rnf130	0.877899	0.00943865	-2.72369
Slc35c1	0.87737	3.76649e-06	-4.76073
Bckdk	0.876866	4.24897e-16	-8.27974
Atp8b2	0.876569	0.0306031	-2.2832
Rps6	0.876561	3.20464e-08	-5.66917
Rpl41	0.876287	1.54555e-31	-11.853
Snx12	0.876261	3.94269e-11	-6.74796
Kat5	0.876203	1.8809e-07	-5.34933
Stat5b	0.875948	1.22628e-14	-7.85973
Vmp1	0.875822	8.81554e-16	-8.19021
Cog8	0.875641	5.51944e-14	-7.66411
Mettl2	0.875175	7.66271e-06	-4.61056
Scamp2	0.874801	8.35974e-08	-5.49771
4931406P16Rik	0.874451	0.0105558	-2.68442
Pbx2	0.874414	0.000341232	-3.71552
Pabpn1	0.874299	6.41821e-14	-7.64424
Cd2ap	0.87414	1.27783e-05	-4.50012
Ap3b1	0.87402	5.95734e-09	-5.95858
Golgb1	0.873901	4.08768e-07	-5.203
Pfkfb3	0.873841	0.0216381	-2.41966
[truncated: 5,120 more rows]

## Sheet: Cluster 1 (Div1-CL13)
Gene name	Fold Change	Adjusted p-value	Z-score
Hist1h2ap	35.3324	1.12767e-247	33.8624
Il21	33.7877	3.9432e-17	8.48992
Slc15a3	25.2803	0.000182714	3.80995
Hist2h2aa1	24.8435	1.19723e-22	9.87159
Hist1h2ab	22.7533	0.000419246	3.59433
AY036118	21.5772	8.39818e-271	35.4184
Tyrobp	20.8154	0.00761358	2.72878
Dancr	19.1013	2.59977e-10	6.39523
Tirap	16.7607	0.0235118	2.32172
Hist1h3c	16.4575	1.01206e-29	11.4014
Zpbp2	16.1815	3.8361e-06	4.69093
Hist1h4b	16.1053	2.54575e-12	7.0762
Tigit	15.2449	0.00334946	2.99591
Hist1h3a	14.319	6.0408e-09	5.88946
Gm42418	12.6755	2.18648e-246	33.7628
Cacna1s	12.6688	0.00249506	3.08629
Hist2h4	12.4794	0.00068774	3.46045
Hist1h2bb	12.1508	0.00550177	2.8372
Il10	12.014	9.19969e-113	22.7064
Hexim2	11.8367	0.0101353	2.63038
H2-Eb1	11.6964	0.0497562	2.01471
Espl1	11.3492	2.85873e-32	11.9048
E330009J07Rik	11.1159	0.000298741	3.68383
Gm20628	10.7975	1.48095e-32	11.96
Smarcal1	10.7545	1.79039e-07	5.29244
Gm28727	10.689	3.73884e-06	4.69625
Ell2	10.6778	0.000755017	3.43448
Ctla4	10.5979	3.44302e-119	23.365
Gm26917	10.5769	3.78606e-209	31.0951
Hist1h3e	10.4439	5.08671e-10	6.29078
Tnfrsf4	10.1254	1.66884e-119	23.3969
Gm26847	9.70697	0.00012022	3.91461
Pla1a	9.64196	0.0434684	2.07232
Tlcd2	9.53362	0.0261512	2.28015
Fancb	9.23391	0.00383973	2.95276
Hist1h3i	9.18038	0.0137575	2.52223
Zfp316	9.15967	1.937e-16	8.30128
BC028528	9.11478	9.59886e-06	4.49645
Hk2	9.01169	4.60085e-182	29.0041
Abcb1b	8.95651	2.76887e-96	20.9363
Hist1h2ai	8.71097	0.000248494	3.7317
Gm10184	8.64215	0.000129309	3.89658
Maf	8.58021	3.01656e-18	8.78673
Loxl2	8.42368	1.12826e-149	26.2704
Pgk1	8.42117	5.68242e-139	25.2902
Ptprk	8.38574	1.29089e-15	8.07063
Lars2	8.3408	1.98178e-70	17.8347
Gfod1	8.22932	0.00404557	2.93624
Gm26737	8.19137	4.22687e-73	18.1784
Sh3rf1	8.14263	0.000779509	3.42556
Pou2af1	7.82939	2.97481e-10	6.37437
Gm9828	7.7463	0.000172691	3.82429
Bcl2a1d	7.74454	9.11837e-118	23.2209
1810009A15Rik	7.74105	2.21884e-26	10.7057
Ifng	7.6845	1.5514e-150	26.3479
Rab11fip4	7.64747	2.40691e-08	5.65317
H2-Ab1	7.50984	0.0354423	2.15761
Rab26os	7.37374	2.87223e-89	20.1395
Hist1h2bg	7.37324	0.00510684	2.86143
Snrnp35	7.27624	1.62025e-17	8.59386
Pdcd1	7.24469	5.02783e-75	18.4224
Zfp219	7.22775	1.74641e-22	9.83329
1700047I17Rik2	7.0268	0.0378415	2.13056
2010015M23Rik	6.76471	1.77648e-05	4.36137
Tfdp1	6.74509	0.00010887	3.93895
C1qtnf12	6.73042	0.000128156	3.89878
Aunip	6.64221	7.99159e-40	13.2874
Atp2b4	6.62339	6.70067e-11	6.60176
Alcam	6.57001	1.24005e-17	8.62483
Rpl7a-ps3	6.54021	0.0426195	2.08089
Cetn4	6.53436	9.13101e-22	9.66357
Gm5611	6.50393	4.83738e-22	9.7291
Mcm10	6.49853	3.30578e-81	19.1859
Hes1	6.48458	1.8601e-18	8.84153
Eid2	6.47616	3.76645e-10	6.33768
Dqx1	6.46372	6.33448e-64	16.9679
Cmss1	6.46201	2.55849e-53	15.4551
Hpdl	6.43928	0.000108957	3.93869
Eif2ak4	6.43317	3.25629e-05	4.22473
Gzmb	6.42817	7.01098e-112	22.6154
Aarsd1	6.4012	0.0215684	2.35501
8030462N17Rik	6.40062	1.16368e-09	6.1595
Pidd1	6.39116	2.71253e-25	10.4694
Runx2os1	6.30008	6.33416e-07	5.05242
Epb41l4aos	6.2658	6.04592e-165	27.6008
Aldh7a1	6.24907	1.49953e-15	8.0521
Lag3	6.24751	3.23574e-129	24.3593
Plagl2	6.23812	1.20323e-43	13.9352
E2f8	6.21464	6.30677e-26	10.6076
Cpd	6.20406	8.48884e-06	4.52305
Car12	6.19382	7.92478e-33	12.012
Cenph	6.18206	4.78798e-101	21.4637
Fbxw8	6.17835	1.83975e-33	12.1329
Wee1	6.17758	2.51081e-27	10.9069
Hist1h2bj	6.17251	3.27789e-66	17.2775
Hells	6.15242	5.12678e-161	27.2675
Fam72a	6.12705	6.25988e-22	9.70254
Rdh10	6.12036	0.00286444	3.04419
Mnd1	6.10249	1.6388e-15	8.04114
Hist1h2ak	6.09382	1.46981e-23	10.0814
Mfsd13a	6.07184	0.00449467	2.90271
Gm26518	6.04023	3.63576e-17	8.49944
Furin	6.03894	2.6102e-117	23.1745
Tm9sf1	5.98093	0.000273697	3.70674
1110002L01Rik	5.97838	6.39175e-08	5.48037
Eea1	5.97145	9.90124e-50	14.9095
Hmga1	5.96561	4.92466e-120	23.4498
Cenpi	5.96038	5.49097e-07	5.08004
2700038G22Rik	5.93683	6.91178e-70	17.7639
Nt5dc3	5.88823	0.00132461	3.27523
Serpinb6b	5.88528	1.2022e-134	24.8814
Stk11ip	5.87691	0.00144216	3.25042
Snhg9	5.87631	2.92844e-153	26.5882
Ccr5	5.87197	0.00228565	3.11311
Hist1h2ae	5.76459	5.04079e-52	15.2607
Ptcra	5.73817	3.05005e-10	6.37046
Timm8a1	5.73642	5.91938e-61	16.5575
Slco4a1	5.73531	0.000108933	3.93877
Ccl3	5.71737	1.20747e-109	22.3823
Hmmr	5.70522	5.97436e-61	16.5569
Acsf3	5.69773	3.57367e-09	5.97678
Gm45184	5.69733	1.37839e-31	11.7719
Cmtm4	5.67969	2.0027e-13	7.42408
Raph1	5.67631	8.64306e-05	3.99502
Tnfrsf8	5.66456	1.01013e-14	7.81318
1810014B01Rik	5.64691	2.52017e-12	7.07762
Cdc45	5.63743	2.23796e-75	18.4666
Blm	5.60082	4.33627e-35	12.4385
Pecr	5.59587	7.80197e-12	6.91689
Hist1h2ac	5.55392	1.2955e-07	5.35208
mt-Nd6	5.52342	1.38328e-09	6.13169
Gm17092	5.51783	0.0240275	2.31327
Gm26825	5.50966	7.58944e-40	13.2913
Trmt10a	5.46929	2.18504e-99	21.281
Ncaph	5.45796	1.19167e-41	13.6006
Mast2	5.4479	3.83642e-09	5.9651
Exo1	5.44756	2.7071e-50	14.9966
Gtse1	5.44101	2.67688e-29	11.3158
Nol4l	5.43431	1.55664e-12	7.14471
Esco2	5.43063	3.13853e-32	11.8969
Cinp	5.41258	1.90592e-143	25.7035
Lepr	5.40891	6.90982e-61	16.5481
4932422M17Rik	5.40827	5.69691e-18	8.71431
Npw	5.40413	1.54064e-08	5.7305
BC030867	5.40197	4.22266e-14	7.62919
Gm10073	5.38051	5.96296e-127	24.1378
Fancd2	5.37923	3.44202e-14	7.65579
Gm26782	5.36683	6.42625e-16	8.15614
Pdcd11	5.35683	7.83302e-156	26.8151
Egfl7	5.3553	3.37299e-46	14.3517
Gypc	5.31364	6.90429e-59	16.2665
Rnf169	5.302	0.00125013	3.29203
Tmem245	5.29609	1.31743e-125	24.0052
A330069E16Rik	5.2834	8.03752e-08	5.43904
Zbtb32	5.2699	2.0669e-157	26.9563
Ncapg2	5.26726	6.31601e-53	15.3964
B930036N10Rik	5.24548	5.17505e-101	21.4599
Snhg12	5.23191	1.26671e-156	26.8858
Ifi204	5.22277	4.64362e-100	21.355
Irak1bp1	5.21879	2.11357e-29	11.3367
1700017B05Rik	5.20877	2.05472e-49	14.8602
Stil	5.20348	0.000211851	3.77238
Nt5dc2	5.1965	1.66981e-70	17.8444
Slc25a26	5.16551	3.64916e-07	5.15859
Melk	5.15674	2.06641e-27	10.9248
Hist1h1b	5.15455	1.1939e-44	14.1003
Slc25a10	5.14516	2.46801e-19	9.06681
Gadd45b	5.14401	1.77808e-157	26.9636
Uba52	5.13938	1.91528e-170	28.0622
Gm10762	5.13305	0.00375688	2.95989
Gale	5.13007	8.79331e-24	10.1323
Tmem267	5.1208	3.50083e-23	9.99515
Cdc25a	5.10534	6.8156e-103	21.664
Serpinb9	5.10504	3.31318e-139	25.3121
Mpzl3	5.10311	4.78285e-27	10.8478
Gm13075	5.10243	2.20545e-44	14.0566
Rab20	5.09772	6.91234e-34	12.2135
Troap	5.04222	8.08681e-06	4.53352
Arhgdig	5.02812	4.47203e-63	16.8516
Noa1	5.0229	2.428e-141	25.5103
Mta1	5.0165	7.61632e-88	19.9738
Hyou1	5.00712	5.99932e-25	10.3934
Kif14	5.00702	1.09931e-05	4.46711
Trip13	5.00246	4.05528e-91	20.3524
Pdap1	4.98185	2.24806e-112	22.6661
Hras	4.98129	3.37616e-161	27.2848
Mnda	4.97729	9.09819e-87	19.848
Mdfic	4.9713	1.09125e-31	11.7917
Il2ra	4.97041	1.10931e-137	25.1687
mt-Atp8	4.96858	2.85926e-149	26.2319
AU020206	4.96141	2.5038e-56	15.8984
Pdcd1lg2	4.95162	1.60111e-39	13.2347
Pbk	4.9443	6.30423e-42	13.6474
Sytl3	4.94396	8.25595e-110	22.3998
Cdca3	4.94141	3.374e-148	26.1339
Rrm1	4.93092	4.72842e-148	26.1201
Diexf	4.92921	4.41346e-19	9.0024
2900060B14Rik	4.92741	0.000256266	3.7238
Cad	4.92375	2.19253e-116	23.0801
D730045B01Rik	4.92219	7.11437e-09	5.86204
Pcgf2	4.92148	7.5999e-23	9.91741
Il12rb2	4.92072	1.00139e-40	13.4431
Perp	4.9206	1.65124e-12	7.13653
Nhej1	4.91445	0.00132585	3.27493
Plcg2	4.90627	0.0220397	2.34678
Pxmp2	4.89474	0.000622117	3.48805
Mir155hg	4.89321	4.35614e-17	8.47817
Hist1h4h	4.8905	2.75551e-07	5.21175
Tbkbp1	4.87672	5.1726e-11	6.64059
Nsl1	4.87251	4.00805e-11	6.67844
Cenpo	4.86823	3.52191e-07	5.16526
Ccdc163	4.86186	1.45152e-31	11.7675
Heatr1	4.85278	1.16474e-23	10.1045
Nrp1	4.83558	4.82504e-11	6.65091
Eme1	4.8274	8.83327e-14	7.53273
Kif2c	4.81916	1.07602e-21	9.64649
Ercc6l	4.81602	2.75583e-14	7.68455
Hist1h1a	4.81465	0.00184674	3.17733
Mtfr2	4.80954	0.000836878	3.40578
Kyat3	4.80877	2.67415e-14	7.68853
Dhfr	4.80771	2.4753e-143	25.6926
Gkap1	4.80541	0.00596183	2.81064
Casp3	4.80358	0.00219561	3.12538
Rgs16	4.79754	5.58406e-21	9.47466
Cdc6	4.79435	9.77364e-88	19.9612
Hist1h4i	4.79356	9.04087e-136	24.9886
Kif22	4.79232	2.59337e-65	17.1566
Ifi30	4.77553	2.15054e-47	14.5426
Incenp	4.75965	3.12612e-98	21.1533
Ndufaf2	4.75847	4.41559e-142	25.5782
Pole	4.74895	9.60198e-34	12.1865
Samd1	4.74345	6.17607e-32	11.8398
Nuf2	4.73309	1.91851e-33	12.1295
Ccl4	4.7316	2.46456e-126	24.0772
Snupn	4.72097	6.99857e-15	7.8595
H6pd	4.71549	8.78747e-05	3.99103
Gm15491	4.70596	0.00181903	3.18186
Thg1l	4.67682	6.87669e-27	10.8144
Mns1	4.67324	3.59194e-91	20.3585
Desi1	4.67272	1.04012e-152	26.5381
Pomt1	4.66913	0.00427886	2.91841
2410022M11Rik	4.6658	0.00416829	2.92672
3110062M04Rik	4.66044	6.25158e-13	7.2704
Dennd5b	4.65814	3.60819e-17	8.50035
Sgo1	4.65669	1.35712e-87	19.9446
Timm9	4.65259	1.09258e-144	25.8181
Dmwd	4.65243	7.3592e-12	6.92542
Nap1l1	4.65103	4.82292e-95	20.7976
Tor4a	4.64957	0.0220472	2.34661
Gins1	4.64889	7.90376e-69	17.6251
Abca3	4.63691	2.60658e-05	4.27538
Sdcbp2	4.62088	1.65903e-17	8.5911
Gm4890	4.61738	6.0138e-06	4.5964
Gm10138	4.61299	3.75666e-07	5.15298
Cdca5	4.60931	1.25455e-71	17.9899
Gcnt1	4.60546	2.53531e-08	5.64412
Cd68	4.60033	0.0399676	2.10777
Hspa1a	4.59549	0.0226503	2.33603
Sema7a	4.58662	6.30806e-23	9.93613
Mars2	4.58222	2.57571e-10	6.39668
Thop1	4.57836	8.04115e-139	25.2754
Zfp653	4.57057	6.02164e-06	4.5961
Ckap2	4.57022	2.47309e-26	10.6955
Zbtb40	4.56213	0.000148559	3.86197
4930524J08Rik	4.56198	4.3788e-06	4.66321
Taf1d	4.56112	8.16455e-143	25.6454
Arhgap11a	4.55988	1.26242e-30	11.5824
Dnph1	4.55081	3.21351e-113	22.7543
Mrps6	4.54782	1.28887e-146	25.9917
Aars2	4.53837	5.91737e-14	7.58527
Mirt1	4.53343	0.000227848	3.75394
Clspn	4.53068	1.97231e-84	19.5721
Rpgrip1l	4.52664	0.0342245	2.17221
Brip1os	4.52544	4.56714e-31	11.6698
Arid3a	4.52348	0.0230159	2.3299
Zwilch	4.52228	1.37407e-20	9.37932
Hist1h2be	4.51693	0.00105074	3.34169
Ahr	4.5169	5.17564e-19	8.98476
Brca1	4.51523	1.48599e-13	7.46387
Chchd4	4.50984	3.19327e-127	24.1644
Mbd2	4.50696	2.73013e-139	25.3203
Gprin3	4.50639	4.26022e-07	5.12888
Golga3	4.50519	1.78536e-85	19.6958
St6galnac6	4.50052	0.00015831	3.84597
Polr2a	4.4948	1.86384e-118	23.291
Atad5	4.4913	3.89116e-22	9.75145
Rsad1	4.48583	0.00406791	2.9345
Sco1	4.48558	1.57034e-40	13.4093
Cep55	4.4814	1.20964e-23	10.1007
Heca	4.47076	0.00148383	3.24193
Kcnk5	4.46221	1.24104e-05	4.44055
Rbpj	4.46121	2.08497e-68	17.5698
Gm17491	4.46111	7.01523e-19	8.95086
Coa4	4.45964	1.29503e-25	10.5397
Naa25	4.4539	1.71727e-92	20.5093
Gm17322	4.45027	0.000235645	3.74543
Nemp1	4.43329	2.71861e-14	7.68637
Tmem259	4.42805	2.90394e-79	18.9489
Recql4	4.42195	1.02299e-12	7.20273
Bri3bp	4.41985	3.76779e-145	25.8601
Il12rb1	4.41978	5.87949e-64	16.9723
Med9	4.41768	2.74298e-128	24.2689
S100a3	4.41648	0.000467697	3.56528
Mapkapk2	4.41444	9.95882e-119	23.319
Alms1	4.40853	0.00842253	2.6943
Taf10	4.40682	1.60481e-125	23.9967
Dctpp1	4.40619	6.08501e-97	21.0093
Ppwd1	4.39612	1.02883e-43	13.9465
Lrr1	4.39314	1.47887e-43	13.9203
Edrf1	4.38876	3.06161e-05	4.23891
Rtel1	4.38309	9.09799e-29	11.2068
Mogs	4.38224	5.63036e-134	24.8181
Clasp2	4.37633	6.15632e-05	4.07597
Eif3j1	4.37456	1.10581e-108	22.2811
Fbxo45	4.37448	4.10378e-26	10.648
Cd200	4.36901	2.13525e-68	17.5684
Poll	4.3649	5.47198e-12	6.96785
Ccdc34	4.36034	5.31441e-132	24.6301
Wdr53	4.35963	3.41884e-19	9.03069
Zfp771	4.35746	7.40501e-98	21.1113
Rnf19b	4.35723	1.21625e-62	16.7917
Ccnb1	4.35311	1.42038e-118	23.3033
Ckap2l	4.35281	3.00884e-26	10.6771
Dusp22	4.35088	2.41157e-61	16.6119
Cdc34	4.34704	8.50843e-129	24.3184
Cenpf	4.34661	1.14491e-86	19.8363
Gfer	4.34413	1.26889e-145	25.9029
Neurl4	4.34159	9.56614e-12	6.88761
1810044D09Rik	4.34008	3.64944e-07	5.15855
Ttll4	4.32804	4.1688e-15	7.92466
Polr3g	4.32717	6.05071e-15	7.87785
E2f3	4.32451	1.19686e-17	8.62893
Snhg6	4.3223	1.59035e-137	25.1534
Rrm2	4.30743	4.41378e-118	23.2531
Aldh16a1	4.29138	1.79013e-09	6.08993
Cdk1	4.2851	2.51465e-104	21.8183
Mrpl52	4.28163	1.75954e-105	21.9421
Cbwd1	4.28113	5.62533e-29	11.25
Ccdc85b	4.27925	5.17358e-46	14.3218
Shmt1	4.27428	3.50219e-135	24.9317
Bola2	4.27123	2.49632e-82	19.3209
Ticrr	4.26668	9.85414e-26	10.5655
Egln3	4.26541	3.95362e-11	6.68047
Ccdc50	4.26488	3.14967e-111	22.5477
Tk1	4.26336	8.4864e-136	24.9916
Wdr59	4.26321	4.76514e-07	5.10755
Ppp1r14b	4.26178	6.76236e-101	21.4472
Srbd1	4.25996	4.94724e-10	6.29512
Hist1h2al	4.25732	0.00568262	2.82649
Ttf2	4.25541	9.62455e-20	9.16974
Miga2	4.25449	0.000390855	3.613
Rpp38	4.24969	1.95771e-30	11.5444
Chaf1a	4.24358	1.32887e-99	21.3048
C330027C09Rik	4.24122	2.88597e-31	11.709
Dna2	4.23527	2.86807e-19	9.05012
St8sia4	4.23299	2.92964e-09	6.0093
Taco1	4.23274	5.86078e-09	5.89451
Drosha	4.22997	1.81502e-34	12.3227
Syngr2	4.2297	3.81001e-149	26.22
Mcm7	4.22883	1.79196e-140	25.4293
Osbpl3	4.22449	2.63054e-09	6.02722
Dynlt1a	4.22417	9.59324e-07	4.97082
Batf3	4.22296	1.33671e-54	15.6452
Kntc1	4.2201	4.83812e-14	7.6115
S100a4	4.21998	0.0109858	2.60205
Skap2	4.20917	2.17222e-07	5.2563
Runx3	4.20913	4.05597e-149	26.2166
Chtf18	4.20606	2.51198e-27	10.9069
Sgol2a	4.20526	8.90207e-10	6.20243
Bnip1	4.20089	7.15404e-45	14.1368
mt-Nd3	4.20067	2.77385e-97	21.0474
Knstrn	4.20048	8.08855e-84	19.4994
Mcm5	4.20021	6.04161e-135	24.9094
Ybx3	4.19706	2.14373e-82	19.3289
Cenps	4.19683	3.35115e-114	22.8558
Paox	4.19555	1.28972e-37	12.8982
Ankrd13b	4.19535	8.4363e-10	6.21096
Hivep3	4.19162	1.99032e-20	9.33987
Trappc5	4.19065	6.46699e-126	24.036
Rpap1	4.18913	4.68409e-25	10.4172
Crem	4.18831	1.86124e-51	15.1748
Tbx21	4.18338	1.53477e-84	19.5851
Cenpm	4.1833	3.70493e-94	20.6981
Dlgap5	4.18027	1.29402e-29	11.3798
Xrcc3	4.17798	1.86821e-05	4.35012
Ccna2	4.17647	1.66474e-140	25.4329
Tada2a	4.17641	2.71662e-35	12.476
Pbld2	4.17587	1.02839e-07	5.39438
Smyd1	4.17556	0.00112054	3.32342
Ccne2	4.16896	1.03646e-46	14.4338
Frmd6	4.16526	0.00357786	2.97518
Pex12	4.15676	1.95045e-07	5.27642
Cox16	4.15517	2.49443e-76	18.5861
Gtf2ird1	4.15472	6.09562e-07	5.05989
Comtd1	4.14923	1.21507e-84	19.5972
Tnnt1	4.14278	1.70653e-10	6.46005
Ppat_1	4.13972	1.35505e-38	13.0718
Epop	4.13579	4.22534e-99	21.2492
Rps12	4.13126	8.97888e-194	29.9278
Rnf168	4.12693	2.55164e-18	8.80573
Fam8a1	4.12448	5.36348e-10	6.28245
Comt	4.11805	3.33234e-130	24.4571
Cd3eap	4.11673	7.24772e-117	23.129
Fbxl18	4.11636	0.000116054	3.92325
Hist1h1e	4.11453	1.41562e-50	15.0401
Rfwd3	4.10809	7.81059e-87	19.8557
Diaph3	4.10757	1.49746e-09	6.11882
Ccdc18	4.10396	0.0355937	2.15582
Rilpl2	4.10375	1.38284e-144	25.8082
Apoa2	4.10324	0.0426066	2.08106
Ezh2	4.0973	1.89199e-138	25.2404
Top1	4.09552	8.6004e-117	23.1214
Cwf19l1	4.09026	1.7885e-09	6.0901
Tacc3	4.09025	2.70605e-97	21.0487
Gm15892	4.08861	0.0451299	2.05634
Tbl2	4.0878	2.66556e-22	9.79019
Nudt1	4.0865	3.88696e-89	20.1242
St3gal5	4.08599	0.000681992	3.46278
Nasp	4.08426	8.69035e-126	24.023
Luc7l3	4.08269	2.30494e-139	25.3276
Gnptab	4.08261	5.12374e-49	14.7984
Sacs	4.08085	0.000502757	3.54596
Slc43a3	4.07646	6.35879e-43	13.8149
Ints6	4.07623	4.05601e-10	6.32615
Prdx4	4.06911	1.52629e-40	13.4115
Gphn	4.06867	7.36369e-09	5.85621
Nmral1	4.06855	4.34446e-27	10.8566
Hnrnpa0	4.06719	3.61602e-124	23.8625
Ddx21	4.06069	1.28197e-93	20.6367
Abcd3	4.05371	5.86407e-26	10.6145
Hat1	4.05352	6.37155e-139	25.2851
Rita1	4.05076	1.16937e-09	6.1587
Lig1	4.04803	2.27369e-141	25.5135
Tcf19	4.04644	1.62756e-88	20.052
Pus10	4.04512	5.57958e-48	14.6355
Gas8	4.0446	2.06854e-06	4.81743
Cenpe	4.04203	9.22558e-49	14.7585
Yeats2	4.04043	1.82099e-09	6.08716
Gnl1	4.03889	2.50321e-121	23.5799
C730034F03Rik	4.03746	2.49996e-07	5.22998
Morn2	4.03621	2.30969e-17	8.55254
Tbc1d13	4.03473	6.54833e-12	6.94215
Usp50	4.03442	7.89764e-124	23.8286
Tgfbr3	4.03437	0.000334793	3.65392
Bub1b	4.03145	6.26891e-46	14.3083
Capn15	4.03081	0.000369272	3.62805
Plk4	4.02951	3.731e-86	19.776
Lsm12	4.02418	1.24092e-143	25.7209
Mki67	4.02374	3.55593e-113	22.7497
Pinx1	4.01989	1.71882e-84	19.5793
Nup205	4.01765	4.20256e-63	16.8554
Ddt	4.01327	2.3841e-131	24.5684
Pex1	4.01127	0.00273532	3.05831
Cenpw	4.00877	3.33317e-131	24.5544
Susd3	4.00821	4.19535e-12	7.00559
Birc5	4.00143	6.1237e-121	23.5409
Foxm1	4.00071	3.11604e-13	7.36476
Shcbp1	4.00051	7.17279e-42	13.6379
Tctex1d2	3.99631	1.16312e-36	12.7264
Chid1	3.99622	4.72644e-35	12.4315
Pms1	3.99589	6.66225e-12	6.93969
Frmd4b	3.99031	1.45867e-65	17.1904
Gins2	3.98648	1.22298e-127	24.2053
Rnf157	3.98459	1.87303e-18	8.84071
Stat4	3.98239	1.72456e-113	22.7823
Erp29	3.98157	2.32051e-149	26.2409
Kif4	3.97909	8.39168e-21	9.43166
Spdl1	3.97841	1.59557e-23	10.0732
Pola1	3.97496	1.8185e-56	15.9187
Platr27	3.97356	1.27954e-06	4.91379
Psmc3ip	3.9701	1.3288e-82	19.3541
Usp45	3.96803	2.951e-15	7.96791
Pask	3.96799	0.000238064	3.7428
Mis12	3.96597	1.10203e-19	9.15502
9130401M01Rik	3.96498	1.89354e-135	24.9576
Tmem109	3.95547	2.14377e-126	24.0835
Gstp1	3.95167	6.52826e-94	20.67
Cluh	3.94907	4.98804e-114	22.8379
Mcu	3.94721	2.83543e-14	7.68088
Zmiz2	3.94423	1.48391e-94	20.7431
Zmynd19	3.94282	3.43688e-120	23.4657
Gk	3.94162	3.1202e-10	6.36692
Twsg1	3.9357	4.33465e-11	6.66684
Rad51	3.93163	7.38827e-95	20.7769
Ube2c	3.93146	4.39017e-130	24.4455
Dut	3.93002	1.26138e-75	18.4978
Zbtb48	3.92867	0.000118788	3.91757
Sod1	3.9259	1.31229e-140	25.4428
Ago1	3.92384	8.22012e-08	5.43489
Ddx46	3.92312	1.25063e-147	26.0821
Ncapg	3.92212	1.35289e-37	12.8944
Aurkb	3.9193	1.11365e-82	19.3632
Ndc80	3.91736	3.16549e-22	9.77266
Trps1	3.91558	5.37762e-24	10.1805
Tnrc6a	3.91387	1.68492e-104	21.837
Fabp5	3.91259	3.19772e-134	24.8412
Ctc1	3.90887	2.86775e-15	7.9715
Hist1h4d	3.90859	3.71258e-26	10.6574
Zfp282	3.90832	5.46683e-05	4.10422
Mycbp	3.90627	3.10685e-112	22.6516
Cdc20	3.90477	1.07468e-129	24.4066
Surf6	3.90476	6.27734e-69	17.6382
Dzip3	3.9024	1.0989e-13	7.50391
Gm10076	3.90154	3.02194e-136	25.0343
Smad3	3.90065	2.10062e-09	6.06397
Mtrf1	3.9001	0.000919619	3.37944
Ints5	3.89192	6.81883e-42	13.6416
mt-Nd4l	3.89158	5.90643e-141	25.4748
Esrra	3.88986	6.49035e-39	13.1283
Slc39a14	3.88713	9.46317e-18	8.65592
Mllt1	3.88619	2.17443e-36	12.6772
Plp2	3.88412	1.22082e-104	21.8521
Bms1	3.88315	1.12177e-112	22.6974
Adprh	3.88113	1.31778e-118	23.3067
Cep192	3.87979	4.50012e-12	6.99561
Wdr34	3.87917	8.29324e-26	10.5818
Gcn1l1	3.87735	6.17871e-78	18.7857
Spc24	3.87729	7.5975e-125	23.9295
Adat3	3.87673	1.85281e-10	6.44733
Zfp703	3.86967	8.28259e-11	6.56991
Plod3	3.86744	3.51083e-11	6.69811
Tspan4	3.86685	5.74995e-81	19.1566
Acy1	3.86421	1.16976e-20	9.39647
Gnl3	3.86334	3.73817e-129	24.353
Timm10	3.85987	2.83218e-126	24.071
1810022K09Rik	3.85966	1.17534e-136	25.0729
Bcat1	3.85872	4.68449e-100	21.3546
Ap4m1	3.85513	8.51659e-08	5.42846
9330020H09Rik	3.85488	1.35832e-07	5.34342
Cmc2	3.85301	3.97388e-129	24.3502
Sdf2l1	3.85299	1.91105e-136	25.053
Ska3	3.84604	3.74227e-12	7.0217
Utp20	3.84569	9.92693e-57	15.9569
Aimp1	3.84404	1.21585e-135	24.9763
Nrde2	3.84398	3.51603e-21	9.52348
Tmem129	3.84315	1.23256e-08	5.76872
Dgcr6	3.84133	6.22218e-50	14.9407
Mipol1	3.84125	0.0151482	2.48675
Dhrs7b	3.84048	3.15612e-63	16.8724
Brwd3	3.83985	0.0193248	2.39628
Snrpd1	3.8372	9.20894e-84	19.4926
Hacd1	3.83707	9.95767e-44	13.9489
Vwa8	3.83641	0.0151482	2.48675
Uhrf1	3.83568	1.69007e-132	24.678
Snx25	3.83422	1.71944e-10	6.45888
Etv6	3.82238	1.2099e-50	15.0506
Exosc2	3.81912	7.21721e-121	23.5336
Pfas	3.81788	1.75909e-90	20.2793
Nmt1	3.81693	3.50443e-133	24.7432
Ydjc	3.81491	4.22035e-55	15.7191
Pou2f2	3.80835	1.58784e-38	13.0597
Polr2l	3.80806	6.76925e-121	23.5365
Ncapd2	3.80751	6.61332e-90	20.2131
Kif11	3.80275	1.11554e-44	14.1052
Gabarapl1	3.80145	3.23461e-59	16.3131
Nln	3.80005	3.271e-11	6.7085
Slc9a1	3.79903	2.11438e-08	5.67587
Aprt	3.7974	1.55904e-106	22.0541
Gtdc1	3.79725	0.00136391	3.26655
Nolc1	3.79506	4.6844e-99	21.2441
Eya3	3.79266	4.24074e-25	10.4267
Parpbp	3.79248	3.65224e-07	5.15838
Sap130	3.79152	3.9587e-14	7.63765
Haspin	3.79104	1.28475e-09	6.14356
Mrto4	3.78982	1.81645e-111	22.5726
Tyms	3.78744	2.88319e-132	24.6552
Supt3	3.7859	1.30789e-37	12.8971
Fkbp5	3.78454	3.67308e-89	20.127
Rfc3	3.78241	3.06385e-133	24.749
Senp5	3.77952	1.83761e-18	8.84292
Atat1	3.77885	0.00251763	3.08342
Bcl7c	3.77883	7.92083e-131	24.5184
Fpgs	3.77475	6.84606e-47	14.4626
Haus7	3.77194	9.97602e-32	11.7994
Abcb6	3.76773	0.00146355	3.24608
Pom121	3.76633	2.64534e-75	18.4574
Ift140	3.76569	0.0497681	2.01456
Larp1	3.76495	1.56459e-133	24.7765
Pla2g15	3.76396	0.0356087	2.1556
Ier3	3.76299	2.61528e-24	10.251
Snrnp70	3.76085	2.05423e-130	24.4778
Qpctl	3.76082	0.000533874	3.52974
Cul9	3.75715	5.89761e-06	4.60059
Rangrf	3.75693	5.78861e-128	24.2375
Slc29a2	3.75682	4.61493e-06	4.65224
Bora	3.75309	8.95248e-15	7.82842
Tpx2	3.75281	2.1899e-90	20.2683
Pam16	3.7522	2.80385e-140	25.4111
Parp1	3.75161	6.29166e-124	23.8387
Nepro	3.74959	2.64065e-17	8.53686
Cdv3	3.74837	8.25482e-94	20.6583
Pitrm1	3.74796	9.57964e-64	16.9433
Cables2	3.74609	1.39264e-11	6.83345
Armt1	3.74262	2.0953e-18	8.82806
Gapdh	3.74226	1.38695e-115	22.997
Gmnn	3.7404	9.50183e-131	24.5107
Xpo5	3.74022	1.75285e-10	6.45584
Mad2l1	3.7402	3.98056e-98	21.1416
Zfp296	3.74011	2.89966e-10	6.37834
Spata24	3.73861	4.67249e-32	11.8634
Aven	3.73561	1.04334e-105	21.9664
Carm1	3.73521	4.48582e-99	21.2463
Arhgap35	3.73446	0.00675665	2.76888
Acaca	3.72826	7.67252e-33	12.0148
Gins3	3.72756	2.04963e-14	7.7229
Gpd2	3.72692	8.49099e-60	16.3953
Mybl2	3.72541	6.0289e-102	21.5611
Mybbp1a	3.72355	7.13795e-117	23.1298
Mfhas1	3.72316	2.91707e-34	12.2842
Rcc1	3.72204	4.78923e-127	24.1473
Orc6	3.72168	5.97047e-132	24.625
Top3a	3.72037	8.82626e-07	4.98727
Ahcy	3.72019	7.25691e-64	16.9598
Pola2	3.71976	3.50858e-110	22.4387
Myef2	3.71943	4.82003e-43	13.835
Mtap	3.71934	6.75323e-128	24.2306
Gcfc2	3.71933	3.39477e-07	5.1723
Nacc1	3.7184	5.18544e-72	18.0391
Rcl1	3.71425	2.14917e-127	24.1813
Pla2g12a	3.7108	2.86418e-125	23.9719
Rbms2	3.71046	5.68412e-53	15.4033
Lbhd1	3.70772	5.72212e-05	4.09342
Mrpl9	3.70752	2.19399e-128	24.2786
Dclre1b	3.70655	1.14998e-10	6.52027
Lyar	3.70476	7.29985e-65	17.0958
Pa2g4	3.70308	2.14205e-73	18.2162
Serhl	3.70238	5.22574e-29	11.2565
Acot7	3.70155	1.10931e-137	25.1682
Enkd1	3.70122	1.87381e-17	8.57689
Psmg3	3.70047	2.01888e-130	24.4789
Sft2d3	3.69971	1.57012e-10	6.47285
Knop1	3.69736	7.06597e-136	24.9994
Otulin	3.6962	2.88806e-135	24.9398
Cdca2	3.69451	1.37226e-15	8.06312
Pnpla2	3.68954	2.99879e-44	14.0346
Ube2m	3.68696	2.00669e-100	21.3953
Slc35c2	3.68655	5.04431e-107	22.1062
St6galnac4	3.68567	3.06646e-130	24.4608
Slc16a10	3.68217	1.58646e-48	14.7215
Soat2	3.68025	0.0315586	2.20527
Nup107	3.67844	3.05094e-67	17.4152
Bicral	3.67816	0.0109748	2.60253
Slc35e2	3.67175	4.00876e-06	4.68174
AI480526	3.67105	0.000885721	3.38993
Lrrc42	3.66981	2.97317e-31	11.7064
Sfxn2	3.66974	3.02993e-11	6.71979
1810024B03Rik	3.6685	1.47471e-15	8.05424
Tfrc	3.66403	3.57539e-98	21.1469
Qars	3.66212	6.5234e-128	24.2323
Fance	3.65801	8.97729e-31	11.6118
Sms	3.65552	2.08731e-117	23.1846
Gm29666	3.65325	1.32514e-10	6.49864
Nup37	3.65221	3.1985e-100	21.3731
Cstf1	3.64988	2.41253e-59	16.3311
Usp46	3.64984	0.000465097	3.56682
Crtap	3.64948	1.4326e-06	4.89134
Nme6	3.64738	1.12331e-89	20.1864
Utp6	3.647	4.72787e-90	20.23
Nop14	3.64506	8.08021e-121	23.5286
Nup214	3.64326	5.00374e-74	18.2964
Rabggtb	3.64314	2.26641e-135	24.95
Cep83	3.6403	3.12766e-66	17.2803
Pelp1	3.63996	3.58515e-103	21.6943
Slamf1	3.63774	4.00136e-39	13.1652
Prf1	3.63705	1.46333e-05	4.40449
Gemin5	3.63618	5.86301e-88	19.9872
Morc2a	3.63469	1.26792e-17	8.62224
Cse1l	3.63243	2.89075e-117	23.1698
Mzt2	3.63218	1.1604e-23	10.1049
Mbnl3	3.63152	2.90572e-16	8.25257
Hif1a	3.6285	8.37039e-122	23.6275
Pin4	3.6273	5.4011e-144	25.7546
Nxn	3.62654	7.16398e-47	14.4594
Sppl2b	3.62532	1.18077e-11	6.85721
Fdxr	3.62523	3.5091e-37	12.8202
Fanca	3.62401	2.31611e-06	4.79445
Mpp7	3.62387	0.00017594	3.81945
Zfp280b	3.62303	6.29902e-11	6.61105
Iws1	3.62237	8.46804e-72	18.0118
Cenpu	3.62123	9.03569e-15	7.82724
Tmem189	3.61902	7.29018e-90	20.2082
Slc35f2	3.61536	3.19865e-27	10.8847
Tigar	3.61415	2.73991e-27	10.8989
Odc1	3.61097	2.19016e-72	18.0872
Slc35e1	3.61086	3.72131e-46	14.3448
Orc1	3.60944	2.76322e-29	11.313
Agl	3.60912	2.23934e-33	12.1167
Spag5	3.60873	8.26705e-13	7.23201
Urb1	3.60719	1.67458e-24	10.2943
Tmem238	3.60688	9.99786e-123	23.72
1600002K03Rik	3.60318	5.01595e-86	19.7607
Fignl1	3.60023	1.1135e-41	13.6056
Fanci	3.59903	2.10673e-08	5.67651
Gm19585	3.59809	2.32818e-91	20.38
Eif2s3x	3.59711	7.62918e-117	23.1267
Tnfrsf18	3.59707	2.76209e-129	24.3667
Pemt	3.59661	2.82045e-08	5.62534
Cdca7	3.59655	7.02374e-115	22.9247
Zfas1	3.59312	3.87152e-93	20.5824
Cit	3.59174	3.75974e-18	8.76162
Rnaseh2b	3.59093	3.23082e-129	24.3596
Tarbp2	3.59032	4.40556e-109	22.3231
Rrp12	3.58943	9.18803e-69	17.6165
Myo19	3.58492	3.45151e-12	7.03316
Kri1	3.58473	3.94203e-42	13.6819
Fbxo46	3.58394	6.93632e-05	4.0476
Tmem177	3.58367	4.21526e-06	4.67116
Lyrm9	3.58359	6.44331e-72	18.027
Gm26619	3.5828	0.00883642	2.67802
Prkrip1	3.58069	3.26818e-102	21.5903
Ppp1r12c	3.57939	4.84598e-49	14.8023
Afp	3.57851	1.01333e-31	11.798
Bcl2l1	3.57835	2.62559e-41	13.5424
Tmem101	3.5781	5.15488e-17	8.45839
Tmem94	3.57724	1.00453e-05	4.48658
Plpp5	3.57661	0.000778542	3.42597
Pprc1	3.57569	2.41364e-38	13.0274
Map4k1	3.57509	1.12355e-129	24.4044
Med24	3.5744	3.45473e-19	9.02952
Supt6	3.57295	2.66571e-83	19.4377
Cep128	3.57268	0.0211107	2.36311
Prrg2	3.57208	4.68416e-05	4.14069
Cog7	3.56585	1.86945e-10	6.44595
Hacd3	3.56553	1.37659e-54	15.6433
Top2a	3.56347	3.374e-115	22.9573
Siva1	3.56268	3.83014e-113	22.746
Pif1	3.56232	0.0151263	2.48735
Abhd17a	3.5623	3.24639e-136	25.0309
Tuba4a	3.56199	6.92307e-127	24.1313
Rad54l	3.55985	2.3276e-35	12.4884
Stk38l	3.55892	4.74548e-06	4.6463
Ddx1	3.55868	3.27252e-126	24.0647
Hcfc1	3.55687	4.72307e-85	19.6456
Ncbp2	3.55668	8.40193e-105	21.8694
Fkbp11	3.55608	4.8105e-08	5.53094
Ppil1	3.55584	7.32858e-127	24.1287
Mrpl44	3.55539	1.30711e-107	22.1677
Nat10	3.55528	4.97002e-70	17.7826
Mcm3	3.55518	5.70669e-122	23.6444
Erc1	3.55302	4.45553e-05	4.15235
Mrps5	3.55273	1.74563e-130	24.4852
Slirp	3.55196	1.34023e-100	21.4144
Pot1b	3.55005	0.0154747	2.47893
Mfsd10	3.54902	1.81664e-74	18.3521
Maz	3.54845	5.31322e-130	24.437
Spc25	3.54685	1.26931e-37	12.8995
Cdca8	3.54227	2.05669e-132	24.6697
Cars2	3.54183	4.30791e-36	12.6229
Nabp1	3.54157	2.64792e-51	15.1515
Tlcd1	3.54151	1.00001e-38	13.0952
Gmpr2	3.54074	3.36494e-39	13.1784
Ect2	3.53917	7.44738e-14	7.55513
Nupl2	3.53839	9.05959e-10	6.19953
Fasn	3.5373	4.72899e-107	22.1092
Paics	3.53694	2.12339e-120	23.4865
Plbd2	3.53628	7.27524e-31	11.6299
Fam98a	3.53604	7.79105e-66	17.2272
Stmn1	3.53381	5.85263e-95	20.7882
Cluap1	3.53192	4.42498e-32	11.868
Fxr2	3.53122	2.65911e-71	17.9478
Ddx18	3.53068	3.05369e-109	22.34
Ssr4	3.52859	1.13306e-110	22.4897
Rangap1	3.52745	1.60122e-129	24.3896
Prpf4b	3.52696	7.02495e-113	22.7183
Rps21	3.52658	2.46727e-191	29.7362
Mknk2	3.52636	7.19213e-128	24.2278
Arglu1	3.52515	2.09651e-128	24.2808
Socs2	3.52478	0.0255498	2.28928
Cdk5r1	3.52457	0.00106179	3.33871
Atxn7l3	3.52431	2.46577e-36	12.6672
Ccl27a	3.52329	0.000916424	3.38043
Gpatch4	3.52315	1.13805e-130	24.503
Tex2	3.52312	1.70462e-13	7.44563
Wdr70	3.52236	1.05324e-72	18.1279
AA467197	3.52097	2.64195e-20	9.30951
Map2k3	3.51712	1.00074e-124	23.9173
Wdr55	3.51704	3.96403e-123	23.7599
Gpr65	3.51688	1.66795e-120	23.497
Mief1	3.51686	3.10002e-13	7.36548
Ipo5	3.51627	1.77863e-125	23.9922
Pfkm	3.51609	0.0173204	2.43713
Ap2s1	3.516	1.7649e-138	25.2437
Dusp4	3.51485	6.05175e-14	7.58233
Hemk1	3.51475	7.67817e-07	5.0147
Utp3	3.51389	9.20554e-137	25.0831
Slc7a6	3.51259	4.05575e-36	12.6277
Eif2b1	3.51225	4.94059e-126	24.0474
Klhdc10	3.50822	4.56141e-31	11.6699
Plscr1	3.50733	7.99469e-25	10.3658
Wdhd1	3.50658	2.10039e-53	15.4679
2010109A12Rik	3.50379	0.00627084	2.79393
Slc4a2	3.50376	2.89492e-09	6.01129
Zcchc9	3.50248	5.90151e-125	23.9407
Zfpm1	3.50179	7.6237e-49	14.7715
Ncl	3.50151	1.12835e-112	22.6971
Mcph1	3.50099	3.46014e-19	9.02933
Gzma	3.50079	2.19712e-103	21.717
Anapc15	3.49415	3.52176e-133	24.7426
Mrps31	3.494	1.25428e-29	11.3826
Sav1	3.49361	7.90486e-16	8.13077
Kmt5a	3.4935	8.68618e-125	23.9236
Zc3h7b	3.49308	9.76511e-18	8.65232
Cnot3	3.4893	2.25922e-87	19.9185
Tubgcp6	3.48832	0.000101927	3.95499
Lilrb4a	3.48791	0.0321357	2.19788
Pclaf	3.48727	1.6631e-76	18.6082
Fancl	3.48476	4.11776e-24	10.2067
Tmem97	3.48235	2.27798e-129	24.3749
Gpalpp1	3.48047	3.37477e-20	9.28313
Pdxk	3.48034	1.15347e-60	16.5169
Nudt2	3.47862	5.29366e-35	12.4223
1110032F04Rik	3.47717	7.74515e-09	5.8477
Nvl	3.47393	1.2905e-70	17.859
Gtf3c4	3.47252	5.52837e-12	6.96638
Smim3	3.47092	2.248e-32	11.9249
Slc25a14	3.4708	3.24709e-06	4.72544
Tuba1c	3.4702	6.45164e-115	22.9286
Tnpo1	3.46946	1.25913e-96	20.9743
Paf1	3.4694	2.96413e-82	19.3119
Rcc2	3.46858	3.85997e-113	22.7455
Plek	3.46736	8.56808e-27	10.7941
Gtpbp3	3.46572	3.23319e-09	5.99321
Ccdc58	3.46294	1.13468e-122	23.7142
Nup188	3.46186	1.3286e-49	14.8897
Polr2f	3.46079	5.49161e-81	19.1591
Cish	3.46	3.30878e-23	10.0008
Rpl30	3.45825	2.24067e-155	26.7731
Zscan12	3.45664	0.000263507	3.71658
Dot1l	3.45631	4.2644e-51	15.12
Tor1b	3.45586	2.11989e-28	11.1312
Nol7	3.45426	2.12452e-103	21.7186
Tomm40	3.45399	1.44549e-86	19.8246
Dym	3.45335	4.28802e-21	9.50249
Zfp593	3.45243	2.08483e-130	24.4769
Metrn	3.44933	1.22221e-61	16.6529
Chek1	3.44717	1.03166e-26	10.7769
Ptges3	3.44701	4.47128e-102	21.5751
Gcsh	3.44684	2.2737e-122	23.6844
Ksr1	3.44463	5.21369e-31	11.6585
Eif4enif1	3.4446	5.33872e-91	20.3388
Gse1	3.44446	0.000103946	3.95018
Nefh	3.44441	6.26393e-76	18.536
Gpaa1	3.44331	2.34204e-67	17.4304
Cryz	3.44264	0.0202251	2.37913
Lrp8	3.44155	4.53291e-06	4.656
Rbmxl1	3.44123	3.29898e-119	23.367
Tnip3	3.43864	9.63596e-07	4.96987
Sec22a	3.43843	0.000167616	3.8318
Polq	3.4382	4.72537e-06	4.64721
Hist2h3b	3.43571	0.000352634	3.64019
Mak16	3.43456	7.83401e-124	23.8293
Supv3l1	3.43358	9.98537e-42	13.6136
Prdm1	3.43325	1.35843e-07	5.34338
Dpy19l3	3.43136	0.00186977	3.17366
Dctd	3.43115	3.33882e-69	17.6742
Smim26	3.42977	8.51624e-104	21.7613
Mtfp1	3.42932	1.12934e-35	12.5462
Nek6	3.42784	6.11764e-17	8.43814
Dnmt1	3.42394	7.44962e-118	23.23
Elp6	3.4238	4.77003e-33	12.0541
Ankle2	3.42281	2.74479e-26	10.6857
Trim28	3.42202	5.04036e-115	22.9396
Kif18b	3.42107	0.000215765	3.76767
Cdc25c	3.42095	0.000114028	3.92759
Fdx1l	3.42037	7.42123e-130	24.4224
Hdlbp	3.42028	2.67295e-125	23.975
Prc1	3.41872	4.72674e-50	14.9592
Rnaseh2a	3.41715	1.89278e-88	20.0443
Mrpl16	3.41614	1.66451e-121	23.5981
Ufsp2	3.41603	3.46313e-47	14.5097
Pmf1	3.41544	4.06784e-117	23.1548
Cnot9	3.41444	7.71487e-76	18.5247
Nabp2	3.41374	2.34645e-132	24.6639
Wiz	3.41196	1.87058e-23	10.0574
Nudt7	3.41134	0.0172812	2.43799
Snx5	3.40933	1.50139e-79	18.9839
Gps1	3.40919	1.55692e-128	24.2933
Phf5a	3.40808	7.2577e-108	22.1954
Kcnq1ot1	3.40698	3.62629e-78	18.8143
Tubb4b	3.40331	2.21806e-96	20.9469
Slc35f6	3.40327	0.0245183	2.30546
Prpf6	3.40244	2.37294e-75	18.4634
Nelfe	3.40238	1.00529e-108	22.2855
Uck2	3.40237	9.86933e-125	23.9181
Llph	3.40151	3.32336e-86	19.7819
Zfp788	3.40112	0.000243741	3.73667
Rfc5	3.40021	7.37857e-130	24.4229
Zfp429	3.39743	0.0400758	2.10663
Fam46c	3.39687	1.28091e-59	16.37
Htra2	3.39657	3.09404e-109	22.3392
Engase	3.39537	0.00172215	3.19842
Kdelr2	3.39519	2.52361e-117	23.1761
Pced1a	3.39489	0.000131537	3.89237
Mrpl34	3.39457	3.15854e-125	23.9674
Plk1	3.39038	7.05678e-79	18.9016
Ap4b1	3.39016	1.16528e-06	4.9323
Cs	3.38983	2.16208e-126	24.0829
Coil	3.38974	3.46692e-19	9.02909
Polr1d	3.389	1.69019e-64	17.0462
Nusap1	3.38655	1.48029e-47	14.5684
Mrpl51	3.38564	1.34653e-120	23.5064
Lancl2	3.38501	7.92607e-06	4.53789
Gstm1	3.38297	0.000492125	3.55166
Prim2	3.38241	1.03472e-69	17.741
Xist	3.3803	1.90549e-115	22.9826
Sap30l	3.38016	1.80639e-55	15.7732
Prss36	3.3798	6.25501e-06	4.58798
Ddx23	3.37881	6.38797e-12	6.94578
Blvrb	3.37788	0.00208377	3.14118
Rabl6	3.37771	6.47435e-103	21.6664
Ppp1r10	3.37679	2.6744e-31	11.7155
Man1a2	3.37673	5.77356e-77	18.6654
Gm16062	3.3732	0.00038125	3.61959
Thra	3.37298	0.00710738	2.75206
Lrba	3.37203	8.91394e-18	8.66283
Snx27	3.3714	8.36118e-40	13.284
Kif20a	3.36859	8.50567e-49	14.7641
Tpi1	3.36763	2.11948e-86	19.8051
Cnpy2	3.36751	5.43855e-116	23.0389
Aspm	3.36741	4.95798e-08	5.52558
Naa10	3.36623	2.17426e-121	23.5862
Rfc1	3.3652	2.50321e-121	23.58
Kpnb1	3.36476	4.94194e-109	22.3176
Hist1h1d	3.36426	0.000722801	3.44657
Nup155	3.36344	1.80789e-36	12.6917
P4hb	3.36267	4.23514e-128	24.2507
Nup35	3.36168	1.50765e-37	12.886
Pole3	3.3596	8.67282e-133	24.7058
Eif5b	3.35849	1.18507e-88	20.068
Chaf1b	3.35747	3.4926e-98	21.148
Rps12-ps3	3.35592	8.37861e-82	19.2577
Hist1h2af	3.35492	0.00312799	3.01698
Mdc1	3.35488	9.15274e-13	7.21811
Tmem65	3.35367	2.09119e-09	6.06475
Gemin8	3.35175	6.68016e-17	8.42773
Aurka	3.35144	2.82782e-57	16.0357
Oip5	3.35037	5.55469e-11	6.62992
Nf2	3.35032	1.11745e-33	12.174
Prkcsh	3.34796	5.57792e-131	24.5331
Dclre1c	3.34599	0.00743429	2.73697
Cables1	3.34539	6.55544e-07	5.04568
Taf5	3.34382	6.27543e-23	9.93667
Csnk2a2	3.34348	7.09655e-19	8.94956
Adat2	3.34217	6.5089e-30	11.44
Tmem219	3.33993	1.52123e-76	18.6131
Sf3a1	3.33826	4.61435e-116	23.0464
Ctu2	3.33693	1.59923e-78	18.858
Nsd2	3.33664	1.7206e-81	19.2202
Zfp938	3.33662	1.24447e-16	8.35408
Hnrnpab	3.3365	5.36942e-56	15.8503
Pold3	3.33645	1.23569e-96	20.9753
Rad18	3.33626	1.03743e-27	10.9877
Hspa4	3.33501	5.56886e-111	22.5215
Atp2a2	3.3348	9.5447e-110	22.3931
Ighmbp2	3.3321	2.37935e-10	6.40896
Emc8	3.33137	9.11099e-126	24.0208
Abcf1	3.33094	6.74971e-122	23.6371
Cdyl	3.32981	6.0603e-18	8.70718
Ccdc25	3.32961	5.13067e-89	20.1102
Pkig	3.32777	1.26673e-57	16.086
Fancc	3.32729	8.11429e-07	5.00386
Ddb1	3.32625	6.75532e-120	23.4361
Vcpkmt	3.32298	2.93905e-68	17.55
Selenoh	3.32232	1.4745e-63	16.9177
Immp2l	3.3217	1.0984e-14	7.80245
Anapc7	3.31731	8.47734e-42	13.6256
Ppm1k	3.31678	2.33264e-23	10.0356
Mtg2	3.31642	1.92084e-92	20.5037
Atp10a	3.31613	2.72255e-26	10.6865
Cdt1	3.31538	2.09592e-104	21.8268
Cenpv	3.31487	4.00588e-66	17.2659
Ifitm3	3.314	8.39584e-76	18.52
Gon4l	3.31377	3.07817e-73	18.1961
Ikbkap	3.31371	2.18508e-35	12.4935
Snrpd2	3.31324	4.22154e-55	15.719
Itpa	3.3117	1.70359e-121	23.5969
Smc1a	3.31122	3.14221e-129	24.3611
Cwc27	3.3109	3.52539e-40	13.3488
Samd4b	3.30962	2.5936e-20	9.31152
Mrpl12	3.30877	2.56e-62	16.7471
Slc43a2	3.30634	0.000946543	3.37127
Clcn5	3.30622	0.00927097	2.66122
Imp3	3.3059	2.68215e-126	24.0735
Eef1b2	3.30573	1.29097e-107	22.1683
Frrs1	3.30505	1.43e-20	9.37507
Caprin2	3.30466	0.0107068	2.61125
Cep63	3.30427	1.67561e-27	10.944
Thap12	3.30347	3.84466e-80	19.0563
Pqlc2	3.30048	0.0335443	2.18048
Tmem39a	3.29942	3.59061e-26	10.6605
Kars	3.29213	1.27209e-124	23.9068
Osm	3.2909	1.34204e-08	5.75416
Tedc2	3.29064	0.000949558	3.37032
Slx1b	3.29045	5.59583e-05	4.09869
3110082I17Rik	3.2904	5.36346e-84	19.5205
Gtf3c5	3.29038	5.2288e-34	12.2365
Topbp1	3.29035	7.49552e-116	23.0246
Orc2	3.28922	6.48793e-99	21.2285
Zfp672	3.2875	4.74882e-61	16.5709
Zfp239	3.28732	4.68128e-06	4.64917
Rbm34	3.28718	2.3552e-109	22.352
Timm8b	3.28627	4.2033e-117	23.1532
Srm	3.28485	7.82033e-44	13.9662
Sil1	3.2841	2.18741e-13	7.41227
Galk1	3.28384	2.84284e-116	23.0686
Gnl3l	3.28382	1.00578e-25	10.5636
Tsen15	3.28373	3.19216e-16	8.24121
Purb	3.28371	2.05951e-101	21.5036
Zfp428	3.28275	5.17884e-23	9.95598
Ppp5c	3.28249	1.53002e-122	23.7015
Ankrd52	3.28232	0.00172311	3.19816
Rbm28	3.28168	7.49121e-118	23.2297
Ktn1	3.28165	4.25109e-73	18.1781
Sdf4	3.28114	7.67568e-108	22.1927
D430042O09Rik	3.28072	1.24104e-05	4.44055
Ccdc77	3.28007	3.17737e-06	4.72991
Vac14	3.27739	8.515e-54	15.5264
Sord	3.27731	0.00259687	3.07407
Fgfr1op	3.27557	1.83106e-37	12.8709
Gtf3a	3.27539	6.24932e-125	23.9381
Sssca1	3.27512	1.15882e-113	22.8002
Tomm7	3.2728	4.88428e-54	15.5621
Tmbim1	3.27278	4.34997e-05	4.15803
Larp1b	3.2727	1.56739e-48	14.7223
Smox	3.27246	8.05063e-07	5.00543
Oxsr1	3.27199	9.19853e-52	15.2212
Wdr36	3.2707	4.33387e-95	20.8029
Mpp6	3.27035	2.69687e-118	23.2746
Mbtps2	3.26999	4.20943e-06	4.6715
Rps27l	3.26848	2.31283e-69	17.695
Tbc1d10b	3.26692	6.19046e-36	12.5941
Rfk	3.2657	3.44591e-120	23.4655
Zfp1	3.26562	0.000190016	3.79998
Nme4	3.26547	5.71015e-44	13.9886
Ccp110	3.26426	1.38609e-14	7.77297
Slc39a8	3.26323	0.0109858	2.60205
E2f1	3.26288	3.26006e-81	19.1867
Syce2	3.26274	9.74348e-90	20.1936
Rwdd4a	3.26211	1.89736e-111	22.5705
Erlin1	3.26152	1.14772e-06	4.93532
Nek2	3.26048	1.59902e-24	10.2988
Got2	3.25773	2.14917e-127	24.1815
Hmbs	3.2577	8.35251e-114	22.8149
Nme2	3.25759	3.70704e-125	23.9603
Pmvk	3.25726	2.22713e-67	17.4335
Dnajc2	3.25679	1.07978e-100	21.4249
Txn1	3.25598	4.88532e-55	15.7097
Baz1b	3.25584	2.27194e-102	21.6073
Hnrnpll	3.25544	4.89868e-83	19.4062
Cenpk	3.25452	4.29876e-42	13.6755
Cox17	3.2536	7.19694e-61	16.5456
Eif1ad	3.25317	8.44219e-126	24.0246
Psmd1	3.25307	2.03927e-124	23.8869
Samsn1	3.25295	7.06852e-63	16.8242
Dck	3.25263	3.15569e-48	14.6745
Haus4	3.25255	5.86696e-96	20.9003
Abcb8	3.25253	6.81811e-17	8.42529
Dynll2	3.25215	2.50848e-113	22.7655
Ctsz	3.25092	3.8499e-120	23.4604
Mrpl11	3.25052	7.86364e-124	23.829
Dlst	3.25019	1.26161e-91	20.4106
Spryd7	3.24935	2.26715e-18	8.81912
Icos	3.24761	4.15689e-106	22.0092
Nagpa	3.24549	4.37906e-50	14.9644
Phf19	3.24474	8.29552e-07	4.99945
Dtl	3.2435	4.9297e-123	23.7503
Cenpp	3.24334	6.01383e-21	9.46679
Ccdc84	3.2406	1.15965e-07	5.37232
Fam193a	3.24048	1.85033e-11	6.7921
Sec63	3.23953	3.19258e-77	18.6975
Tada3	3.23929	2.18759e-19	9.08013
Dph3	3.2392	3.40011e-105	21.9116
Ptbp1	3.23827	1.28598e-104	21.8495
Timmdc1	3.23781	1.53509e-12	7.14668
Ubiad1	3.23547	3.18794e-07	5.18433
E130309D02Rik	3.23503	2.02311e-94	20.7279
Mpdu1	3.23431	2.42055e-110	22.4556
Ndst1	3.2336	8.59538e-09	5.83002
Vhl	3.23192	6.56663e-17	8.42976
Tmem39b	3.23168	8.88904e-20	9.1784
Zbtb37	3.23059	0.00659159	2.7773
Syne3	3.22994	0.0104678	2.61926
Por	3.22837	5.61637e-43	13.8238
Coq7	3.2272	4.01424e-98	21.1411
Mrps7	3.22639	6.55005e-118	23.2357
Slc25a33	3.22561	8.50062e-91	20.3157
Abcg2	3.22548	8.09101e-07	5.00444
Srrt	3.22407	7.60576e-127	24.1269
Gnpat	3.22403	2.19995e-55	15.7607
Tnpo2	3.22248	2.72558e-21	9.55008
Pfdn6	3.22152	1.3222e-111	22.5867
Dhps	3.22135	4.65599e-105	21.8968
Mthfd2	3.22019	3.46136e-100	21.3692
Oxld1	3.21876	1.93436e-07	5.278
Mcrip2	3.2164	5.52934e-89	20.1064
Prr11	3.21499	6.85167e-08	5.46778
Ttc7b	3.21305	2.4621e-05	4.28823
Nup133	3.21105	2.35153e-48	14.6945
Lars	3.21073	6.99139e-88	19.9781
Nmt2	3.21063	1.12653e-77	18.7534
Cdan1	3.21045	5.83003e-06	4.60305
Mrpl20	3.21037	1.88709e-67	17.443
Qsox2	3.20899	3.8197e-06	4.69184
Dnajb5	3.20876	1.85044e-06	4.83995
Pbdc1	3.20719	1.44045e-119	23.4035
Mdm1	3.20712	3.97621e-07	5.14212
Cebpz	3.2056	1.45084e-127	24.198
Paip2b	3.20432	6.95672e-67	17.3675
Trmt6	3.20324	3.13551e-121	23.5702
Ccdc88b	3.20122	5.02962e-62	16.7066
Akt1	3.20114	3.25108e-122	23.6687
Ccne1	3.20063	3.8499e-120	23.4605
Eif3c	3.20032	1.4189e-89	20.1748
Impdh2	3.19989	9.79847e-54	15.5173
Cnnm3	3.1988	3.42696e-07	5.17049
Cct3	3.19735	5.92158e-71	17.9029
Aimp2	3.19734	7.56593e-122	23.6321
Tmem173	3.19628	5.14601e-76	18.5468
Rprd1b	3.19591	6.02355e-51	15.0971
Uba1	3.19448	6.69671e-123	23.737
Dhx9	3.19428	1.46572e-119	23.4026
Rpl28	3.19324	1.40375e-175	28.4825
Ttc32	3.18935	1.5478e-46	14.4058
Slc25a17	3.1891	1.38501e-67	17.4609
Snd1	3.18899	7.78047e-93	20.5481
1190007I07Rik	3.18778	1.39798e-97	21.0805
Flywch1	3.18681	1.66499e-12	7.13536
Stoml2	3.18671	4.48445e-113	22.7388
Alad	3.18662	5.12369e-108	22.2112
Vps36	3.18661	4.11643e-124	23.8569
Ndc1	3.18532	3.31061e-36	12.6439
Emc4	3.18512	4.20239e-123	23.7572
Ube2o	3.18372	2.10297e-16	8.29139
Phb2	3.17863	6.2038e-47	14.4694
Snrpe	3.1778	3.77565e-55	15.7262
Ccnb2	3.17778	1.1531e-85	19.7182
Tnip2	3.17694	1.50928e-12	7.14903
Sart3	3.1758	1.68809e-56	15.9234
Naa38	3.17571	7.46856e-130	24.4218
Mapre2	3.17561	1.3475e-55	15.7919
Lmnb1	3.17482	6.03979e-124	23.8406
Pop1	3.17421	6.24251e-55	15.694
Mcee	3.17329	2.5742e-20	9.31234
Lmf2	3.17236	1.02572e-28	11.1962
Atmin	3.16713	9.94543e-24	10.1201
Saal1	3.16671	5.73646e-37	12.7818
Ehbp1l1	3.166	1.43178e-13	7.46884
Hspe1	3.16587	8.20857e-98	21.1064
Rad51ap1	3.16508	5.96425e-60	16.4169
Banf1	3.16322	1.66907e-53	15.4829
Tdg	3.16301	4.10325e-103	21.6879
Snf8	3.16287	3.00305e-125	23.9697
Toe1	3.16282	1.32973e-33	12.1596
Sertad2	3.16046	6.94452e-38	12.946
Rnf149	3.15922	3.75335e-63	16.8621
Runx2	3.15905	1.52063e-14	7.76116
Ppan	3.15847	2.72289e-117	23.1725
Xrcc6	3.15745	6.04369e-75	18.4123
Lrrc59	3.15577	4.46529e-105	21.8988
Pabpc4	3.15519	1.15024e-115	23.0053
Ddx55	3.15337	3.5376e-40	13.3486
Heg1	3.15311	6.37784e-06	4.58386
Ogfod3	3.15227	1.04038e-07	5.39225
Ddx27	3.15145	9.21142e-119	23.3225
Cenpl	3.15065	5.58837e-18	8.71651
Prpf3	3.14969	4.31022e-45	14.1727
Usp36	3.149	1.97038e-74	18.3476
Slc7a1	3.14859	2.59061e-68	17.5573
Cd2bp2	3.14838	1.96336e-101	21.5059
Gart	3.14622	3.87631e-116	23.0544
Deaf1_1	3.14604	0.000156766	3.84847
Mterf4	3.14586	1.26197e-17	8.6228
Zfp598	3.14557	1.82342e-53	15.4771
Smpd4	3.14545	2.42633e-47	14.5342
Klf16	3.14511	2.17682e-38	13.0354
Lsm2	3.14463	1.71778e-87	19.9327
Psme4	3.14393	3.43603e-28	11.0878
Gtf3c1	3.14392	3.24844e-41	13.5266
Ppih	3.14379	2.10216e-118	23.2857
Nudt3	3.14337	1.42486e-60	16.5041
Prkar2a	3.14257	2.6763e-49	14.8424
Psmd3	3.1425	2.31368e-122	23.6835
BC055324	3.14105	0.000172654	3.82438
Ftsj3	3.14095	3.46765e-116	23.0596
Dis3	3.1407	3.78456e-62	16.7237
Rpa2	3.14039	8.54595e-119	23.3258
Eif1b	3.14037	2.48686e-128	24.2732
Srek1ip1	3.14032	5.55677e-47	14.477
Ints1	3.13991	4.12014e-29	11.2777
Cks1b	3.13913	4.3369e-100	21.3584
Ppm1f	3.13848	4.29281e-17	8.4799
Zfp251	3.13821	0.0112092	2.59493
Rab27a	3.13691	1.03533e-34	12.3682
Amd1	3.13684	2.12547e-101	21.502
Zdhhc12	3.13606	5.8834e-36	12.5982
Smarca4	3.13573	8.51641e-126	24.024
Nhp2	3.13553	5.57756e-47	14.4767
Kdm1a	3.13528	2.06946e-68	17.5702
Tkt	3.1351	8.96006e-110	22.396
Lrwd1	3.1349	8.4234e-92	20.4308
Ptms	3.13386	1.78055e-48	14.7135
Cks2	3.13323	5.99475e-84	19.5148
Nploc4	3.13319	5.30344e-53	15.4079
Bcl2a1b	3.13057	1.0418e-70	17.8711
Rpp25l	3.12954	3.6651e-94	20.6988
Tipin	3.12919	4.40178e-87	19.8848
Vcp	3.12874	9.07852e-108	22.185
Smarcc1	3.1283	1.90446e-102	21.6156
Pgam1	3.12749	1.34908e-60	16.5074
Supt16	3.12733	1.77021e-100	21.4013
Tars	3.12608	4.97955e-114	22.8381
Adck5	3.12561	5.71336e-14	7.58989
Cd320	3.12547	1.3358e-67	17.463
Nsd1	3.12475	1.96379e-47	14.5488
Taf15	3.1245	6.07392e-92	20.4469
Ibtk	3.12415	2.01052e-24	10.2765
Ccdc137	3.12368	9.522e-59	16.2467
Cenpa	3.12331	1.75276e-117	23.1922
Rgp1	3.12186	8.29284e-05	4.00491
Recql5	3.12175	1.9335e-05	4.34239
Nop56	3.12087	8.06407e-83	19.3804
Mlec	3.12009	1.3334e-121	23.6076
Maoa	3.11972	0.00348914	2.98319
Cep295	3.11896	2.43587e-28	11.1187
Elac2	3.11777	4.94355e-92	20.4571
Srsf4	3.11698	1.88759e-108	22.2568
Pcnt	3.11658	1.44096e-41	13.5866
Nucks1	3.11586	2.26555e-97	21.0573
Lmnb2	3.11581	4.0732e-21	9.50793
Stn1	3.1156	9.69261e-11	6.5462
Terf2	3.11468	3.19075e-20	9.28926
Aim2	3.11327	4.42363e-29	11.2713
Baz1a	3.11224	1.65584e-118	23.2963
Ide	3.11151	4.85483e-91	20.3435
Rogdi	3.11077	4.5446e-06	4.65544
Gmppb	3.11061	4.47138e-47	14.492
Ahcyl1	3.11043	2.60215e-44	14.0448
Gins4	3.10855	9.35707e-101	21.4317
Axl	3.10842	1.1715e-05	4.45329
Eif1ax	3.10771	2.66714e-80	19.0756
Commd5	3.10767	2.45089e-33	12.1092
B3galt4	3.10662	0.000318024	3.66744
Enpp1	3.10644	0.0245499	2.30483
Zer1	3.10532	0.0022703	3.11529
Anks1	3.10524	0.0037844	2.9576
Wdr31	3.1044	0.00950433	2.65267
Kin	3.10309	4.63334e-49	14.8053
Rrp1b	3.1028	1.0512e-111	22.5972
Pycrl	3.102	6.25447e-106	21.9904
Slc19a1	3.10154	3.8895e-101	21.4736
Gemin7	3.10079	3.08391e-122	23.6711
Mlh1	3.09921	1.32582e-17	8.61708
Adprm	3.09916	1.89083e-52	15.3251
Marcks	3.09882	7.01815e-06	4.56367
Lonp1	3.09716	3.18115e-101	21.483
Hirip3	3.09464	3.41864e-100	21.3699
Gm8186	3.09444	8.24348e-116	23.0202
Khsrp	3.09424	3.48462e-65	17.1392
Sympk	3.09329	3.0438e-71	17.9402
Prep	3.09248	2.12306e-57	16.0537
Tnp2	3.092	2.60141e-16	8.26587
Nol6	3.0913	4.03706e-53	15.4256
Sv2c	3.0913	0.00451151	2.90146
Otud6b	3.09129	1.94727e-84	19.5728
Rttn	3.08827	0.0102024	2.6281
Cmip	3.08753	8.49205e-51	15.0742
Zfp335os	3.08716	1.61404e-05	4.38268
Snrnp200	3.08618	4.33485e-95	20.8028
Slc25a37	3.08615	9.04872e-22	9.66452
Txndc17	3.08554	5.78618e-114	22.8313
Rwdd2b	3.085	2.00545e-12	7.10945
Nol12	3.08498	2.90582e-119	23.3728
Tgs1	3.08494	5.16602e-61	16.5658
Srsf9	3.08101	1.21301e-124	23.9091
Slc25a3	3.08067	7.87764e-47	14.4528
1110065P20Rik	3.08062	1.50558e-77	18.7379
Mettl14	3.07913	1.59887e-16	8.3243
Pih1d1	3.07862	2.47903e-81	19.2011
Mcm8	3.07858	6.13859e-11	6.61489
Iffo2	3.07852	0.00453372	2.89984
Fbxl19	3.07847	0.0356159	2.15547
Cpsf2	3.07719	1.22627e-100	21.4187
Polr2e	3.07684	1.15579e-108	22.2791
Mllt6	3.07582	1.53382e-64	17.052
Gtf2f2	3.07557	4.891e-113	22.7347
Ino80d	3.07549	1.05639e-39	13.2662
Dnal4	3.07506	5.62057e-11	6.62813
Smyd5	3.07452	9.43746e-88	19.963
Tstd3	3.07396	6.15424e-26	10.6099
Ckap5	3.07376	2.71917e-28	11.1089
Bysl	3.07235	1.0043e-107	22.1801
Gm10827	3.07218	5.03239e-19	8.98787
Rreb1	3.07198	1.24817e-05	4.43925
Ucp2	3.07186	3.47181e-125	23.9632
Acsl4	3.07184	2.48266e-31	11.7218
Klre1	3.07169	0.0445456	2.06191
Hira	3.07073	1.19293e-47	14.5832
Ptdss2	3.06947	6.04493e-17	8.43961
Smn1	3.06916	2.73272e-119	23.3756
Prim1	3.0689	3.06492e-98	21.1543
Usp7	3.0686	2.36456e-76	18.5891
Gtf2e1	3.06824	6.03885e-19	8.96757
Nip7	3.06815	1.00155e-104	21.8613
Gstt2	3.06803	1.196e-68	17.6015
Zfp106	3.06803	3.01871e-98	21.1551
Utp14a	3.06792	3.45188e-100	21.3694
Usp16	3.06745	1.28012e-104	21.8499
Ap2b1	3.06677	3.91346e-81	19.1769
Mxd3	3.06613	9.6267e-07	4.97009
Ppif	3.06613	9.82842e-121	23.52
Cbx6	3.06488	6.12998e-17	8.43788
Brf2	3.06131	5.46707e-05	4.10417
Tcerg1	3.06113	1.03272e-113	22.8054
Srf	3.06099	2.39367e-68	17.5618
Fam46a	3.06027	3.21934e-15	7.95705
Mdn1	3.05981	1.36256e-64	17.059
Ddx49	3.05948	3.70014e-109	22.3311
Mthfd1	3.05899	5.62274e-109	22.3117
Ppm1g	3.05839	2.59616e-86	19.7947
Eif3j2	3.05814	7.97012e-07	5.0074
Stat5a	3.05735	1.6911e-85	19.6986
Fam207a	3.05729	5.21708e-127	24.1435
Pgd	3.05656	2.73272e-119	23.3755
Ampd2	3.0565	1.63809e-58	16.213
Exo5	3.05491	2.07683e-05	4.32649
Fzr1	3.05474	3.92967e-65	17.1321
Mrpl48	3.05467	1.08839e-123	23.8149
Cox7c	3.05398	1.4036e-87	19.9429
Nop2	3.05332	1.97146e-110	22.4648
Gde1	3.05328	5.27047e-112	22.6282
2300009A05Rik	3.05297	2.18692e-78	18.8413
Atp5k	3.05234	1.14157e-43	13.939
Sec16a	3.05205	3.73778e-16	8.22213
Tmem14c	3.05184	1.02728e-115	23.0106
Cxcl10	3.05117	3.731e-82	19.2999
Rps19bp1	3.05069	3.374e-115	22.9574
Fam98b	3.04953	6.23125e-66	17.2402
Cep164	3.04936	1.06089e-11	6.87267
Smc2	3.04899	6.38843e-112	22.6196
Ctsb	3.04741	9.16026e-115	22.9129
Irf4	3.04713	4.45025e-78	18.8034
Fbxo5	3.04676	5.36986e-57	15.9955
Zfp597	3.04649	0.0296564	2.2301
Faap24	3.04642	3.86463e-77	18.6871
Smim4	3.04601	1.48163e-118	23.3013
Zfp644	3.0454	6.09054e-68	17.5083
Hmgn5	3.04468	2.35988e-99	21.2772
Fam213a	3.04235	3.77201e-28	11.0793
Irf8	3.04198	1.25569e-107	22.1698
Ncoa5	3.04077	3.30354e-28	11.0913
Pwp2	3.04071	1.15866e-39	13.2592
Atp5d	3.0406	1.45146e-46	14.4104
Hax1	3.04038	7.95219e-114	22.8172
Gsdme	3.03792	4.07627e-09	5.95497
Ccdc93	3.0363	4.13756e-07	5.13449
Wdr90	3.03513	0.000272966	3.70745
Nsa2	3.03327	3.62661e-94	20.6993
Prelid1	3.03222	1.01333e-79	19.0048
Icmt	3.03155	2.43416e-17	8.54636
Psma4	3.03134	9.00048e-70	17.7489
Med14	3.03123	8.00152e-14	7.54575
Pdha1	3.03074	8.84604e-121	23.5246
Coq8b	3.03058	3.00601e-05	4.24306
Mecr	3.0305	2.36464e-52	15.3104
Ak6	3.03003	8.02475e-116	23.0215
Cep170	3.0289	1.46837e-05	4.40371
Flnb	3.02827	1.85711e-05	4.35145
Eno1b	3.02814	2.04387e-15	8.01367
Rpl7a	3.02802	2.48629e-127	24.175
Psmg4	3.0278	5.14593e-122	23.649
Mcm6	3.0276	5.18346e-99	21.2393
H2afx	3.02668	2.49047e-105	21.9259
Atp11c	3.02565	4.2906e-07	5.12745
Haus8	3.02402	4.55086e-50	14.9617
Cdk2ap1	3.02394	4.67388e-111	22.5295
Rnf216	3.02381	5.97707e-06	4.59774
Mrpl43	3.02223	2.28529e-123	23.7834
Dus4l	3.02195	1.59116e-22	9.8427
Tmem131	3.02194	3.28264e-18	8.77699
Xcl1	3.02192	8.42797e-83	19.3781
Pes1	3.02096	4.74113e-117	23.1479
Abcf2	3.02054	1.71373e-115	22.9875
Unc93b1	3.02034	1.64525e-06	4.86346
Ppat	3.01981	7.57993e-110	22.4039
Esf1	3.01815	3.82871e-113	22.7461
Vegfb	3.01815	2.96409e-34	12.2828
Larp4b	3.01747	1.46783e-88	20.0571
Foxk2	3.01734	4.52863e-52	15.2677
Helq	3.01634	1.0161e-05	4.48408
Bcl3	3.01623	1.08905e-69	17.738
Sdr39u1	3.01619	2.25058e-31	11.7302
Arfip2	3.01531	3.10091e-60	16.4568
Tex9	3.0148	1.9359e-09	6.07728
Lias	3.01406	3.58236e-74	18.3148
Anp32e	3.01402	1.36953e-96	20.9702
Lman1	3.01329	4.16705e-88	20.0045
Eif3i	3.01308	2.74517e-55	15.7466
Cct2	3.01218	7.85684e-57	15.9715
Pmpcb	3.01211	8.32495e-78	18.7696
Dars2	3.01158	5.6789e-11	6.62655
Rfc4	3.01144	1.13706e-104	21.8555
Tubg1	3.0111	2.60991e-104	21.8165
Ermp1	3.00945	5.24381e-06	4.62547
Ctdnep1	3.00945	3.21351e-113	22.7542
Ptpn1	3.00906	3.28313e-124	23.8668
Pigu	3.00895	7.01403e-22	9.69082
Pspc1	3.00885	1.87668e-67	17.4434
Rpusd1	3.0069	1.73472e-09	6.09507
Trip10	3.00663	0.000954696	3.36873
Gfm1	3.00492	5.96727e-83	19.3959
Acbd6	3.00456	2.19025e-122	23.6862
Rcan3	3.0045	5.76439e-06	4.60547
B4galt5	3.00438	8.94414e-80	19.0115
Ubl4a	3.00429	5.71228e-121	23.5442
Ttc4	3.00426	4.31618e-43	13.843
Pgls	3.00412	9.63036e-128	24.2155
Msl1	3.00371	1.14108e-64	17.0694
2310009B15Rik	3.00289	1.60331e-54	15.6336
Tatdn1	3.00283	1.87906e-17	8.57655
Kpna6	3.00223	6.33417e-25	10.3882
Elof1	3.00206	1.09676e-114	22.905
Wdr33	3.00047	2.13629e-56	15.9084
AI314180	3.00017	4.46839e-49	14.8078
Traip	2.99826	1.89955e-25	10.5033
Mrps23	2.9981	5.12045e-121	23.549
Tatdn3	2.9961	0.0302964	2.22157
Kdm2b	2.99598	2.55812e-72	18.0786
Wdr5	2.99508	3.28994e-93	20.5904
Sephs1	2.99478	2.95994e-68	17.5496
Tamm41	2.99397	1.51475e-91	20.4015
Polr2c	2.99141	1.39136e-105	21.9529
Skp2	2.99062	9.2731e-07	4.97751
Fam162a	2.9891	2.71873e-106	22.0288
Rhog	2.98907	1.08765e-112	22.6989
Prpf8	2.98871	4.63703e-103	21.682
Xrcc2	2.98824	0.00154502	3.23021
Ift22	2.98731	2.77811e-15	7.97549
Iars	2.98729	4.03561e-84	19.5353
Hmgxb4	2.98723	1.86733e-14	7.73491
Mettl13	2.98706	6.73335e-39	13.1255
Isyna1	2.98585	1.51047e-114	22.8907
Ccnk	2.98482	6.88043e-67	17.3682
Uxt	2.98386	1.86825e-85	19.6934
Pcyox1l	2.98381	0.0434492	2.0726
Heatr5a	2.98378	0.00728337	2.74379
Polr1b	2.98349	1.19217e-51	15.2041
1500011K16Rik	2.98332	1.29126e-103	21.7418
Enah	2.98304	9.82657e-06	4.4914
Clpp	2.98146	1.07119e-115	23.0085
Trmt61a	2.98135	7.44893e-76	18.5266
2810004N23Rik	2.98023	2.06299e-113	22.7744
9930111J21Rik2	2.98007	1.5474e-33	12.1472
Bud31	2.98006	7.59431e-122	23.6318
Prrc2b	2.9793	1.56294e-53	15.4871
Adprhl2	2.97921	5.06069e-65	17.1173
Mrpl49	2.97869	7.79921e-105	21.8729
Slc39a9	2.97868	4.67503e-09	5.9323
Med22	2.97805	5.90796e-35	12.4134
Eif3d	2.97788	1.13238e-105	21.9626
Nthl1	2.97778	1.7351e-05	4.36668
Nenf	2.97718	4.19134e-48	14.655
Ttll12	2.97636	2.13309e-61	16.6194
Ptrh2	2.9757	4.34759e-88	20.0023
Zfp850	2.97548	0.00677417	2.76799
Pgrmc2	2.97458	1.12033e-48	14.7452
Lyrm4	2.97413	1.21003e-27	10.9737
Bub1	2.9731	2.20067e-22	9.80971
Mcm4	2.97282	4.40339e-116	23.0486
Vdac1	2.9708	1.82695e-105	21.9403
Ncln	2.96955	9.97882e-97	20.9856
Cryl1	2.96878	1.70573e-11	6.80396
Trim41	2.96719	6.12304e-07	5.05901
Trim25	2.96698	3.82235e-79	18.9343
Dtymk	2.96671	8.5045e-87	19.8514
Papd5	2.9666	3.69915e-31	11.6878
Reps1	2.96658	8.57684e-39	13.107
Apex2	2.96621	2.64374e-06	4.76768
Psmd6	2.96621	1.26348e-117	23.2064
Mut	2.96574	0.00094909	3.3705
Hscb	2.96535	2.17055e-73	18.2154
Cisd1	2.96515	3.89882e-104	21.7978
Ipo7	2.96329	4.0389e-115	22.9493
Eif4ebp2	2.9615	3.90347e-13	7.33427
Gabpb2	2.96121	1.81172e-27	10.9368
Cdk8	2.96106	3.92458e-46	14.3411
Noc2l	2.96053	7.29085e-106	21.9832
Chchd6	2.96023	2.82204e-65	17.1516
Sf3b3	2.95946	1.07119e-115	23.0085
Cdc5l	2.95864	8.66778e-104	21.7604
Mtmr9	2.95767	8.41849e-09	5.83362
Wdr74	2.9569	3.90896e-116	23.0539
Rybp	2.95679	1.83071e-19	9.09957
Ssr2	2.95608	3.79453e-102	21.5831
Mus81	2.95551	1.40672e-11	6.83198
Ssfa2	2.95519	0.000333244	3.65524
Git1	2.95414	8.96601e-33	12.0018
Ykt6	2.95346	1.91761e-87	19.927
Rrp7a	2.95281	7.49663e-119	23.3316
Ccnf	2.95274	2.64946e-17	8.53643
Impa2	2.95273	3.35529e-46	14.3521
Rwdd1	2.95228	1.39256e-72	18.1124
Lage3	2.95204	2.3552e-109	22.3521
Rrbp1	2.95103	1.06755e-122	23.717
Arl6ip4	2.95102	4.46763e-121	23.555
Kpna3	2.95046	1.35411e-92	20.521
Bard1	2.95024	6.49743e-13	7.26509
Usp39	2.9501	7.91714e-102	21.5483
Agpat1	2.94987	1.91929e-14	7.73137
Tmco1	2.94954	1.39591e-116	23.1
Gm45902	2.94943	2.20266e-117	23.1821
Clec2d	2.94903	4.84952e-25	10.4138
Mrgbp	2.94843	6.18488e-53	15.3978
Pus1	2.9482	1.84125e-116	23.0878
Dalrd3	2.94794	1.84984e-38	13.0479
Dapp1	2.9454	1.22065e-33	12.1668
Knl1	2.94515	2.12635e-17	8.56214
Nr2c2ap	2.94424	5.38112e-105	21.8901
Adsl	2.94291	9.99863e-114	22.8069
Phlpp2	2.94268	0.0109775	2.6024
Ttc39c	2.94263	0.0417808	2.08925
Zeb2	2.94226	1.57188e-08	5.72706
Mapk1ip1l	2.942	7.78818e-104	21.7657
Gpx4	2.94179	4.67486e-81	19.1677
Eml2	2.94166	0.000356072	3.63762
Rbm10	2.94117	2.2749e-88	20.0351
Ctps	2.94014	4.62495e-109	22.3208
Nol11	2.93979	3.94116e-91	20.3538
Romo1	2.93686	7.51275e-68	17.4962
Jagn1	2.93684	1.2302e-94	20.7523
Ranbp2	2.9364	1.38396e-47	14.573
Nfkbib	2.93524	1.68238e-115	22.9884
Polr2i	2.93488	1.31778e-118	23.3067
Zfp710	2.93382	0.00598675	2.80921
Kif18a	2.9336	1.33658e-07	5.3464
Chsy1	2.93334	2.43242e-37	12.8488
Pmm1	2.93285	1.86498e-85	19.6935
Ccdc40	2.93256	3.54619e-05	4.20506
Rbm26	2.93209	8.88342e-54	15.5236
Itpk1	2.93184	5.58031e-70	17.776
Zkscan1	2.93087	6.80959e-05	4.05205
Mfsd2a	2.92933	0.000209465	3.77527
Skiv2l2	2.92913	9.62245e-74	18.2603
Mvb12b	2.92891	8.95787e-10	6.20139
Tmed3	2.92863	2.36e-82	19.3238
Dus1l	2.92841	2.69562e-118	23.2747
Cep57	2.92825	1.79955e-73	18.2259
Mrps12	2.92799	2.58351e-101	21.4928
Zdhhc6	2.92757	2.22405e-54	15.6126
Rnf113a1	2.92742	4.5184e-06	4.65669
Rps20	2.92706	8.13014e-170	28.0082
Ubxn1	2.9267	2.91425e-116	23.0674
Hivep2	2.92634	1.54349e-37	12.8842
Gemin6	2.92556	5.54211e-103	21.6736
Ece2	2.92544	2.1259e-87	19.9216
Eif2b4	2.9253	7.09742e-112	22.6147
Prrc2a	2.92457	4.21315e-104	21.7942
Ncbp1	2.92439	9.07714e-96	20.8789
Chd4	2.92415	5.35807e-116	23.0397
Gatb	2.92415	1.29572e-10	6.50209
Scrib	2.92387	1.25861e-13	7.48599
Rack1	2.92356	4.57402e-92	20.461
Gpn2	2.92346	9.06739e-51	15.0698
Mrm2	2.92218	1.90218e-11	6.78806
Nudt5	2.91998	1.05013e-117	23.2147
Ipo13	2.91988	2.40348e-17	8.54787
2022-09-11	2.91953	1.81938e-84	19.5763
Bcl9	2.91824	0.000151698	3.85672
Dscc1	2.91809	3.79404e-29	11.285
Cenpn	2.91802	9.21599e-22	9.6626
Rpp40	2.91733	4.5759e-22	9.73485
Psph	2.91631	1.83078e-110	22.4682
Zfp91	2.91595	6.93279e-113	22.719
Pithd1	2.91493	3.56657e-108	22.2276
Lrrc8d	2.91475	3.83796e-06	4.69081
Trub2	2.91461	1.57093e-32	11.955
Emsy	2.91415	2.3207e-35	12.4886
5430427O19Rik	2.91291	0.000664191	3.47004
Trim37	2.91227	2.43216e-19	9.06845
Borcs7	2.91199	4.65968e-61	16.572
Arl5a	2.91185	9.74017e-78	18.7613
Tsr1	2.91148	7.68859e-98	21.1095
Dek	2.91086	1.36578e-70	17.8558
Bzw2	2.91069	2.70076e-111	22.5546
Slc39a7	2.91037	3.46362e-102	21.5874
Elp4	2.91025	8.97713e-11	6.55776
Ak2	2.91018	8.53226e-103	21.6533
Tmem206	2.90978	4.04821e-05	4.17465
Map2k2	2.90921	3.07083e-109	22.3397
Sik3	2.9092	1.08281e-34	12.3645
Dnajc21	2.90783	4.86101e-101	21.4629
Desi2	2.90767	3.86939e-111	22.5381
Mrpl40	2.90746	1.22422e-116	23.1058
B4gat1	2.90746	1.5229e-07	5.32235
Atp6v1e1	2.90744	6.42669e-106	21.9891
Chmp3	2.90724	2.76953e-61	16.6035
Rad9a	2.90677	1.98267e-27	10.9286
Tomm40l	2.90633	1.73563e-32	11.9466
Brd7	2.90589	9.53784e-108	22.1827
Eri1	2.9058	7.03338e-94	20.6663
Rbbp5	2.90565	3.46451e-22	9.76337
Usp10	2.90482	1.36764e-71	17.9851
Gpr89	2.90402	7.2619e-52	15.2367
Klhdc4	2.90379	5.21001e-78	18.7948
Gmeb1	2.90344	1.43128e-21	9.61699
Tbrg4	2.90232	1.30419e-102	21.6334
Med16	2.90206	1.47256e-26	10.7439
Dgcr8	2.90153	5.21023e-33	12.0468
Psmd13	2.90105	1.92116e-121	23.5916
Dnaaf2	2.90103	2.04454e-65	17.1706
Pycr2	2.90013	1.4339e-108	22.2692
Gspt1	2.90009	6.08766e-101	21.4523
Msto1	2.89954	9.20476e-62	16.6701
Arl2	2.89906	2.69888e-55	15.7477
Ubap2	2.89894	7.97747e-76	18.5228
Mrps36	2.89793	1.00674e-106	22.0744
B3galt6	2.89617	3.22658e-17	8.51345
Mrps15	2.89536	1.65413e-113	22.7843
Upf1	2.8945	1.56129e-91	20.3999
Mrps18b	2.89434	2.70217e-116	23.0709
Cln3	2.89266	2.19918e-11	6.76697
Dnajc11	2.89248	4.95e-90	20.2277
Nxt1	2.89184	3.34011e-111	22.5449
Nudt22	2.89165	2.79656e-05	4.25943
Inafm1	2.89108	0.000183504	3.80885
Rfng	2.89044	7.84178e-26	10.5871
Poc1a	2.89006	1.12475e-31	11.7891
Snrpa	2.8879	1.58817e-118	23.2982
Cd82	2.88749	3.62389e-111	22.5412
Tfip11	2.88699	9.37871e-45	14.1175
Akr1e1	2.88655	1.54659e-10	6.47519
Tcf4	2.88643	4.21818e-06	4.67098
Ipmk	2.88621	3.23669e-12	7.0423
Ppp1r8	2.88457	6.43733e-96	20.8956
Stard4	2.88401	7.89278e-23	9.91359
Msh6	2.88355	4.50468e-28	11.0632
Aplf	2.8835	0.000179667	3.81414
Calr	2.88317	1.39325e-38	13.0697
Yars	2.88155	5.3451e-97	21.0156
Stk35	2.8813	1.02825e-21	9.65126
Shmt2	2.88043	7.80816e-102	21.549
Eif3a	2.87876	1.49032e-78	18.8618
Polr1c	2.87876	2.50848e-113	22.7654
Iars2	2.8782	5.39335e-33	12.044
Zfp959	2.87767	0.00113159	3.32057
Brip1	2.87744	2.40631e-10	6.40721
Poldip3	2.87734	7.38999e-58	16.1196
Kat14	2.87595	7.91163e-29	11.2194
Larp7	2.87584	1.73308e-109	22.3659
Hibch	2.8753	6.59999e-19	8.95766
Mid1	2.8745	2.3425e-31	11.7268
Srsf3	2.87391	2.29902e-38	13.0312
Pgp	2.87388	2.34302e-111	22.561
2810402E24Rik	2.87302	3.72875e-15	7.93863
Appbp2	2.8726	5.82036e-68	17.5109
Rhno1	2.87256	2.57459e-64	17.0213
Mbd4	2.87243	0.00661795	2.77596
4933427D14Rik	2.87214	0.00146352	3.24612
Ptcd3	2.87147	8.38499e-73	18.1405
Ddx28	2.87135	2.88651e-23	10.0144
Cops3	2.87072	5.44864e-94	20.679
Polr1e	2.87044	2.02536e-45	14.2258
Wbp4	2.87033	2.96081e-113	22.7581
Gng2	2.86981	8.08791e-110	22.4008
Psat1	2.86954	4.6887e-102	21.5728
Tinf2	2.86888	7.51313e-38	12.94
E130308A19Rik	2.86775	0.000668386	3.46831
Ly6a	2.86768	7.88631e-55	15.6791
Lipo3	2.86749	0.00163345	3.21404
Gtf2f1	2.86532	2.0418e-103	21.7205
Wdr43	2.86508	2.64529e-79	18.954
Mrpl18	2.86491	3.70447e-55	15.7274
Sfxn1	2.86463	2.68138e-110	22.4509
Ncbp3	2.86462	2.84404e-55	15.7443
Srp19	2.86451	1.86005e-96	20.9555
Prmt7	2.86438	3.53415e-83	19.4232
Cnih4	2.86413	1.33784e-112	22.6893
Virma	2.86357	1.25861e-33	12.1642
Metap1	2.86341	9.17898e-91	20.3119
Gnl2	2.86333	4.71054e-94	20.6861
Atg2b	2.86305	5.73673e-13	7.28213
Mrpl13	2.86291	8.12693e-118	23.226
Mphosph8	2.86267	1.96984e-104	21.8297
Mms22l	2.86232	2.16095e-51	15.165
Nup62	2.86225	1.96254e-112	22.6723
Psmb5	2.86207	1.24574e-90	20.2966
Tnfrsf1a	2.86129	2.64834e-09	6.02608
Sumf2	2.8612	1.69065e-15	8.03727
Prpf19	2.86113	5.79159e-113	22.727
Fastkd3	2.86082	4.02193e-48	14.6579
Tspan6	2.86025	9.18412e-10	6.19733
Ints3	2.86017	1.52147e-46	14.407
Rpl36al	2.86009	1.82431e-88	20.0462
Phf7	2.85981	8.45723e-09	5.8328
Nudcd3	2.85862	4.55866e-100	21.356
Tbc1d31	2.85789	0.00012134	3.91224
Hars	2.85743	1.0533e-111	22.597
Mrps2	2.85734	3.49261e-41	13.5213
Zbtb33	2.85696	0.00141868	3.25523
Socs7	2.85689	1.84607e-10	6.44794
Atf6	2.85667	3.84523e-16	8.21858
Ska1	2.85625	1.16407e-36	12.7263
Abcc4	2.85522	0.014792	2.4956
Psmc6	2.85505	2.44471e-113	22.7668
Prcp	2.85458	4.01856e-17	8.48769
Slx4	2.85452	0.00116301	3.31274
Slc25a19	2.85434	1.02874e-48	14.7511
Drg2	2.85418	8.31523e-77	18.6457
Psmb7	2.85364	2.05098e-97	21.062
Telo2	2.85277	1.10206e-39	13.263
H2-Q10	2.85266	6.47392e-37	12.7723
Edem1	2.85163	3.81378e-109	22.3296
Tube1	2.85078	0.000341786	3.64844
Cramp1l	2.85049	2.53191e-08	5.64438
Fam199x	2.85045	0.0138464	2.51987
Tns1	2.8501	0.00398396	2.94108
Arl13b	2.84919	0.00199934	3.15362
Mbd3	2.84901	7.1488e-93	20.5523
Timeless	2.8488	9.49731e-52	15.2191
Nop58	2.84754	8.01966e-50	14.9237
Rrn3	2.84739	2.86486e-51	15.1463
Thoc5	2.84681	3.64833e-35	12.4524
Mars	2.84642	2.29551e-99	21.2786
Tmem156	2.8463	0.0154541	2.47945
Ola1	2.84494	6.1356e-118	23.2387
Tmem110	2.84471	1.28927e-26	10.7562
Guk1	2.84398	4.46002e-110	22.4279
Mlkl	2.84315	0.000401198	3.60605
Rc3h1	2.84293	4.06176e-25	10.4308
Set	2.84279	1.53116e-64	17.0521
Cdk6	2.84243	4.29059e-89	20.1192
Ctnnbip1	2.84062	3.29285e-05	4.22211
Rbm14	2.84058	3.31923e-83	19.4264
Elovl1	2.84015	2.00561e-99	21.2851
Mat2a	2.84006	3.26094e-111	22.5461
Txnl1	2.84002	1.32222e-90	20.2936
Mettl5	2.83864	3.56739e-72	18.06
Cdk5rap1	2.8379	4.79335e-05	4.13527
Twistnb	2.83773	8.56848e-112	22.6063
Mrpl38	2.83748	1.20549e-111	22.5909
Coro2a	2.83747	6.1261e-16	8.16201
Yipf3	2.83639	5.83762e-61	16.5583
Abcb7	2.83617	3.2558e-24	10.2296
Cnot1	2.83606	2.77027e-89	20.1414
Fkbp2	2.83517	1.33784e-112	22.6894
Mapkapk3	2.83486	9.86225e-62	16.6658
Atic	2.83482	1.1782e-117	23.2096
Spag7	2.83282	1.00244e-107	22.1803
Adk	2.83197	1.40403e-82	19.3512
Rffl	2.83176	0.000483658	3.55637
Prmt5	2.83167	1.33211e-113	22.794
Cenpj	2.83138	0.0042917	2.91739
Ipo4	2.83132	4.06905e-85	19.6533
Bod1l	2.83123	1.91712e-59	16.3453
Spn	2.83122	4.69848e-93	20.573
Poc1b	2.83017	2.53614e-09	6.03318
Alyref	2.82976	5.61263e-81	19.1579
Prmt9	2.82973	4.27817e-07	5.12806
Dph6	2.82933	7.59446e-26	10.5902
Ammecr1	2.82776	3.09497e-15	7.96198
Polr2b	2.82767	2.21835e-65	17.1658
Nme7	2.82653	1.86831e-12	7.1193
Phax	2.82653	4.83669e-101	21.4632
Chchd3	2.82635	3.21093e-119	23.3683
Smyd2	2.82552	1.48412e-85	19.7053
Stag1	2.82489	9.23407e-49	14.7585
Ikzf3	2.82301	9.7087e-56	15.8127
Etf1	2.82294	1.84614e-81	19.2165
Polr2j	2.82232	3.053e-99	21.2647
Fars2	2.82182	1.35889e-27	10.9631
Nomo1	2.82177	3.1521e-64	17.0093
Snrnp25	2.82153	1.73284e-104	21.8357
Sec23ip	2.8215	1.30862e-39	13.25
Mrnip	2.821	3.2215e-05	4.22721
Wdr46	2.82055	6.02794e-96	20.8989
Cops7a	2.82016	8.2023e-103	21.6553
Slc25a39	2.81993	6.55976e-98	21.1171
Cxcr5	2.81965	2.35214e-05	4.2986
Myo1c	2.81957	1.86854e-07	5.28446
Ptpn11	2.81956	1.78477e-53	15.4785
Cox19	2.81877	7.47381e-90	20.2069
Stk39	2.81829	2.67715e-61	16.6056
Phykpl	2.81656	3.68961e-12	7.02373
Ube2z	2.81576	8.34665e-67	17.3569
Edem2	2.81508	5.80259e-62	16.6979
Cd24a	2.81474	6.87558e-23	9.92745
Ppil3	2.81457	1.105e-99	21.3137
Ing5	2.81421	1.10221e-31	11.7908
Tmem29	2.81347	1.48183e-73	18.2366
Tbl3	2.81323	2.11025e-91	20.3849
Fubp3	2.81297	8.21919e-22	9.67445
Ptpn9	2.81222	1.35067e-06	4.90306
C1qbp	2.81208	4.62048e-34	12.2466
Fus	2.81125	8.99093e-90	20.1976
Tmem256	2.81019	3.07059e-116	23.065
Lap3	2.80961	1.00402e-109	22.3907
Mrpl54	2.80954	5.03854e-74	18.296
Abce1	2.80931	4.86265e-113	22.735
Ppm1d	2.80915	1.31135e-21	9.62606
Got1	2.80877	4.79392e-100	21.3534
Xpnpep3	2.80782	0.0064512	2.78462
Mrpl15	2.80762	1.29326e-95	20.8616
Pop7	2.80676	3.37553e-117	23.163
Zc3h15	2.8067	6.11703e-99	21.2313
Endog	2.80642	4.77709e-104	21.7883
2810006K23Rik	2.80637	3.39655e-12	7.03545
Pdzd11	2.80578	2.3273e-70	17.8257
Champ1	2.80566	3.44512e-28	11.0875
Stx11	2.80553	3.31169e-18	8.77598
Rrp8	2.80534	2.0062e-90	20.2727
Srp72	2.80378	3.55697e-118	23.2625
Fh1	2.8035	2.33036e-85	19.682
Ap2a2	2.80333	5.20922e-78	18.7949
Rpn1	2.80317	4.59268e-118	23.2513
Cul2	2.80262	6.21904e-42	13.6484
Ndufs5	2.8018	1.43015e-93	20.6312
Larp4	2.80162	3.74656e-71	17.9284
Cpsf4	2.80135	9.49605e-79	18.8859
Gsto1	2.80114	8.5305e-96	20.8819
Ddx31	2.80055	2.84421e-22	9.78358
Pex10	2.80006	1.57574e-05	4.38803
Ogfod1	2.79982	4.16828e-13	7.32538
Dhx38	2.79973	3.41955e-43	13.8599
Fam122a	2.79934	3.81942e-23	9.98644
Smc3	2.79884	2.6643e-108	22.241
Ppp1r2	2.7987	1.34808e-109	22.3773
Lpgat1	2.79801	3.03997e-17	8.52045
Crk	2.79737	1.68895e-32	11.9489
Klhdc3	2.79538	2.78625e-57	16.0367
Ruvbl2	2.79435	1.83887e-107	22.1522
Rrp15	2.79384	6.24519e-111	22.5164
Nfe2l1	2.79363	1.00086e-34	12.3709
Ube2l3	2.79322	4.72909e-74	18.2996
Fam129a	2.79295	1.06467e-05	4.47401
Mrps17	2.79224	2.08557e-112	22.6695
Fig4	2.79223	4.20107e-12	7.00537
Fkrp	2.7921	1.03875e-11	6.87577
Osbpl7	2.79169	0.0001203	3.91442
Alg6	2.79158	0.00031596	3.66921
Snapc4	2.79146	7.44573e-12	6.92371
Lamc1	2.79093	0.0278606	2.25499
Lnx2	2.78984	3.58347e-08	5.58308
Idi1	2.78971	2.2851e-57	16.0491
Snrnp27	2.78879	3.22199e-99	21.2621
Cdc16	2.78781	1.8607e-76	18.6021
Gtf2h4	2.78748	9.56948e-55	15.6667
Tmem186	2.78694	7.27203e-07	5.02534
Tcp1	2.78694	9.96209e-40	13.2707
Bola3	2.78578	6.40993e-96	20.8958
Malsu1	2.78575	1.29794e-106	22.0624
Bop1	2.78541	5.14377e-116	23.0416
Cndp2	2.78428	1.45034e-95	20.856
Hspd1	2.78387	1.03129e-51	15.2137
Cnot10	2.78322	3.12456e-58	16.173
Ehd4	2.78302	2.24781e-59	16.3355
Rhot2	2.78263	1.16265e-34	12.3587
Focad	2.78229	8.59303e-06	4.52044
Nfya	2.78226	1.44037e-18	8.87038
Eif3l	2.78154	1.06649e-95	20.871
Cbx1	2.78134	1.41998e-114	22.8936
Idh3g	2.78091	9.05308e-117	23.119
Mmadhc	2.7809	1.89702e-87	19.9275
Tfam	2.78043	1.06346e-103	21.7508
D230025D16Rik	2.78019	6.27529e-10	6.25779
Sufu	2.77988	3.29016e-08	5.59813
Ep400	2.7791	4.46154e-62	16.7138
Clta	2.77814	7.70189e-78	18.7738
Ass1	2.77768	1.28706e-66	17.3318
Mrpl3	2.77757	1.89515e-105	21.9386
Prpf4	2.77752	1.09041e-55	15.8054
Pdxdc1	2.77731	3.40906e-23	9.99783
Svil	2.77675	6.77397e-12	6.93731
Med17	2.77649	1.37274e-45	14.2533
Ankle1	2.77569	0.0035779	2.97513
Nudt19	2.77565	7.13795e-117	23.13
Hist1h2ag	2.77493	1.57291e-09	6.11087
Hps4	2.77447	1.18361e-08	5.77562
Rpl22	2.77389	5.17608e-107	22.1048
Chst2	2.77366	1.43401e-35	12.5272
Fastkd5	2.77342	1.76663e-06	4.84921
Slc20a1	2.77314	2.52881e-50	15.0013
Pan2	2.77296	4.19591e-06	4.67219
Poc5	2.77191	6.82481e-10	6.24458
Cacna1a	2.77179	6.20849e-05	4.07394
2610020C07Rik	2.77082	0.0460184	2.04798
Rbm27	2.77022	4.14238e-101	21.4705
Washc5	2.77005	2.63741e-13	7.38718
Tomm22	2.76962	6.0385e-61	16.5562
Timm13	2.76951	1.65641e-33	12.1416
Tada2b	2.76911	5.38127e-05	4.10806
Pebp1	2.76856	8.54243e-74	18.2669
Timm50	2.76786	1.43332e-115	22.9955
Ccdc134	2.76717	1.17582e-10	6.51686
Wdr73	2.76667	1.05425e-38	13.0911
Ptpn7	2.76582	1.36965e-102	21.6311
Mrps22	2.76554	4.89035e-76	18.5496
Pla2g6	2.76528	1.17439e-05	4.45272
Pot1a	2.76476	1.92972e-09	6.07782
Tsr2	2.7644	2.01251e-63	16.8992
Slc4a1ap	2.76417	4.90547e-34	12.2417
Dennd4a	2.76243	4.06405e-09	5.95549
Sugt1	2.76228	2.54923e-118	23.2773
Kif1c	2.76151	3.38851e-07	5.17271
Fam168a	2.76117	0.00408927	2.93279
Ttpal	2.76069	4.11136e-21	9.50694
Tmem201	2.76064	1.48747e-15	8.05314
Sf3b5	2.76042	2.32973e-71	17.9552
Sigmar1	2.75984	2.88748e-85	19.671
Rtca	2.75967	7.20082e-97	21.0012
Rtf1	2.7596	1.30908e-123	23.807
Cfdp1	2.75959	1.29126e-105	21.9564
Pnpla6	2.75953	0.000511814	3.54114
Atp5g2	2.75935	2.52049e-42	13.7146
Hectd4	2.75923	0.00240786	3.09724
Raver1	2.759	7.97328e-104	21.7645
Polr2h	2.75892	4.24336e-111	22.5339
Usp24	2.75856	9.00346e-36	12.5643
Srsf1	2.75853	1.34191e-90	20.2927
Nek8	2.75754	0.0104731	2.61905
Limk2	2.757	8.83092e-51	15.0716
Rnps1	2.75646	4.83719e-93	20.5714
Mprip	2.75645	1.80003e-21	9.59326
P3h3	2.75552	6.70818e-15	7.86485
Mtbp	2.75539	2.86136e-13	7.37623
Mtif2	2.75496	3.64989e-21	9.51952
Cand1	2.75483	1.509e-82	19.3472
Galnt3	2.75453	0.0126343	2.55261
Blmh	2.75416	3.26818e-102	21.5903
Srrd	2.75394	1.06537e-38	13.0902
Ankrd49	2.75391	1.35046e-07	5.3445
Mpg	2.75371	2.07198e-56	15.9104
Ap3d1	2.75305	5.03093e-22	9.72507
Rbm19	2.75304	3.69895e-51	15.1294
Mrpl57	2.75242	6.67571e-95	20.7818
Atxn2	2.75173	2.79855e-12	7.06283
Osgepl1	2.75151	1.05566e-07	5.38957
Twnk	2.75114	2.81902e-24	10.2437
Nup160	2.74992	1.19876e-22	9.87144
Clec16a	2.74926	0.0141896	2.51093
Suv39h1	2.74886	1.14392e-62	16.7954
Metap2	2.74846	1.52967e-56	15.9296
Celf1	2.74805	1.53637e-86	19.8214
Dpagt1	2.74752	2.48806e-19	9.06588
Crim1	2.74744	2.28485e-13	7.40644
1110008P14Rik	2.74708	2.5079e-99	21.2742
Eaf1	2.74693	3.57197e-36	12.6378
Capn10	2.74594	0.00290921	3.03948
Bcat2	2.74556	7.56772e-40	13.2916
Csnk2b	2.74486	1.00854e-99	21.3181
Rdh13	2.74468	0.000283519	3.69741
Usp12	2.74456	1.56003e-16	8.32724
Psmg2	2.74442	2.95781e-92	20.4824
Cdk7	2.74416	1.28899e-41	13.5948
Mrpl28	2.74363	2.20491e-108	22.2497
Dhrs13	2.74335	6.7752e-19	8.95472
Ndst2	2.74303	0.000647746	3.47695
Farsa	2.74297	2.40825e-99	21.2762
Cct4	2.74241	7.42626e-37	12.7616
Psmb4	2.7423	2.85159e-79	18.9499
Gar1	2.74183	4.93834e-83	19.4058
Manf	2.74143	2.782e-64	17.0167
Vars2	2.74051	2.6486e-09	6.02604
Nudc	2.73964	1.83894e-40	13.3974
Son	2.73858	8.99896e-92	20.4274
Mrpl17	2.73856	2.1372e-88	20.0382
Surf2	2.73772	9.85774e-106	21.9693
Mrps26	2.7377	1.29126e-105	21.9564
Nudt4	2.73752	4.51115e-80	19.0478
Fam206a	2.73686	2.26849e-22	9.8066
Fam160b1	2.73607	0.00013427	3.88721
Nup93	2.73562	9.31922e-66	17.2166
Atp6v1a	2.73558	9.71114e-62	16.6668
Fam111a	2.73558	1.45502e-105	21.9508
Coq2	2.73382	1.13736e-98	21.2018
Traf1	2.73297	1.14187e-97	21.0903
B230354K17Rik	2.73289	0.00379567	2.95656
Pi4k2a	2.73009	1.39751e-24	10.3119
Hyal1	2.72943	0.0123337	2.56111
Exosc4	2.72928	1.73435e-112	22.6778
Gmfb	2.72757	3.24636e-87	19.9001
Cep104	2.72736	2.91371e-07	5.2013
Ndrg1	2.72724	0.00142519	3.2539
Psmd7	2.72654	6.34213e-72	18.0279
Gtpbp4	2.72654	5.78746e-106	21.994
Ankrd39	2.72638	8.41104e-31	11.6174
Itgav	2.72568	5.12238e-05	4.11963
Ssx2ip	2.72543	0.00101777	3.35072
Mif4gd	2.72512	6.90547e-67	17.368
Csrp2	2.72508	5.97614e-15	7.87945
Zdhhc8	2.72446	3.89602e-13	7.33456
Gsk3a	2.72424	4.74072e-88	19.9979
Naa15	2.72379	8.21881e-109	22.2946
Rad54l2	2.72364	3.27507e-22	9.76909
1700037C18Rik	2.72358	2.68949e-09	6.02353
Cep78	2.72273	9.33611e-09	5.81596
Slc30a7	2.72255	3.93448e-19	9.01514
Zdhhc21	2.72242	1.46299e-14	7.76609
Gadd45gip1	2.72209	2.40803e-53	15.4591
Rps10	2.72187	1.42893e-134	24.874
Rap2a	2.72033	0.0225009	2.33864
[truncated: 6,342 more rows]

## Sheet: Cluster 2 (Div1-ARM-EFF)
Gene name	Fold Change	Adjusted p-value	Z-score
Mt3	27.7531	0.00172926	3.27087
Ctla2a	7.04843	1.09067e-20	9.5256
Gzmb	3.35507	1.91862e-37	13.065
Lgals1	3.31578	1.91351e-31	11.9277
Hmgb2	3.19717	1.37154e-68	17.7931
Actg1	2.86029	5.52372e-108	22.3643
H2afz	2.75428	3.28344e-75	18.641
Ran	2.75116	3.11111e-59	16.5163
Adap1	2.43967	0.0430163	-2.14328
Tg	2.41772	0.00522431	-2.92457
Gapdh	2.3824	4.19185e-34	12.4478
Hsp90aa1	2.38178	5.06533e-45	14.3629
Pclaf	2.37921	2.46504e-18	8.91722
Tuba1b	2.36292	5.12202e-54	15.7595
Ncl	2.3516	1.58377e-34	12.5287
Rps12	2.30651	3.48388e-41	13.7246
Npm1	2.26754	5.54448e-66	17.4407
Rps20	2.23611	2.83936e-63	17.0764
Rack1	2.19732	5.09545e-49	15.0025
Adam19	2.19366	0.00384357	-3.02553
Rpl7a	2.18794	1.41226e-52	15.5428
Rps17	2.08828	6.27006e-47	14.6708
Rps27l	2.07949	2.03859e-27	11.0932
Dut	2.04727	2.52045e-28	11.2867
Rps8	2.03051	1.14675e-69	17.9358
Rpsa	1.96328	3.00778e-59	16.5191
Hsp90ab1	1.96234	3.1837e-42	13.9019
Rpl28	1.89974	6.47238e-29	11.4111
Fhl2	1.87758	0.0409877	-2.16448
Anp32b	1.87647	1.8052e-29	11.5285
Rps2	1.81238	5.92102e-61	16.7572
Rps10	1.81034	8.70126e-36	12.761
Rplp1	1.80986	7.00427e-84	19.6892
Rps21	1.80465	6.19666e-25	10.5414
Hint1	1.79373	1.94009e-29	11.5218
Rpl7	1.79103	9.48746e-42	13.822
Rpl8	1.78704	2.16435e-76	18.7884
Hspe1	1.76593	8.54647e-16	8.21555
Ska1	1.75783	0.00022554	-3.82809
Bspry	1.7573	0.011252	-2.66336
Tubb4b	1.75036	0.000207956	3.84898
Rps27a	1.74265	2.04297e-67	17.6344
Dhcr24	1.73	0.0476901	-2.09811
E2f2	1.71669	0.0235846	-2.38763
Sapcd2	1.69882	0.0148138	-2.56444
Rpl23	1.67012	1.92901e-43	14.1043
Rpl26	1.67007	5.7637e-57	16.1908
Phgdh	1.65529	6.88422e-06	4.64332
Rpl10a	1.65443	8.31016e-36	12.7648
Tpi1	1.64405	3.1292e-07	5.26606
Rpl30	1.63333	2.79918e-20	9.42104
S100a6	1.62964	0.0162439	-2.53022
Txn1	1.61968	1.00154e-22	10.0261
Brca2	1.61661	0.0258426	-2.35176
Nme1	1.60822	2.25071e-19	9.18951
Plk1	1.60288	4.29094e-06	-4.74331
Ly6a	1.60239	5.84772e-22	9.84057
Mif	1.59682	1.26268e-09	6.22596
Ldha	1.59377	2.16154e-23	10.1837
Rpl14	1.59093	1.06258e-57	16.2971
Serbp1	1.58854	5.44784e-18	8.82451
Rpl18	1.57248	1.87915e-35	12.6998
BC035044	1.56528	0.036458	-2.21301
Eef1b2	1.56232	3.45312e-18	8.87794
Ube2c	1.5617	0.000927008	-3.45046
Rpl22	1.50502	6.78324e-23	10.0668
Ube2s	1.4937	1.31096e-16	8.44529
Rpl36al	1.48326	1.6938e-20	9.47709
Ptma	1.48135	3.86844e-29	11.4594
Ccna2	1.47979	2.02832e-05	-4.40623
Rps15	1.4659	1.73959e-24	10.4383
Eif5a	1.46486	4.47465e-18	8.84775
Krtcap2	1.46012	4.01058e-13	7.41538
Cmtm7	1.45878	2.15388e-05	-4.39258
Rpl27a	1.45864	3.23181e-31	11.8824
Tomm5	1.4529	7.3513e-16	8.23427
Rplp2	1.44924	4.87569e-15	7.99678
Rpl12	1.43759	4.26225e-17	8.58101
Chchd10	1.43639	0.0349781	-2.23008
Nek2	1.43014	0.00114422	-3.3902
Tubb5	1.42954	1.71509e-11	6.88466
Fabp5	1.42516	0.00610667	-2.87313
Rps13	1.42102	5.32942e-26	10.7821
2610318N02Rik	1.41785	0.00019245	-3.86865
Cd160	1.41556	1.39203e-06	-4.97431
Top2a	1.41532	0.00275458	-3.13009
Cdca8	1.41393	4.95197e-07	-5.17812
Rps23	1.40775	6.73139e-36	12.782
Cdc20	1.40619	1.69644e-07	-5.38035
Rps25	1.39975	1.4315e-20	9.49572
Rps3a1	1.39901	2.35144e-26	10.8614
Dscc1	1.39033	0.00029989	-3.75493
Kif20a	1.38976	4.76711e-06	-4.72099
Tpst1	1.38178	0.00518202	-2.9274
Psat1	1.37999	0.0014138	-3.3298
Gng2	1.37944	8.06528e-08	-5.51675
Hspd1	1.3737	3.60199e-07	5.2388
Alg13	1.36856	0.0190383	-2.47096
C1qbp	1.36388	1.04391e-12	7.28377
Eef1g	1.36037	1.88512e-16	8.40142
Rpl35a	1.35481	5.70553e-18	8.81916
Lmnb1	1.3514	9.49711e-07	-5.05043
Batf3	1.34199	0.00113869	-3.39158
Hnrnpab	1.33419	1.89857e-10	6.5246
Rpl5	1.33119	7.07595e-14	7.64979
Tk1	1.33092	2.28326e-06	-4.87408
Rpl31	1.33018	1.08196e-10	6.61084
Atp5g1	1.32835	5.71343e-15	7.97663
Ranbp1	1.32463	3.3301e-06	4.7963
Mrpl18	1.32436	0.000161236	3.91308
Lamtor4	1.32421	3.05967e-08	-5.69024
Rpl13a	1.31947	5.00874e-31	11.8444
Tedc1	1.31925	0.0401787	-2.17258
Rpl11	1.31774	5.95515e-16	8.26064
Mybl2	1.31687	4.83037e-10	-6.3791
Phb2	1.31591	1.15778e-11	6.94185
Prc1	1.31052	1.3909e-05	-4.49033
Eif4a1	1.30617	1.25995e-11	6.9295
Rps3	1.29945	5.1155e-29	11.4337
Cenpa	1.29868	9.05474e-06	-4.58436
Pkm	1.29867	4.98982e-09	6.00065
Mis18bp1	1.29769	0.00238993	-3.17371
Atp5b	1.29676	1.19829e-15	8.17382
Slc25a5	1.29415	5.00653e-12	7.06228
Ccnf	1.28994	0.00474561	-2.95624
Coro1a	1.28553	3.62524e-14	7.73835
Serpine2	1.28364	0.0312538	-2.27612
Cox7c	1.27952	8.70517e-08	5.50279
Asf1b	1.27406	2.45197e-09	-6.11805
Chst11	1.2731	0.0482723	-2.09289
Rpl24	1.26869	3.22279e-07	5.26025
Lig1	1.26827	3.20485e-07	-5.26132
Selenoh	1.26563	7.35886e-05	4.10622
Psma7	1.26243	7.04742e-15	7.94998
Tyms	1.26241	2.5795e-07	-5.30239
Plac8	1.25764	1.25253e-07	5.43604
Tmsb4x	1.25649	3.96376e-16	8.31081
Rpl21	1.25401	4.52863e-11	6.74143
Rps11	1.25367	2.76395e-18	8.90405
Atp5f1	1.25046	2.83003e-08	5.70421
Eef1a1	1.24618	6.70848e-17	8.52654
Rpl19	1.24519	1.2931e-08	5.83982
Cenpp	1.24496	0.00209911	-3.21312
Acadl	1.24486	3.09743e-07	-5.26802
AA467197	1.2395	0.00458445	-2.96747
Tagln2	1.23817	0.000443489	3.6518
Gcat	1.23263	5.82511e-05	-4.16232
Rpl32	1.23104	2.98682e-23	10.1501
Ccnb1	1.22897	4.66785e-09	-6.01173
Mki67	1.22716	2.60188e-09	-6.10819
H2-Q10	1.22343	5.20119e-05	-4.18922
Srsf3	1.21921	4.3479e-09	6.02358
Rpl36a	1.21754	4.9941e-06	4.71126
Mrpl12	1.21331	0.00015533	3.92271
Ccne1	1.21265	4.8052e-08	-5.6103
Rps26	1.21081	3.35055e-07	5.25253
Snrpb	1.21024	2.42536e-12	7.16528
Ccnb2	1.20876	9.32113e-09	-5.89564
Hist1h1b	1.20735	2.51514e-05	-4.35729
Spag5	1.20665	0.0158074	-2.54082
Cox5a	1.20265	6.52139e-11	6.68714
Ybx1	1.19856	7.43035e-05	4.10385
Erh	1.19827	7.69081e-09	5.92817
Rpl38	1.19778	0.0031968	3.08352
Ppa1	1.19498	0.00131665	3.35038
Rpl39	1.18412	2.04208e-06	4.89703
Tcp1	1.1818	2.58987e-05	4.35074
Rasgrp2	1.18104	5.72582e-05	-4.16642
Siva1	1.18033	0.0172866	-2.50762
Rps4x	1.17775	1.69838e-06	4.93466
Coq4	1.17706	5.06171e-05	-4.19557
Serpinb6a	1.17519	0.00755455	-2.80208
Npm3	1.17454	4.4933e-07	5.19679
Rps5	1.16715	2.82074e-16	8.35228
Nhp2	1.16532	9.64599e-06	4.57055
Cdk4	1.16124	0.00615167	2.87066
Slc25a3	1.15889	1.34517e-09	6.21577
Pmm1	1.15669	3.9516e-11	-6.76156
Apip	1.15226	1.18245e-05	-4.52584
Etfb	1.15083	2.8066e-08	-5.70571
Rpl36	1.15048	0.00155942	3.30091
Pdcd5	1.14886	0.00565533	2.8983
Sypl	1.14846	0.000558571	-3.58956
Polr1d	1.14718	0.000147488	3.93558
Desi2	1.14574	2.7347e-08	-5.71035
Rps6	1.14335	1.039e-11	6.95757
Cyp51	1.14242	0.000978336	-3.43484
Srp19	1.14089	0.00195704	-3.23411
Pgam1	1.13947	0.0223832	2.40867
Tomm20	1.13636	6.72205e-05	4.12803
Slc43a3	1.13593	5.21038e-06	-4.70209
Srm	1.13589	0.00117791	3.38205
Rps9	1.13297	7.14437e-08	5.53894
Nrm	1.13146	8.13443e-06	-4.60737
Pfkp	1.12659	6.98239e-11	-6.67682
Rpl17	1.12592	6.18068e-08	5.56531
Prdx1	1.12318	3.20295e-07	5.26148
Galk1	1.12203	4.97149e-06	-4.71223
Nudt4	1.12067	2.72244e-11	-6.81674
Cox8a	1.12036	8.3552e-07	5.07563
Cdk1	1.11751	8.80222e-10	-6.28392
Ppia	1.11659	3.25846e-07	5.25801
Rps16	1.11553	0.000310595	3.74586
Tmem97	1.11543	1.14962e-11	-6.9429
Rpl4	1.11404	4.10729e-08	5.63822
Ybx3	1.11327	0.0229988	2.39762
Cisd1	1.10983	1.32793e-05	-4.50049
Knl1	1.10636	0.00297175	-3.1065
Hus1	1.10426	0.0134179	-2.60079
Cox4i1	1.102	1.15683e-08	5.85882
Atp5g2	1.10072	3.88273e-07	5.22471
Pa2g4	1.09953	0.00779112	2.7913
Snrpd1	1.09794	0.0225966	2.40434
Timm13	1.09787	7.30023e-06	4.63083
Nap1l1	1.09527	0.000882545	3.46432
Bub1b	1.09448	1.80957e-06	-4.92175
Atp5a1	1.09293	5.0023e-05	4.19842
Rps15a	1.0925	0.000160875	3.91367
Rps24	1.09245	2.03554e-05	4.40542
Naca	1.09004	0.000121605	3.98325
Rpl37	1.08929	0.0315666	2.27209
Eef2	1.08603	5.71991e-05	4.1667
Rpl27	1.08575	1.16115e-07	5.45018
Spdl1	1.08539	0.000555865	-3.59101
Rps18	1.0846	7.48365e-08	5.53033
Eef1d	1.08428	7.96577e-09	5.92231
Nusap1	1.08396	2.4931e-06	-4.8563
Tuba4a	1.08377	2.58534e-06	-4.84883
Tpx2	1.08363	2.71819e-10	-6.46909
Uqcr11	1.08316	3.02608e-06	4.81633
Dtymk	1.08157	0.0270939	-2.33319
Cenpk	1.07535	1.09172e-06	-5.02291
Dtd2	1.07323	2.16909e-06	-4.88468
Tbc1d7	1.0708	0.000975279	-3.43578
Hnrnpa1	1.0704	2.21059e-05	4.38661
Cby1	1.06758	0.0121306	-2.63666
Pdap1	1.06749	0.0463648	2.11034
Plin2	1.06739	0.00597927	-2.88009
Hist1h4i	1.06708	1.37106e-11	-6.91722
Mid1ip1	1.06622	0.0052751	-2.92126
Klrc1	1.06597	0.00486309	-2.94829
Sigmar1	1.06578	3.19267e-12	-7.12653
Ankrd37	1.06517	0.00317922	-3.08545
Oip5	1.06339	0.0143401	-2.57659
Glipr1	1.06332	0.0321854	-2.2646
Coq3	1.06187	0.00154065	-3.30445
Tuba1c	1.0597	6.21876e-12	-7.03138
Rnaseh2b	1.05937	1.00325e-13	-7.60309
Lyar	1.05914	0.0118236	2.6455
Sfxn1	1.059	4.95038e-09	-6.00203
Rpl34	1.0589	0.0176378	2.4995
Psmb5	1.05761	0.0116867	-2.65011
Clspn	1.05709	4.16001e-10	-6.40269
Aak1	1.05573	0.00153532	-3.30547
Pin4	1.05501	2.70584e-11	-6.81771
Ncapd2	1.05395	3.40039e-11	-6.78377
Jade1	1.05352	0.0028737	-3.11694
Nmral1	1.05269	0.000347241	-3.71666
Chaf1b	1.05157	3.06421e-12	-7.13237
Polr2h	1.05064	1.03548e-10	-6.61751
Cbx5	1.04995	4.8404e-12	-7.06715
Lockd	1.04692	5.16091e-05	-4.19103
Psmb7	1.0461	0.00015533	-3.92271
Naxd	1.04599	2.16061e-06	-4.88549
Fh1	1.04428	3.22127e-11	-6.79185
Impdh2	1.04283	0.0134405	2.5999
Gimap7	1.03897	1.83188e-06	-4.91917
Gars	1.03815	8.31683e-11	-6.65038
Kif11	1.03067	1.22436e-06	-5.00011
Pgrmc1	1.02906	1.88617e-10	-6.52567
Csrp2	1.02839	0.00473854	-2.95675
Atp5k	1.02774	4.47122e-05	4.22448
Ercc6l2	1.02493	0.0145142	-2.57231
Aldoa	1.02209	2.50283e-06	4.85548
Med14	1.02197	0.00765479	-2.79762
Lpgat1	1.01974	0.00185343	-3.25034
2010107E04Rik	1.01926	1.16153e-05	4.52982
Timm8b	1.01911	6.33414e-06	-4.6611
Eif4ebp1	1.01893	4.0822e-10	-6.40575
Pstk	1.01842	1.26553e-05	-4.51107
Mrs2	1.01773	0.00194934	-3.23533
Hist1h1e	1.01277	1.93831e-06	-4.90758
Rrbp1	1.01233	5.21854e-12	-7.05647
Nsd2	1.0113	1.83939e-11	-6.87447
Hmgn5	1.01104	1.93092e-12	-7.19753
P3h3	1.00961	0.00774645	-2.79334
Ssbp1	1.00958	3.20174e-06	-4.80448
Spc24	1.00871	2.4516e-13	-7.48285
Ssr2	1.00736	2.57448e-05	-4.35209
Haus4	1.00383	8.07311e-13	-7.31931
Fbxo6	1.00304	0.0233166	-2.39237
Asrgl1	1.00212	1.44067e-08	-5.82091
Coa6	1.0016	2.54797e-10	-6.47907
Srsf2	1.00119	0.00275627	3.12986
Cdca3	1.00071	1.74941e-12	-7.21185
Mterf4	1.00052	0.00193078	-3.23816
Rpusd3	1.00026	0.00765841	-2.79742
Mbd2	0.998541	2.30572e-06	-4.87202
Pin1	0.998186	0.0439855	-2.13419
Cenpw	0.996398	1.41037e-09	-6.20821
Rcc1	0.992181	2.12204e-14	-7.80752
Hspa8	0.991192	0.0426767	2.14662
Anapc15	0.991135	6.65556e-12	-7.02172
Psph	0.989186	7.01281e-14	-7.65104
Psma5	0.988961	0.0121134	-2.6372
Haspin	0.988658	0.0267075	-2.33861
Aurka	0.987923	5.7732e-08	-5.57754
Hmgb1	0.986733	1.93261e-05	4.41731
Dhcr7	0.986244	0.0342165	-2.23872
Wdr92	0.984669	0.00578354	-2.89092
Slc36a3os	0.983692	0.00577882	-2.89127
Eif2s2	0.983555	0.00469281	2.96009
Clasp1	0.982606	6.42596e-05	-4.13878
Rpl37a	0.98215	0.00581794	-2.8888
Mrpl51	0.981183	2.81555e-08	-5.70512
Pdss1	0.98114	9.96985e-06	-4.5635
Hnrnph3	0.979152	1.87774e-07	-5.36165
Ccnd3	0.978835	0.0324175	-2.26152
Shmt2	0.977998	2.51305e-07	-5.30728
Poc1a	0.977205	2.05128e-05	-4.40366
Exosc7	0.977056	4.13203e-12	-7.09002
Lsm11	0.975785	2.6623e-07	-5.2964
Abi2	0.974376	0.0201493	-2.449
Uqcr10	0.97434	0.000101785	4.02679
Impa2	0.974174	3.34393e-07	-5.25294
Endog	0.973895	1.309e-14	-7.87019
Hnrnpa2b1	0.973697	1.01538e-05	4.5594
St3gal1	0.972834	0.0219942	-2.41512
Kif4	0.97268	0.000936098	-3.44768
Psmb4	0.970866	0.0073372	-2.81245
Mief1	0.97054	0.00793396	-2.78527
Bri3bp	0.96975	4.38167e-12	-7.08154
Akip1	0.961104	1.01917e-07	-5.47415
Smc2	0.960163	6.96362e-15	-7.95161
Gmnn	0.959107	1.20109e-10	-6.59509
2410131K14Rik	0.957383	0.00882349	-2.74843
Ppid	0.957018	3.76419e-05	-4.26468
Sgol2a	0.956428	0.0289593	-2.30661
Mtch1	0.955607	8.78954e-14	-7.62085
Ccdc181	0.954178	0.044419	-2.12917
Pop5	0.951597	1.147e-05	-4.53267
Dbi	0.950487	1.23278e-07	-5.43905
Sephs1	0.950344	1.43179e-10	-6.56809
Snrpe	0.948887	0.0058118	2.88918
Magohb	0.948583	9.1407e-15	-7.91666
Ndst1	0.947429	0.0412472	-2.16127
Mrpl36	0.947159	1.0512e-06	-5.03061
Siah1b	0.946957	0.00156781	-3.29936
Hprt	0.946692	1.4589e-09	-6.20275
Mthfd2	0.943041	6.4537e-06	-4.65707
Cmc2	0.941002	1.93091e-14	-7.8198
Rpl41	0.939622	2.56512e-09	-6.11063
Tmem126b	0.937235	0.00440102	-2.9808
Bclaf3	0.936457	0.0495147	-2.08161
Ncor2	0.936363	3.17234e-05	-4.3041
Cox5b	0.935941	0.00074054	3.51305
Fbxo5	0.935904	3.43962e-09	-6.06251
Sgo1	0.935166	3.17507e-11	-6.79406
Prim1	0.934563	1.23883e-14	-7.87737
Nbeal2	0.933334	0.0144142	-2.57475
Mysm1	0.933274	0.0123588	-2.62966
Glrx	0.932269	6.51988e-05	-4.13531
Lrrc59	0.932132	1.13199e-07	-5.45492
Cox7a2	0.931248	0.000827867	3.48205
Mvd	0.931155	0.0304194	-2.28687
Mrto4	0.930543	0.000294896	-3.75936
Tacc3	0.930165	3.08192e-13	-7.45151
Rps29	0.929941	9.17307e-08	-5.49334
Cyc1	0.929483	0.0105948	-2.68479
Eif4e2	0.928845	2.53516e-09	-6.11259
Bak1	0.928775	3.59189e-15	-8.03563
Snrpd2	0.928597	0.0120345	2.63946
Nudt21	0.927079	0.0139194	-2.58739
Kifc1	0.926514	0.00692155	-2.83166
Mrpl40	0.926064	3.73008e-12	-7.10444
Pgp	0.925532	3.30734e-13	-7.44173
Nr2c2	0.924275	0.00966636	-2.71684
Pop4	0.924068	3.37482e-11	-6.78499
Got2	0.923672	1.1162e-12	-7.27437
Prim2	0.923476	1.01201e-10	-6.62108
Aifm1	0.922819	1.81411e-10	-6.53168
Oxnad1	0.922433	1.11379e-05	-4.53909
Mmd	0.921588	8.88119e-13	-7.30627
Zfpm1	0.920136	4.05701e-07	-5.21641
2310011J03Rik	0.91976	2.09183e-15	-8.10381
Nucks1	0.919606	6.08967e-06	-4.66945
Ankrd28	0.919601	0.0327161	-2.25711
Lrr1	0.918698	6.70236e-07	-5.11894
Psmd7	0.918639	0.00152888	-3.30674
Cenpf	0.918015	6.21039e-10	-6.33949
Adprm	0.917775	2.76262e-08	-5.70849
Thoc6	0.917313	8.49704e-10	-6.28958
Ezh2	0.917071	1.32817e-11	-6.92185
Thoc3	0.915715	5.89208e-16	-8.26207
Eif1ax	0.914989	0.00799339	-2.78274
Hpf1	0.914626	9.76654e-15	-7.90805
Ak6	0.914002	1.23377e-14	-7.87793
Yars	0.913544	4.13425e-15	-8.01772
Dmwd	0.913508	0.0148442	-2.56367
Rpp30	0.913465	2.09637e-13	-7.50399
Cit	0.913189	0.00190775	-3.24173
Dna2	0.912734	0.00129302	-3.35568
Emc8	0.910266	2.2134e-13	-7.49673
Mrpl34	0.910106	1.18842e-09	-6.23572
Hmgcr	0.90956	8.58704e-05	-4.06892
Chchd7	0.908921	2.0089e-11	-6.86158
Panx1	0.90798	1.00242e-07	-5.47726
Psmd6	0.907533	1.015e-13	-7.60154
Zbtb45	0.907058	9.54157e-05	-4.04281
Bard1	0.907012	0.00756829	-2.80144
Dph3	0.906672	1.71601e-06	-4.93247
Rbm12	0.906136	0.000230703	-3.82234
1110008F13Rik	0.906015	0.00932019	-2.72927
Il2ra	0.904973	4.68955e-07	-5.18849
Ccdc34	0.903595	3.36968e-15	-8.04371
Mpdu1	0.903014	1.62696e-14	-7.84196
Lsm6	0.902552	0.00530938	-2.91894
Racgap1	0.901842	9.33832e-13	-7.29929
Glmn	0.901703	8.03603e-05	-4.08538
Polrmt	0.901484	0.0100346	-2.70366
Chst12	0.898734	0.041216	-2.16163
Dhfr	0.898119	3.83096e-15	-8.02738
U2af1l4	0.897438	0.009679	-2.71635
Pebp1	0.896335	0.00135833	-3.34126
Mtx2	0.896327	2.21061e-16	-8.38196
Aurkb	0.895741	1.0876e-11	-6.95095
Ppih	0.895661	4.0873e-15	-8.01923
Cars	0.894132	2.66643e-12	-7.15188
Snu13	0.893867	0.0264928	2.34228
Mcph1	0.893495	0.0008236	-3.48352
Gtf3a	0.893486	4.38903e-13	-7.40305
Mrps18b	0.893379	6.60811e-14	-7.65902
Tmem199	0.892851	2.5e-10	-6.48203
Kntc1	0.892741	0.00753488	-2.80297
Ino80e	0.892545	1.47374e-13	-7.55181
Mrps24	0.892317	0.00665117	-2.84498
Ccar1	0.89228	4.12308e-15	-8.01811
Rbbp8	0.891434	2.90157e-08	-5.69965
Carm1	0.891407	4.78001e-14	-7.70194
Brip1	0.891322	0.0191808	-2.4676
Rad51	0.889881	1.68744e-13	-7.53354
Psmg1	0.889857	9.21978e-15	-7.91554
Pgd	0.889719	2.69147e-15	-8.07224
Ift57	0.889679	0.000217186	-3.83788
Elof1	0.88793	8.0155e-12	-6.99489
Eif4a3	0.88702	1.38945e-13	-7.55976
Gstt2	0.886563	8.04759e-10	-6.29829
Naa10	0.886357	1.30018e-10	-6.58297
Scyl3	0.886295	0.00811153	-2.77752
Rps28	0.886139	8.74337e-08	-5.50197
Trim27	0.885716	7.75075e-13	-7.32492
Cd44	0.885502	0.00419071	-2.99695
Armc6	0.885151	6.29795e-06	-4.66232
Ube2l3	0.885108	0.00185461	-3.25011
Mydgf	0.884427	5.10649e-13	-7.38219
Gatad1	0.883772	1.47841e-15	-8.14748
Mycbp	0.883477	3.9604e-15	-8.02315
Spns1	0.883417	0.000193479	-3.86712
Bola1	0.883129	2.0485e-16	-8.39121
Mcm6	0.883127	4.37297e-08	-5.62724
Dohh	0.882861	2.19693e-15	-8.09764
Mrps26	0.881957	5.2817e-11	-6.7186
Hadh	0.881428	7.06482e-09	-5.94267
Idh3b	0.881359	2.8203e-15	-8.06633
Uhrf1	0.881226	1.22502e-13	-7.57627
Tubgcp2	0.88071	0.000384039	-3.68978
S100a10	0.88061	2.02427e-11	-6.86035
Nup43	0.880082	1.47837e-14	-7.85432
Ndufs5	0.880064	2.29966e-07	-5.32392
Knop1	0.879222	7.87027e-15	-7.93589
Chchd2	0.878483	0.0409877	2.16446
Mrpl45	0.878185	7.78776e-17	-8.5086
Coa7	0.877655	2.971e-10	-6.45546
Tab2	0.877411	1.99741e-05	-4.40982
H1f0	0.877385	0.000667712	-3.54131
Rfc3	0.876934	1.30338e-14	-7.87085
Hmgcs1	0.876379	0.00229141	-3.18639
Aacs	0.876279	0.0227984	-2.40093
Lyrm9	0.876101	3.30628e-11	-6.788
Timm17a	0.875842	0.000406301	-3.67501
Dnajc15	0.875758	0.00410514	-3.00383
Sp3os	0.875413	0.0073897	-2.80975
Zmiz1	0.875229	0.0279232	-2.32111
Hist1h4d	0.874534	0.000213147	-3.84267
Ebna1bp2	0.874289	0.000122557	-3.98126
Suv39h2	0.874272	0.000321663	-3.73673
Hmgb3	0.874167	5.17195e-09	-5.99474
Ankrd13b	0.873648	0.021707	-2.42001
Rad50	0.873303	8.80222e-10	-6.2839
Prep	0.873294	4.94176e-10	-6.37544
Cenpn	0.872387	0.000176245	-3.89064
Snrpa1	0.872217	4.41772e-06	-4.73732
A130010J15Rik	0.871941	0.00544108	-2.91109
Mad2l1	0.871913	2.02952e-13	-7.50842
Eif4ebp2	0.869438	0.00757307	-2.80119
Piezo1	0.868907	1.32106e-05	-4.50164
A430005L14Rik	0.868761	1.99754e-15	-8.10967
Rfc4	0.868632	1.30718e-15	-8.16291
Hirip3	0.868101	3.53775e-15	-8.0376
Get4	0.868054	2.02065e-14	-7.81379
Ptdss2	0.867987	0.00150883	-3.31087
Unc119	0.867181	7.28562e-06	-4.63129
Smarcb1	0.865671	2.52062e-15	-8.0804
Rrm1	0.865004	3.2476e-12	-7.12414
Wdr12	0.864956	7.27508e-16	-8.23557
Ezr	0.86468	4.26493e-15	-8.01375
Rbm3	0.862689	0.00852241	2.7601
Tinf2	0.862323	5.85312e-07	-5.14543
Kif2c	0.862068	0.000683373	-3.53481
Cotl1	0.86185	1.82294e-05	-4.43046
Poldip2	0.8618	2.45657e-17	-8.64704
Cox19	0.860933	1.08771e-14	-7.89401
Bop1	0.860175	2.90971e-17	-8.62669
Timm50	0.859917	2.8203e-15	-8.06636
Rnaseh2c	0.859834	2.26512e-15	-8.09377
Isy1	0.858159	5.21676e-16	-8.27695
Wdr76	0.858086	1.2857e-06	-4.99033
Exosc8	0.857663	2.09812e-14	-7.809
Mrpl57	0.857292	6.10686e-09	-5.96702
Kif22	0.856845	2.5718e-09	-6.11017
Psma1	0.856814	5.75585e-07	-5.14879
Gnpda1	0.856609	0.000193273	-3.86743
Atic	0.856409	7.76246e-16	-8.22745
Rpl9	0.856255	0.0011253	-3.39525
Llph	0.856183	0.0181732	-2.48869
Sms	0.856126	2.40698e-08	-5.73251
Cox20	0.85597	2.0043e-14	-7.81491
3110009E18Rik	0.855899	0.00522213	-2.9248
Gspt1	0.855886	1.11011e-10	-6.60699
Cstf2	0.855758	5.09964e-14	-7.69333
Eif3d	0.855245	1.76613e-09	-6.1717
Traip	0.855151	5.21976e-05	-4.18828
Slc25a13	0.855016	0.000386167	-3.68833
Gemin5	0.854861	1.85058e-13	-7.52111
Ppil1	0.853532	2.22085e-13	-7.4962
Glrx5	0.852342	2.41142e-08	-5.73215
Ifi27	0.85229	7.01281e-14	-7.65104
Mtrf1l	0.852233	0.04594	-2.11457
Mpp6	0.852099	7.04807e-16	-8.23952
Arl6ip1	0.851943	6.13636e-07	-5.13603
Cenpv	0.851847	1.18826e-10	-6.59677
Egln1	0.851754	0.000106009	-4.01667
Rps19	0.851735	1.11895e-18	-9.00759
Mrpl27	0.85143	1.84843e-17	-8.68075
Ppib	0.851336	1.69411e-06	-4.93522
Ankrd26	0.851025	0.00406005	-3.00798
Cyb561d2	0.850877	8.0142e-11	-6.65601
Gtf2a1	0.850632	0.0125031	-2.62566
Manf	0.849956	0.00133744	-3.34585
Mtch2	0.849552	1.13903e-11	-6.94425
Ercc8	0.849535	0.000240861	-3.81138
Fdps	0.848872	1.00912e-07	-5.47604
Eif5b	0.848751	0.00174337	-3.26848
Rnf8	0.848385	1.20364e-06	-5.00358
Rbm15b	0.847983	1.05277e-06	-5.03028
Ftsj1	0.847855	1.01874e-05	-4.55866
Ptrh2	0.847575	4.56707e-14	-7.70796
Cmc1	0.847464	1.15747e-13	-7.58391
Rad51d	0.846331	0.000159823	-3.91548
Trappc1	0.846322	2.91834e-08	-5.69858
Prpf19	0.846018	2.23889e-14	-7.80056
Ehd4	0.845962	2.5872e-10	-6.47668
Srf	0.845776	1.84705e-11	-6.87383
Fxn	0.845103	1.88754e-16	-8.40122
Mre11a	0.845074	7.7475e-07	-5.09053
Sssca1	0.844564	2.75265e-11	-6.81511
Gne	0.843575	0.005454	-2.91025
Arl6ip4	0.843297	1.38114e-15	-8.15611
Psmd3	0.843081	3.32161e-15	-8.04557
Unc119b	0.842983	3.13454e-07	-5.2657
Hist1h2ag	0.842711	0.0148976	-2.56237
Acat2	0.84158	0.000491837	-3.62403
Hmmr	0.841532	1.92362e-08	-5.77118
Htra2	0.840997	9.37793e-15	-7.91337
Dnajc2	0.840926	9.7717e-08	-5.48195
Sf3b6	0.840905	1.96217e-09	-6.15473
Cryl1	0.840867	0.0136814	-2.59338
Poc1b	0.840755	0.0277687	-2.32325
Comt	0.840503	3.09353e-12	-7.13096
Polr2j	0.839879	2.35308e-10	-6.49138
Cd24a	0.839286	0.000257172	-3.79452
Pop1	0.839188	1.72445e-09	-6.17565
Stk39	0.83918	4.20697e-11	-6.75226
Urb2	0.838734	0.000919984	-3.4527
Incenp	0.838545	1.23587e-12	-7.26036
Vdac2	0.838348	0.000553469	-3.59218
Nefh	0.837816	5.68611e-12	-7.04422
Gm19585	0.837513	1.57494e-12	-7.22655
Vdac1	0.837281	1.41926e-11	-6.91228
Nuf2	0.837211	1.39795e-05	-4.48921
Atp5o	0.836935	0.0459459	-2.11429
Clns1a	0.83692	4.86286e-13	-7.38902
Hn1	0.836877	0.00545937	-2.90985
Nup62	0.836864	2.43007e-17	-8.64839
Sephs2	0.836714	2.39142e-16	-8.37223
Mtmr1	0.836535	0.00305837	-3.0974
Gins2	0.835429	3.22169e-17	-8.61436
Rnf25	0.835357	0.00800406	-2.78226
Hsp90b1	0.834958	0.00308611	-3.09468
Xpo5	0.834647	0.0208205	-2.43631
Lrba	0.834593	0.00134898	-3.34328
Cbx1	0.834318	4.30478e-16	-8.30064
Supt4a	0.834252	3.8703e-07	-5.22535
Tmem55a	0.834038	0.0218013	-2.41838
Akna	0.833961	1.63425e-05	-4.45489
Bnip1	0.833823	3.32198e-07	-5.25424
Nudt19	0.833379	7.25693e-17	-8.51711
Clta	0.83277	3.39522e-05	-4.2885
Ndufs7	0.832705	4.05982e-08	-5.64031
Batf	0.832463	1.65499e-14	-7.83972
Mrpl4	0.832288	1.99387e-18	-8.9413
Dnph1	0.830301	2.41183e-15	-8.08603
Ckap5	0.830064	2.80553e-05	-4.33237
Eif4g1	0.830012	2.22363e-10	-6.50012
Ftsj3	0.829815	4.8696e-15	-7.99699
Itga4	0.828946	0.00530806	-2.91907
Prelid2	0.828891	0.000180722	-3.88432
Ube2e3	0.828866	8.09248e-18	-8.77807
Rpl18a	0.828835	4.45306e-16	-8.29656
Ifi30	0.82872	4.26593e-07	-5.2067
Atmin	0.828459	0.000120521	-3.98546
Zfp938	0.82824	0.00245365	-3.16543
Nudcd2	0.82795	6.39786e-17	-8.53235
Slc35g1	0.827199	0.00496308	-2.94179
Trir	0.82712	3.50863e-07	-5.24382
Rdx	0.826914	9.079e-15	-7.91755
Ppm1g	0.826361	1.78247e-06	-4.92483
Pmf1	0.825958	2.85806e-16	-8.35068
Flna	0.825851	1.72537e-09	-6.17552
Fcho1	0.825271	1.89114e-08	-5.77414
Immt	0.824843	7.72494e-17	-8.50965
Snhg6	0.824805	1.42187e-08	-5.82328
Tipin	0.824601	1.33919e-06	-4.9821
Dek	0.823904	0.000980572	-3.43413
Taf3	0.82387	5.27864e-09	-5.99138
Hddc2	0.823618	2.6206e-13	-7.4738
Phf5a	0.823266	8.03228e-08	-5.51751
Glrx2	0.822872	6.3323e-16	-8.25305
Rpa3	0.822662	6.60339e-17	-8.52848
Psmb8	0.822459	0.046017	2.1135
Atxn7l3	0.822341	3.71599e-06	-4.77375
Pole3	0.82226	9.36738e-17	-8.48619
Fbxl6	0.822213	2.15016e-07	-5.3363
Lsm3	0.822143	1.68195e-07	-5.38198
Nfatc2	0.821544	0.00152831	-3.30692
Ndufb10	0.821477	1.17654e-07	-5.44771
Rtca	0.821444	3.26548e-16	-8.3344
Srrm2	0.821128	0.00025233	-3.79946
Rpl23a	0.819997	0.00405561	-3.00836
Ap1g1	0.819891	1.50632e-05	-4.47288
Trak1	0.819558	0.00116246	-3.38577
Ubac1	0.819506	8.57676e-14	-7.62406
Cep19	0.819386	0.000453797	-3.64571
Mrps34	0.819383	4.67711e-14	-7.70477
Msto1	0.819315	1.58132e-10	-6.55288
Mrps28	0.819189	3.12106e-18	-8.88948
Cd48	0.819059	1.19325e-16	-8.45676
Map7d1	0.818633	1.04322e-06	-5.03211
Ripk3	0.818519	2.52664e-08	-5.7241
Mrpl42	0.818495	0.000323413	-3.73523
Nolc1	0.81828	0.000107926	-4.01226
Dusp19	0.818135	2.1782e-05	-4.39
Nt5c2	0.818114	0.0114649	-2.65664
Chaf1a	0.81807	8.34315e-15	-7.92835
Cenpb	0.817889	1.30206e-08	-5.83849
Mcm3	0.817851	1.23615e-12	-7.26026
Ndufc2	0.817724	2.14693e-06	-4.88692
Rpn1	0.81737	1.83789e-18	-8.9506
Snf8	0.817337	3.25516e-15	-8.04824
Isoc1	0.816465	8.37268e-09	-5.91385
Dhx37	0.814526	0.000551271	-3.5934
Slbp	0.813987	1.9623e-10	-6.51943
Thop1	0.813851	1.88241e-17	-8.67851
Prelid3b	0.813821	2.28697e-11	-6.84239
Ngrn	0.813553	4.32838e-09	-6.02439
Ten1	0.811588	3.63276e-13	-7.42881
Eml4	0.810711	1.39249e-08	-5.8269
Aprt	0.810682	5.72598e-05	-4.16637
Cops5	0.810352	2.41218e-18	-8.91974
Agpat5	0.809978	1.82629e-17	-8.68223
Thoc7	0.809754	1.11702e-16	-8.46489
Sdhd	0.809679	1.06721e-14	-7.89648
Sf3b5	0.809282	2.41021e-05	-4.3671
Tmem14c	0.808767	3.04454e-13	-7.45317
Snapc5	0.808558	6.58571e-14	-7.6595
Nfyb	0.808386	1.42517e-12	-7.24044
Tex9	0.807979	0.0266953	-2.33889
Cdca2	0.807883	0.00268841	-3.13791
Txndc17	0.807724	8.25825e-12	-6.99067
Sec11c	0.807573	3.43768e-15	-8.04116
Gemin6	0.805973	2.15196e-17	-8.66276
Psmg4	0.805737	9.40049e-16	-8.2038
Exosc3	0.805695	9.66809e-18	-8.75705
Tmpo	0.805662	1.92554e-15	-8.11433
Mrpl1	0.805408	4.12652e-18	-8.8572
Ssna1	0.805246	3.94836e-17	-8.59008
Tpt1	0.804727	0.00124908	-3.36557
Snrpc	0.804333	3.75094e-12	-7.10363
Pwp1	0.804232	4.64801e-15	-8.00282
Rad51ap1	0.804081	6.25449e-11	-6.69343
Svil	0.802823	0.010941	-2.67345
Mrpl16	0.802556	2.43007e-17	-8.64842
Cyb5b	0.802247	3.04542e-12	-7.13326
Fkbp3	0.801774	1.51663e-05	-4.47137
Slc30a4	0.801698	0.0338466	-2.24297
Gtf2f2	0.801697	3.61374e-18	-8.87246
Eif4h	0.800445	1.22764e-09	-6.23055
Psmb2	0.800087	0.0197373	-2.45713
Nars	0.79997	1.53909e-13	-7.54587
Mtmr4	0.799552	0.0184061	-2.4835
Mgat1	0.799034	3.79784e-05	-4.26252
Edc4	0.798744	8.69868e-05	-4.06569
Pygo2	0.79874	0.000367258	-3.7015
Tssc4	0.798734	5.15012e-10	-6.36901
Mcm2	0.798098	1.27746e-17	-8.72431
Ydjc	0.798027	5.30375e-09	-5.99056
Gmps	0.797797	2.03933e-17	-8.66906
Rpl10	0.797796	2.02551e-13	-7.50873
Maz	0.797653	4.20892e-17	-8.58251
Ndufb5	0.797567	2.11557e-07	-5.33946
Ndufs6	0.797525	3.44617e-06	-4.78917
Slirp	0.797467	7.96751e-06	-4.61203
Ttll12	0.797017	1.06217e-10	-6.61361
Ywhab	0.79695	1.57281e-12	-7.22678
Mrps7	0.796435	2.34568e-13	-7.48883
Lman1	0.796223	1.17573e-15	-8.17632
Rer1	0.795527	2.20936e-11	-6.84749
Baz1a	0.7954	1.4612e-16	-8.43197
Cenps	0.795073	2.0485e-16	-8.39118
Runx2	0.794933	0.00424642	-2.99282
Pycard	0.794803	1.24524e-15	-8.16903
Cuta	0.794234	1.14038e-16	-8.46231
Grk2	0.794058	1.89416e-17	-8.67774
Tomm40	0.793719	0.000107227	-4.01384
Bub1	0.793678	0.000110587	-4.00638
Ola1	0.793573	1.89528e-18	-8.94708
Elf4	0.793501	5.34491e-05	-4.18268
Psmc6	0.793441	9.87634e-16	-8.19782
Psmg3	0.793199	2.68679e-18	-8.90731
Git1	0.793082	2.20532e-06	-4.88124
Mrps16	0.792621	7.54201e-11	-6.66515
Sdhb	0.792282	6.59919e-08	-5.55344
Uchl3	0.792265	8.82566e-09	-5.90491
Wdr5	0.791912	1.10022e-15	-8.18452
Orc6	0.791865	6.07718e-18	-8.8118
Casp4	0.791808	0.000501616	-3.6187
Mrps27	0.791364	5.27957e-07	-5.16558
Clpb	0.79081	9.82984e-10	-6.26619
Gga2	0.79061	0.000251702	-3.80012
Ubxn7	0.790498	0.0044448	-2.97771
Kif20b	0.790485	0.00544687	-2.91071
Rnf187	0.790475	7.42293e-14	-7.64335
Arhgef6	0.79047	3.0455e-06	-4.81487
Colgalt1	0.790204	7.34088e-11	-6.66925
Arpc5l	0.789856	3.39408e-10	-6.43451
Trim37	0.789783	0.000281527	-3.77118
Rac1	0.789405	2.68778e-06	-4.84099
Slc4a7	0.789387	0.000580208	-3.57926
Pmvk	0.78933	6.53362e-11	-6.68673
Cpsf2	0.788971	2.04195e-16	-8.39172
Coq7	0.788969	2.65321e-16	-8.35977
Ppa2	0.78887	1.19569e-12	-7.26489
Sc5d	0.78865	0.000466908	-3.63819
Polr2e	0.788344	4.73608e-12	-7.07031
Cdc34	0.787949	7.27621e-09	-5.93757
Smarca5	0.787632	1.20749e-13	-7.57828
Ptcra	0.787523	0.0368249	-2.20838
Herpud1	0.78701	5.83998e-10	-6.34922
Tbce	0.786965	0.000609456	-3.56602
Fkbp5	0.786663	9.18611e-14	-7.61492
Ppp2r1a	0.786528	8.39083e-18	-8.77376
Cebpz	0.786316	2.04325e-16	-8.39159
Mtbp	0.785427	0.00268889	-3.13781
Fignl1	0.785412	1.62316e-07	-5.38855
Nle1	0.785351	1.7885e-17	-8.68472
Fam98b	0.78522	2.16063e-11	-6.85072
Cenpm	0.784891	3.37996e-14	-7.74749
Recql4	0.784724	0.00749568	-2.80481
Bysl	0.783873	1.38759e-17	-8.71461
Cwc25	0.783813	0.000296112	-3.75824
Tnfrsf8	0.783395	0.00656126	-2.84947
Knstrn	0.782809	1.61634e-12	-7.22293
Cpt2	0.782113	0.0313802	-2.27441
Adck1	0.781848	0.0209599	-2.43379
Eloc	0.781779	0.000358466	-3.70838
Dstn	0.781671	2.64086e-08	-5.71646
Mrpl15	0.780246	7.28164e-12	-7.0087
Pnp	0.78015	7.5493e-16	-8.23094
Stk16	0.779998	8.40969e-16	-8.21754
Cct3	0.779691	0.00122651	-3.37069
Smc1a	0.779606	1.97221e-17	-8.67298
Alg5	0.779147	4.88439e-16	-8.28515
Ncapg	0.778996	1.17919e-06	-5.0077
Afg3l1	0.778832	4.84803e-16	-8.28614
Rbmx2	0.778719	1.02875e-12	-7.28584
Ldb1	0.778596	2.29304e-14	-7.79735
Ssb	0.777927	3.01621e-08	-5.69282
Syce2	0.777755	1.41503e-15	-8.15298
Wdr34	0.777663	8.17241e-05	-4.0812
Tsfm	0.777574	6.05325e-19	-9.07734
Ift27	0.777566	2.12013e-12	-7.18436
Aldh9a1	0.777384	5.86642e-10	-6.34848
Itpripl1	0.776875	0.00150745	-3.31118
Slc7a5	0.776757	2.25009e-16	-8.37972
Aurkaip1	0.776646	1.02756e-10	-6.61874
Sars	0.776369	1.3271e-18	-8.98787
Txnl4a	0.775788	1.65352e-11	-6.89008
Gsto1	0.775634	6.42429e-17	-8.53171
Gar1	0.775624	1.6527e-09	-6.18258
Lrrc40	0.775192	4.28107e-05	-4.23457
Ctu2	0.775017	1.32148e-12	-7.25086
Wdr89	0.774769	9.68437e-05	-4.03919
Rpf2	0.774262	3.07269e-17	-8.62012
Rps7	0.773359	6.44426e-08	-5.55772
Tufm	0.773133	2.87777e-19	-9.16187
Atp23	0.772778	1.22951e-07	-5.43961
Mrps22	0.772465	2.53384e-14	-7.78464
Rbbp7	0.772292	2.09197e-11	-6.85556
Tars	0.772231	6.10584e-18	-8.81121
Kif15	0.772117	3.62599e-05	-4.2733
Tnnt1	0.772091	0.0208747	-2.43532
Ckap2	0.771946	7.36149e-05	-4.10609
Tmem110	0.771859	1.84646e-05	-4.42761
Dhrs4	0.771783	1.44626e-06	-4.96676
Wrap53	0.771749	8.10576e-06	-4.60823
Mcm5	0.771697	5.28822e-13	-7.37735
Mcm7	0.771535	2.45834e-13	-7.48244
Idi1	0.771391	8.79829e-11	-6.64187
Fadd	0.771317	0.00143666	-3.32514
Mns1	0.771138	1.15027e-12	-7.27022
Reep4	0.770346	2.6105e-11	-6.82308
Idh3a	0.769931	2.30177e-18	-8.92499
Tsen54	0.76982	5.01876e-07	-5.17544
Polr2i	0.769036	3.87456e-18	-8.86446
B9d1	0.768996	0.0226467	-2.40342
Magoh	0.768992	1.60889e-11	-6.89411
Foxm1	0.768805	0.00618	-2.86916
Csnk2b	0.768718	1.03484e-12	-7.285
Naa35	0.768533	5.59667e-08	-5.58324
Ndufaf1	0.76851	1.3101e-08	-5.83742
Dnpep	0.76843	4.78515e-07	-5.18464
Cgrrf1	0.768402	0.0442364	-2.13156
Apmap	0.768332	0.000117601	-3.99155
Dhrs13	0.768263	0.000410684	-3.67213
Tyw1	0.767929	4.34942e-08	-5.62826
Ska3	0.767267	0.00785082	-2.78873
AI837181	0.767025	0.00606198	-2.87555
Ptrhd1	0.766787	1.55027e-16	-8.42494
Gtf2h2	0.766625	7.14498e-08	-5.53884
Utp14a	0.766567	2.79598e-16	-8.35343
Stau1	0.766553	0.000213644	-3.842
Smc6	0.766418	7.09892e-18	-8.79343
Ak3	0.765949	6.0995e-05	-4.15108
Nudt1	0.765612	2.59971e-13	-7.47495
Mcm3ap	0.76552	0.00051783	-3.61032
Mapre2	0.765453	1.26871e-09	-6.22517
Nup85	0.764827	2.23298e-17	-8.65838
Saal1	0.764609	9.88079e-07	-5.04268
Ppp1r14b	0.764187	0.00197323	-3.23156
Clic1	0.764095	1.17861e-07	-5.44735
Bsg	0.763979	0.000528236	-3.60497
Col4a3bp	0.763217	0.000348299	-3.71584
Elp2	0.762895	1.19214e-08	-5.85365
Mtfmt	0.762852	2.52263e-06	-4.85388
Crnkl1	0.762632	1.52491e-09	-6.19557
Rps19bp1	0.762533	6.87961e-17	-8.52341
Psmc4	0.762459	2.28883e-14	-7.79763
BC030867	0.761794	0.00680878	-2.83701
Ppat	0.761662	1.46214e-18	-8.97666
Wdr18	0.761609	8.38565e-18	-8.77389
Rpl3	0.761453	1.76225e-22	-9.9665
Uck2	0.76144	2.2477e-16	-8.3799
Maea	0.760684	7.29825e-15	-7.94555
Mrm2	0.760666	0.00946369	-2.72389
Ddx18	0.760308	3.51853e-10	-6.42891
Taco1	0.760197	0.0338448	-2.2431
Ehd3	0.760147	7.00254e-05	-4.11835
Hadhb	0.760055	4.18728e-14	-7.71937
Katnbl1	0.759439	0.000141376	-3.94623
4930579G24Rik	0.759197	0.00271843	-3.13414
Heatr3	0.759094	6.08818e-12	-7.03456
Txnl1	0.758426	3.18758e-11	-6.79345
Ska2	0.75818	3.78853e-05	-4.26316
Tex30	0.758018	2.8424e-18	-8.90076
Rfk	0.757735	3.02966e-18	-8.89302
AI662270	0.757323	1.29717e-11	-6.92524
Cstf3	0.75721	1.44099e-09	-6.20474
Wdr74	0.757058	3.69036e-17	-8.59828
Rwdd1	0.756981	8.38907e-06	-4.60082
Mkks	0.756943	4.43738e-14	-7.71178
Tmem160	0.756285	5.07029e-15	-7.99166
Mrpl46	0.756272	3.935e-19	-9.12638
Lap3	0.755207	8.54258e-20	-9.29822
A630001G21Rik	0.754896	0.00189496	-3.24374
Kpna3	0.754657	7.87332e-17	-8.50723
Mrps33	0.754603	2.26315e-08	-5.74321
Cfap20	0.754274	1.42639e-16	-8.43495
Arl16	0.754203	0.00427632	-2.99058
Dmac1	0.754148	1.49139e-19	-9.23603
Nubp1	0.753855	5.4049e-19	-9.09023
Phf10	0.753839	1.4532e-10	-6.56574
Tlnrd1	0.753699	0.0246161	-2.37071
Psma6	0.753697	1.17649e-07	-5.44776
Prmt5	0.753628	1.00821e-18	-9.01938
Adi1	0.753143	1.02809e-07	-5.47252
Pum3	0.752898	5.1696e-18	-8.83091
Pold1	0.752842	3.83576e-15	-8.02718
Spr	0.752831	1.48191e-17	-8.70681
Mrps5	0.752611	1.44473e-17	-8.70992
Ddx46	0.752479	2.93534e-18	-8.89689
Tmem238	0.752095	4.23454e-19	-9.11805
Kcmf1	0.7517	9.37741e-17	-8.48601
Higd1a	0.751693	0.000295142	-3.7591
Hspa9	0.751335	0.00629245	-2.86335
Gxylt1	0.750883	0.0142705	-2.57832
Nnt	0.750733	0.04594	-2.11462
Ostc	0.750492	9.89046e-14	-7.60508
Ptpn7	0.750382	3.49335e-17	-8.60486
Crtam	0.750207	4.29919e-05	-4.23358
Tada2a	0.750124	1.99209e-06	-4.90208
Psmd13	0.749893	1.21007e-18	-8.99844
Ndufs1	0.749473	9.62641e-12	-6.96868
Desi1	0.749212	3.19118e-16	-8.33722
Psen2	0.749164	4.09954e-05	-4.24479
Calm3	0.748611	1.39927e-10	-6.57173
Zdhhc12	0.748552	1.17821e-06	-5.00791
Picalm	0.748353	4.52073e-14	-7.70931
Tgs1	0.74763	8.08568e-11	-6.65466
Osbpl3	0.746997	0.0245405	-2.37201
Bub3	0.746983	3.02297e-18	-8.89333
Def6	0.746815	2.37784e-13	-7.487
Mms22l	0.746644	6.9272e-10	-6.32224
Dctn2	0.746198	2.03037e-13	-7.50832
Trappc5	0.746149	1.15036e-16	-8.46124
Rsl1d1	0.745945	9.8109e-07	-5.04409
Cbr4	0.745724	0.0162015	-2.53119
Mthfsd	0.745548	0.0052063	-2.92584
Pigf	0.745188	1.1669e-11	-6.94066
Ppig	0.744938	1.83903e-15	-8.12027
Rmnd5b	0.744767	1.1038e-08	-5.86687
Cnot9	0.744675	1.02077e-12	-7.28693
Lsm10	0.744619	9.44713e-13	-7.29768
Cenph	0.74458	2.03162e-13	-7.50819
Trap1	0.744299	4.00558e-16	-8.30945
Psma2	0.744097	0.041466	-2.15905
Mri1	0.744042	7.28426e-14	-7.64587
Edf1	0.743903	0.000941714	-3.44592
Grpel1	0.743774	1.56094e-15	-8.14065
Hat1	0.743742	3.83759e-17	-8.59357
Polr2f	0.74352	0.000133238	-3.9609
Topbp1	0.742862	4.79823e-18	-8.83962
Snrpd3	0.742795	0.00147688	-3.31724
Cwc15	0.742673	4.61412e-16	-8.29213
Ndufaf7	0.74263	7.05803e-08	-5.54116
Timeless	0.742578	8.84788e-10	-6.28301
Gm5914	0.741976	0.000288824	-3.76461
Taf12	0.74179	3.70979e-19	-9.13334
Zfp524	0.741523	5.71066e-05	-4.16716
Zwint	0.741337	2.88615e-18	-8.89883
Grsf1	0.740491	6.96799e-15	-7.95148
Mtdh	0.74021	2.69148e-15	-8.07219
Cisd3	0.74016	5.37983e-16	-8.27323
Fdx1l	0.740013	1.13508e-17	-8.73802
Lias	0.739843	4.88187e-13	-7.3884
Slc35c2	0.739454	3.64816e-17	-8.59966
Trp53bp1	0.738797	0.00825186	-2.77148
Abcc1	0.73859	0.00465064	-2.96296
Ppp1r15b	0.738289	1.88429e-09	-6.16128
Tsen15	0.738272	0.00149156	-3.31428
Atg5	0.738171	4.8219e-10	-6.37946
Ccdc32	0.737931	0.00870017	-2.75309
Wdyhv1	0.737557	3.70503e-05	-4.26835
Hspa4	0.737525	1.13065e-12	-7.27259
Dhrs7b	0.737404	1.18739e-10	-6.59693
Suclg1	0.737142	1.25531e-19	-9.25552
N4bp2	0.736933	0.00256449	-3.15225
Trub1	0.736851	2.08768e-05	-4.39971
Snx10	0.73685	0.0163301	-2.52831
Psmc1	0.736434	1.4496e-18	-8.97773
Ddx10	0.736067	1.98231e-16	-8.39536
Clpp	0.735924	1.272e-18	-8.99284
Pycrl	0.735876	6.32939e-18	-8.80683
Tcf19	0.735151	1.19892e-13	-7.5793
Eif2s1	0.735065	1.06739e-07	-5.46557
Mdc1	0.734353	0.00536086	-2.91578
Zbed4	0.7342	0.000864719	-3.46989
Pfn1	0.733928	9.98416e-10	-6.26372
Lsm4	0.73376	0.0414108	-2.15964
Mrpl37	0.733577	2.19265e-19	-9.19252
Gtf2h5	0.733504	8.95685e-15	-7.91933
Nans	0.733458	3.64929e-20	-9.39226
Cops3	0.733337	1.34531e-16	-8.44206
Cnih4	0.733129	2.11063e-19	-9.19675
Gpn2	0.733063	1.70035e-09	-6.17792
Kif2a	0.732919	5.27673e-10	-6.36524
Mrpl39	0.732791	9.15873e-14	-7.61535
Mrpl13	0.732786	9.86603e-20	-9.28204
Commd1	0.732683	5.41825e-19	-9.0899
Tmem267	0.732621	0.000964073	-3.4392
Orc3	0.732574	5.53414e-10	-6.35775
Gm17018	0.732571	2.78601e-18	-8.90311
Smdt1	0.732542	3.02726e-10	-6.45253
Tmem203	0.732017	0.02449	-2.37283
Esco2	0.731912	1.42956e-05	-4.48427
Cul1	0.731807	4.97766e-18	-8.83531
Banp	0.731746	0.000701884	-3.5276
Rhbdd3	0.731505	0.0494461	-2.08245
Cdca5	0.731368	2.05858e-11	-6.85791
Chtop	0.73132	3.33599e-20	-9.40191
Ampd2	0.731262	1.22741e-10	-6.59183
Dcun1d5	0.730893	5.78433e-10	-6.35082
Gusb	0.730575	1.00224e-13	-7.60327
Gpi1	0.730533	2.97768e-11	-6.80349
Mrpl28	0.730454	1.18455e-17	-8.73303
Ndufb9	0.730241	2.94959e-05	-4.32081
Virma	0.73	1.60592e-06	-4.9458
Gtse1	0.729504	2.97842e-05	-4.31862
Enoph1	0.729368	1.48567e-12	-7.2347
Synrg	0.729316	0.000565021	-3.58642
Fdx1	0.729048	9.34314e-09	-5.8952
Cdca4	0.728685	1.12336e-16	-8.46417
Fbl	0.728491	0.00496924	-2.94131
Golga3	0.728453	7.13501e-12	-7.01168
Lsm12	0.728077	6.37763e-18	-8.80586
Gnb2	0.727899	9.19541e-14	-7.61474
Ptges3	0.727848	5.4327e-10	-6.36068
Akt1	0.727813	4.38633e-20	-9.3721
Cdc42se1	0.727687	2.79289e-20	-9.42135
Eif2b1	0.727549	2.36926e-19	-9.18373
Nsl1	0.727532	0.015445	-2.54902
Cwf19l2	0.726925	0.00691162	-2.83217
Akap1	0.726394	0.000143762	-3.94213
Mtor	0.726392	0.000144385	-3.94095
Map3k7	0.726302	7.69733e-06	-4.61955
Cox7b	0.72624	0.00303758	-3.09967
2310061I04Rik	0.726026	6.71716e-11	-6.68263
Zwilch	0.72592	0.000440061	-3.65383
Mindy3	0.725919	1.47695e-13	-7.55148
Leo1	0.72573	5.63712e-09	-5.98042
Rnf26	0.72505	3.583e-07	-5.23982
Cdk12	0.724862	3.39184e-11	-6.78418
mt-Co2	0.724621	1.59391e-07	-5.39187
Mars	0.724498	1.53425e-18	-8.97105
Dffa	0.724482	0.00102054	-3.42304
Phrf1	0.724352	6.15518e-08	-5.56607
Rtn3	0.724275	8.60905e-20	-9.29733
Arhgdia	0.724148	0.000482872	-3.62892
Dhps	0.723893	7.07045e-18	-8.79394
Canx	0.723892	1.92097e-13	-7.51604
Usp14	0.723875	2.33295e-15	-8.09013
Commd5	0.723397	3.05467e-06	-4.81419
Ilf3	0.723264	3.11815e-13	-7.44983
Rbmx	0.723081	1.45762e-06	-4.96516
Rilpl2	0.722999	4.28763e-18	-8.85269
Npepps	0.722888	2.97715e-06	-4.81984
Pold2	0.722773	6.06412e-20	-9.33608
Brd9	0.722317	5.80885e-10	-6.35009
Top1	0.72187	2.30919e-08	-5.73967
Rars	0.721601	4.69517e-19	-9.10615
Cdk2ap1	0.721375	2.12917e-18	-8.93386
Nudt2	0.72137	1.53139e-06	-4.95535
Cdc6	0.721349	8.99887e-14	-7.61772
3830406C13Rik	0.721157	5.52599e-05	-4.17483
Dcakd	0.721074	6.44129e-06	-4.65756
Timm10b	0.721023	2.10545e-18	-8.93516
Dynll2	0.721003	2.84216e-15	-8.06534
Pdxdc1	0.720935	9.15119e-05	-4.05313
Psmc3	0.720637	2.90789e-17	-8.62682
Traf7	0.720619	3.77482e-15	-8.02934
Anp32e	0.720518	2.39067e-12	-7.16735
Rad54l	0.720314	1.69411e-06	-4.9352
Hopx	0.720297	4.55109e-06	-4.73085
Mrpl22	0.720284	1.48877e-19	-9.23629
Mrpl47	0.720147	3.07007e-15	-8.05571
Rpp21	0.720141	1.25114e-20	-9.51031
Tmem147	0.720071	2.85042e-18	-8.90033
Xpo7	0.719988	4.42242e-10	-6.39291
Cdv3	0.719718	3.32449e-06	-4.79668
Cops4	0.719681	8.03069e-21	-9.5592
Mettl1	0.719548	4.3793e-19	-9.11403
Upf3b	0.719533	3.00253e-16	-8.34459
Nsun2	0.719531	1.85473e-11	-6.87319
Hjurp	0.719497	4.55993e-08	-5.61975
Rfc2	0.719318	9.51598e-19	-9.02608
Ufsp2	0.719224	2.75536e-08	-5.70902
Pdcd2	0.71906	2.70393e-17	-8.63558
Gtf3c6	0.718962	5.87109e-17	-8.54267
Txnrd2	0.718942	2.02034e-05	-4.40717
Dtd1	0.718755	8.90535e-17	-8.49217
Ofd1	0.718571	0.0365515	-2.21151
Mrpl21	0.718107	5.31533e-18	-8.82762
Trappc12	0.71782	0.00487957	-2.94719
Rmnd1	0.717663	0.00827319	-2.77059
Mcm4	0.717478	2.99338e-20	-9.41386
Zdhhc16	0.717294	5.80186e-10	-6.35032
Tpm4	0.717031	4.02865e-19	-9.12371
Baz1b	0.717018	4.00109e-17	-8.5885
Brca1	0.716471	0.00508184	-2.93356
Nop14	0.716346	8.71551e-19	-9.03607
Slc35b1	0.716336	1.2689e-16	-8.44937
Tpd52l2	0.716209	1.72992e-17	-8.68862
Sec61b	0.715856	0.0190131	-2.47165
Smarcc1	0.715592	3.47431e-19	-9.14062
Eif3c	0.715589	4.22691e-09	-6.02832
Dpy30	0.715332	1.04412e-13	-7.59764
Ndufa5	0.715218	1.24562e-11	-6.9312
Sit1	0.715202	0.0190599	-2.46997
Scd2	0.71514	1.36044e-06	-4.97897
Atm	0.71506	0.00404914	-3.0089
Pfdn6	0.714934	1.02124e-14	-7.90226
Timm44	0.714925	2.31967e-19	-9.1862
Ptpa	0.714697	3.19942e-20	-9.40645
Tmem126a	0.714448	5.48834e-20	-9.34739
Zfx	0.714446	0.00450096	-2.97371
Mettl14	0.714052	0.0013319	-3.3471
Klhl2	0.713783	0.0277388	-2.32371
Dlgap5	0.713325	2.69197e-05	-4.3419
Ndufc1	0.713305	1.17337e-09	-6.23776
Iqgap1	0.713232	1.4528e-17	-8.70923
Stk19	0.713217	2.24173e-13	-7.49492
1810024B03Rik	0.712965	0.00227284	-3.18894
Rnf126	0.712905	2.76057e-17	-8.63293
Gmds	0.712813	4.16784e-07	-5.21124
Rrp8	0.712699	8.15955e-18	-8.77702
Pomp	0.71262	0.00182536	-3.25477
Dbf4	0.71226	5.88744e-13	-7.36262
Dusp12	0.712019	2.6157e-07	-5.29972
Nup37	0.712006	2.34797e-16	-8.37455
Orc1	0.711384	4.71551e-06	-4.72334
Thap7	0.710944	3.4212e-13	-7.43712
Fam111a	0.71088	2.99664e-17	-8.6231
Exosc5	0.710776	2.55246e-21	-9.68376
Fkbp2	0.71075	3.03156e-20	-9.41246
Slmap	0.710597	1.91593e-06	-4.91008
Ppp1r8	0.710437	2.42921e-17	-8.64855
Rbm27	0.710211	1.14901e-18	-9.00455
Sbds	0.710075	6.73812e-18	-8.79952
Sf3b2	0.709943	1.60968e-13	-7.53989
Eif3l	0.709871	1.43069e-14	-7.85857
Aim2	0.709763	1.41497e-05	-4.48658
Uqcrb	0.709454	0.00892268	-2.7443
Ndufa9	0.709396	3.17515e-18	-8.88739
Tbl1xr1	0.709264	1.72597e-10	-6.5394
Ddx27	0.708727	4.3793e-19	-9.11403
Abhd14a	0.708702	4.75958e-11	-6.73407
1110059G10Rik	0.708451	7.85033e-06	-4.61524
Polr2c	0.708173	1.01757e-15	-8.19412
Gpx1	0.70771	0.00417043	-2.99848
Slamf6	0.707671	9.44126e-06	-4.57527
Tgfb1	0.707663	2.58534e-20	-9.43001
Ube2a	0.70766	1.14875e-19	-9.26513
Dcaf10	0.70762	0.00795456	-2.78437
Cand1	0.707414	1.16337e-15	-8.17764
Ric8a	0.707049	1.50904e-07	-5.4019
mt-Nd3	0.706942	7.16426e-05	-4.11277
Mrps18a	0.706896	1.74396e-19	-9.21848
Prdx2	0.706795	6.20158e-17	-8.53612
Rnf219	0.706582	0.0113597	-2.65984
Plrg1	0.706467	9.77603e-09	-5.88746
Zcchc4	0.706188	0.0245587	-2.37163
Gnl3	0.705882	1.94035e-14	-7.81914
Fau	0.70538	6.53036e-21	-9.58175
U2surp	0.704657	1.4447e-21	-9.74411
Ddx31	0.70457	0.000103115	-4.02355
Stap1	0.704548	2.92566e-05	-4.32269
Rnpep	0.704537	7.02085e-08	-5.54212
Smndc1	0.704107	1.35909e-18	-8.98507
Slc7a1	0.703827	2.32718e-12	-7.17117
Smc4	0.703531	5.45957e-14	-7.68436
Mrps17	0.703523	2.87926e-20	-9.41801
E130309D02Rik	0.703383	6.85132e-17	-8.52399
Abcf2	0.703134	2.25617e-20	-9.44555
Rbmxl1	0.703128	8.38657e-16	-8.21797
S100pbp	0.703071	0.00865357	-2.7549
Noc4l	0.702988	3.08833e-20	-9.41037
Tbcb	0.702816	1.16043e-18	-9.00341
2610524H06Rik	0.702593	4.24734e-05	-4.23648
Gpatch4	0.702486	4.11792e-20	-9.37911
1110065P20Rik	0.702204	1.22502e-13	-7.57629
Ncaph	0.702189	5.99505e-07	-5.14054
Cdk6	0.701862	1.12705e-17	-8.73894
Arfip1	0.701731	0.000810394	-3.48808
Ube2o	0.701528	0.000957458	-3.44111
Msrb1	0.701115	3.30723e-13	-7.44178
Psmd8	0.701053	6.06705e-15	-7.96901
Mrpl17	0.700882	3.80182e-14	-7.73206
Rif1	0.700788	3.10649e-14	-7.7584
Aldh18a1	0.700552	5.27162e-12	-7.05502
Msh6	0.700367	5.60638e-06	-4.68668
Cbx3	0.700216	1.32641e-09	-6.21807
Nbn	0.70019	1.16145e-05	-4.52989
Emc7	0.700181	4.20118e-20	-9.37679
Mkl1	0.700076	0.042525	-2.14884
Gss	0.699921	0.00620096	-2.86804
Tpr	0.699802	1.73104e-16	-8.41159
Reep5	0.6996	2.50391e-20	-9.43358
Med11	0.699558	4.65189e-14	-7.70551
Anapc2	0.699523	2.53785e-05	-4.35528
Rbm8a	0.699279	0.000379238	-3.69312
Rwdd4a	0.69901	6.84414e-19	-9.06371
Ufc1	0.699001	5.59999e-21	-9.59821
Scfd2	0.69886	0.0175571	-2.50128
Cd47	0.698762	1.34707e-10	-6.57756
Rapgef1	0.698326	6.31172e-13	-7.35292
Ddx49	0.698298	2.54815e-19	-9.17538
Fmc1	0.698274	1.90453e-20	-9.4642
Mrps35	0.698268	1.77193e-15	-8.12483
Eef2kmt	0.697922	1.50506e-07	-5.40246
Thy1	0.697902	0.0228205	-2.40052
Ruvbl2	0.697482	7.10522e-19	-9.0593
Acsf3	0.697153	0.0312847	-2.27569
Mrps25	0.696969	7.38671e-21	-9.5682
Dot1l	0.696858	2.14082e-09	-6.14034
Trim59	0.696529	8.23963e-10	-6.29455
Lzic	0.696412	1.76682e-13	-7.52735
Nop56	0.696161	1.0639e-08	-5.87306
Hdac1	0.695883	1.2785e-19	-9.25343
Bcor	0.695758	0.00128516	-3.35742
Ube2m	0.695717	4.27533e-09	-6.02643
Esf1	0.695648	4.66688e-20	-9.36535
Aimp1	0.695633	3.60178e-16	-8.32242
Psma3	0.695615	0.000424421	-3.66339
Nelfa	0.69552	1.28891e-10	-6.58439
Trmt61a	0.6954	4.94817e-14	-7.69733
Nudt5	0.695045	2.64022e-21	-9.67983
Foxj3	0.695021	0.002703	-3.13615
Dolpp1	0.69488	0.0442599	-2.13106
Farsb	0.69473	2.36926e-19	-9.18376
Ilkap	0.694597	1.39773e-21	-9.74763
Vma21	0.694594	4.09551e-19	-9.1218
Dnaja2	0.694522	1.2029e-16	-8.45577
Cnpy2	0.694408	7.45167e-20	-9.31348
Nsa2	0.694315	1.25063e-11	-6.93059
Klhdc4	0.694145	4.9112e-15	-7.99579
Ddb1	0.694086	8.28502e-20	-9.30181
Mtg1	0.694082	5.87404e-07	-5.14472
Pdcd2l	0.694071	7.80291e-10	-6.30321
Cdc26	0.694026	9.54228e-20	-9.28584
Ddx39b	0.69398	1.78027e-12	-7.20915
Mrps11	0.693746	2.48036e-21	-9.68676
E2f4	0.693713	8.03311e-17	-8.50468
Pus3	0.693624	0.000320032	-3.73806
Ckap2l	0.693057	6.7349e-05	-4.12754
Ggh	0.693008	0.00429105	-2.98933
Preb	0.69297	3.49445e-18	-8.87643
Krr1	0.692935	5.45102e-13	-7.37317
Dpp3	0.692885	9.63912e-17	-8.48264
Ndufaf2	0.692777	3.08833e-20	-9.41042
Zfp35	0.692685	0.04594	-2.11485
Arl1	0.692649	1.98618e-20	-9.45939
Dcaf13	0.692367	7.22097e-18	-8.79134
Cyb5r1	0.692067	0.00101334	-3.42516
Nvl	0.691827	3.66175e-12	-7.10704
Fnta	0.691699	2.88908e-13	-7.4604
Il2rb	0.691556	1.86214e-19	-9.21112
Bms1	0.691509	9.54061e-18	-8.7586
Ada	0.691305	1.82105e-06	-4.92042
Kctd20	0.691215	6.70028e-07	-5.11904
Hars	0.691169	3.46388e-21	-9.65041
Ecd	0.691092	3.22008e-15	-8.04967
Itpa	0.690784	5.6112e-20	-9.34484
Dis3	0.690588	1.43408e-12	-7.23955
Creb1	0.689899	3.64226e-06	-4.77783
Dcps	0.689493	4.75357e-20	-9.36334
Fen1	0.689386	5.28707e-19	-9.09275
Glrx3	0.689154	1.04046e-14	-7.89979
1810037I17Rik	0.689008	3.78495e-08	-5.65272
Gpkow	0.688845	0.0114191	-2.65804
Dpp9	0.688821	3.77034e-10	-6.41826
Snx5	0.688762	2.90878e-06	-4.82461
Gdi2	0.688501	8.72117e-15	-7.92275
1110059E24Rik	0.688477	2.66633e-13	-7.47143
Prrc2c	0.68824	1.96921e-20	-9.46035
Chsy1	0.688031	1.73524e-07	-5.37615
Sco2	0.687932	3.00819e-13	-7.4548
Abcb8	0.687741	0.000951679	-3.44284
Med27	0.687633	8.37122e-07	-5.07522
Ctps	0.687575	1.18345e-20	-9.51663
Ccdc6	0.687572	3.05339e-06	-4.81431
Thrap3	0.687548	4.35654e-21	-9.62534
Dhx15	0.687368	4.256e-19	-9.11744
Spn	0.687206	6.15931e-16	-8.25657
Parp1	0.687195	3.62091e-18	-8.87218
Bud31	0.6871	3.73827e-19	-9.13245
Elovl1	0.687033	8.8364e-18	-8.76765
Ap3s1	0.687017	4.99508e-20	-9.35776
Atg101	0.686946	2.65651e-11	-6.82048
Yars2	0.686881	1.51799e-14	-7.8509
Med31	0.686764	8.96296e-06	-4.58658
Ndufa3	0.686556	6.87465e-06	-4.64365
Gcc2	0.686513	3.06571e-06	-4.81342
Gemin2	0.686499	1.87937e-10	-6.52625
Urod	0.686488	1.53966e-05	-4.46806
Ywhaq	0.686331	3.05507e-14	-7.76056
Dap3	0.686206	1.06359e-20	-9.5285
Pdha1	0.68614	1.65144e-20	-9.48002
Hmox2	0.685508	8.84133e-18	-8.7675
Acsl5	0.685232	3.99034e-21	-9.6352
Rrp12	0.685221	9.85015e-13	-7.29187
Ctcf	0.685108	2.60884e-20	-9.42899
Usp1	0.685087	9.64645e-21	-9.53908
Ubash3a	0.685034	3.97697e-09	-6.03838
Sil1	0.684958	0.0036244	-3.04423
Scyl1	0.684789	3.18719e-07	-5.26247
Sod2	0.684671	1.90974e-20	-9.46384
Lsm8	0.684366	1.31467e-20	-9.50501
Mrps12	0.684349	1.73069e-16	-8.41167
Ccdc58	0.684034	4.72312e-21	-9.61658
Ccdc102a	0.683583	0.0226343	-2.40368
Dicer1	0.683552	3.18362e-06	-4.8057
Gm47283	0.683049	8.06239e-18	-8.7786
Htatsf1	0.68286	1.06369e-17	-8.74564
Acaa2	0.682825	1.85839e-06	-4.91614
Otub1	0.682515	6.68026e-13	-7.34514
Srp72	0.682384	2.62844e-21	-9.68037
Ipo11	0.682303	9.38267e-07	-5.05288
Lsm5	0.682302	2.00049e-10	-6.51645
Sltm	0.682225	7.90705e-22	-9.80844
Mrpl33	0.682126	6.77899e-06	-4.64663
Ccdc51	0.682035	0.0299917	-2.29253
Cops6	0.681818	5.04101e-21	-9.60949
Tysnd1	0.681759	1.98233e-07	-5.35146
Arpc4	0.681637	4.03852e-20	-9.3813
Uimc1	0.68158	7.92741e-10	-6.30071
Mphosph8	0.681559	1.48402e-19	-9.2367
Crip1	0.681533	5.98968e-13	-7.36028
Ndufs4	0.681479	1.16311e-21	-9.76707
Ctse	0.681411	0.0288972	-2.30748
Ntpcr	0.681333	1.53215e-09	-6.19478
Ahcy	0.681255	1.26296e-11	-6.92912
Gpn1	0.681093	3.25259e-13	-7.44407
1810022K09Rik	0.680992	6.09627e-17	-8.53821
Fbxo45	0.680519	3.92958e-05	-4.25467
Nol8	0.680493	3.09156e-13	-7.45105
Nr3c1	0.680413	0.00174749	-3.26771
Hnrnpa0	0.680382	4.40223e-12	-7.0808
U2af2	0.680373	5.86708e-16	-8.26268
Ss18l2	0.68013	2.07645e-19	-9.19863
Cdc37	0.679976	6.06698e-15	-7.96906
Coa3	0.67987	8.51126e-22	-9.80052
Nomo1	0.679803	4.27809e-13	-7.40654
1700025G04Rik	0.679435	0.0267075	-2.33866
Slc25a37	0.679192	8.78338e-05	-4.06329
Ksr1	0.678846	2.43751e-06	-4.86081
Rab1	0.678383	5.74457e-21	-9.59535
Ung	0.678297	2.44426e-20	-9.43648
Prpf3	0.67815	2.85429e-09	-6.09295
Slc39a6	0.678043	3.97965e-06	-4.75941
Dpy19l1	0.677714	4.95901e-05	-4.20043
Mrpl35	0.677704	3.40545e-19	-9.14292
Med29	0.677563	1.04295e-17	-8.74821
Pmm2	0.677547	3.94948e-08	-5.64523
Pdcd11	0.677384	4.41565e-17	-8.57683
Tsn	0.677223	2.94129e-19	-9.15945
Ccdc82	0.677178	0.0379799	-2.19566
Ppp2ca	0.677042	4.46069e-17	-8.57561
Rtf1	0.676915	5.61115e-21	-9.59793
1810030O07Rik	0.676812	5.83236e-06	-4.67845
Ube2j1	0.6767	1.82629e-17	-8.68218
Atp6v1a	0.6766	4.95516e-12	-7.06376
Pdia6	0.676424	9.53148e-20	-9.2861
2010111I01Rik	0.676357	1.38523e-15	-8.15568
Mrps15	0.676303	2.63668e-19	-9.17163
Aimp2	0.67618	1.50415e-20	-9.49034
Nkap	0.676163	3.46438e-09	-6.06131
Sys1	0.676062	3.86447e-22	-9.88423
Ssbp4	0.675718	5.07434e-20	-9.35603
Cfap36	0.675657	1.07406e-06	-5.02618
Mrps18c	0.675568	3.13551e-20	-9.40864
Ccz1	0.675404	5.37423e-20	-9.34989
C1galt1	0.675398	3.90571e-05	-4.25612
Gng5	0.675247	0.0043663	-2.98337
Dapp1	0.674973	3.21259e-06	-4.80372
Nfyc	0.674831	2.49076e-15	-8.08195
Zc3hc1	0.67479	1.63426e-10	-6.54778
Abracl	0.674765	1.18808e-16	-8.45732
Zfp639	0.674405	3.50571e-12	-7.11323
Hsd17b4	0.674386	0.00750398	-2.8044
Tardbp	0.674048	5.40448e-20	-9.34923
Atox1	0.67398	1.27275e-16	-8.44896
Odc1	0.673901	0.000220919	-3.8336
Brd8	0.673723	7.75395e-10	-6.30423
D230025D16Rik	0.673491	0.0135382	-2.59705
Wars	0.673246	3.4511e-16	-8.32775
Cptp	0.673183	0.000232767	-3.82009
Ndufa2	0.673173	0.000360981	-3.70624
Gsr	0.673024	1.07629e-20	-9.52705
Edem2	0.673015	5.44169e-11	-6.71412
Gtf2h4	0.672838	5.63513e-11	-6.70887
Aars	0.672673	7.92072e-16	-8.22487
Rnf181	0.67223	1.81161e-05	-4.43194
Ptch1	0.671884	0.0426541	-2.147
Nkiras2	0.671787	2.01428e-05	-4.40791
Nol7	0.671699	4.52604e-11	-6.74156
Tkt	0.671679	9.32706e-16	-8.2048
Mical1	0.671676	0.00107025	-3.40967
Atad3a	0.6715	3.47996e-22	-9.89531
Sae1	0.671349	9.88296e-22	-9.78444
Pnkd	0.671151	8.39414e-19	-9.04043
Ndufb4	0.671039	3.54959e-16	-8.32426
Bicdl1	0.670865	0.00488039	-2.94709
D8Ertd738e	0.670745	9.08218e-06	-4.5836
Pex7	0.670717	4.522e-09	-6.01701
Dido1	0.670715	0.000144075	-3.94151
Ipo5	0.670507	3.52299e-20	-9.3961
Blvra	0.670337	1.37697e-16	-8.43918
Ap2s1	0.669938	4.88691e-19	-9.10167
Zbtb32	0.669915	1.27998e-17	-8.72403
Prkcsh	0.669878	5.43358e-21	-9.60139
Sin3b	0.669754	3.86301e-19	-9.1287
Uqcrc1	0.668988	8.79671e-14	-7.6207
Rnh1	0.668988	3.16258e-18	-8.88795
Ndc1	0.668917	1.49011e-07	-5.4043
Zranb2	0.668899	7.78113e-22	-9.81022
Arhgap1	0.668881	6.00866e-05	-4.15483
Specc1l	0.668773	0.00717152	-2.81984
Fbxo34	0.668741	0.041118	-2.1628
Hnrnpd	0.668372	2.20921e-14	-7.80229
Dhx8	0.66829	1.55155e-06	-4.95268
Herc2	0.668152	0.0169213	-2.51522
Ube2e1	0.667955	3.69395e-22	-9.88892
Nup160	0.667909	3.991e-05	-4.25098
Eif3g	0.667877	6.62081e-09	-5.95347
Slc35a1	0.667803	0.000428389	-3.66087
Ccdc59	0.667588	1.68178e-22	-9.97192
Acer3	0.667412	0.0086186	-2.75627
Sap130	0.66729	0.00378502	-3.03027
Iars	0.666795	7.72494e-17	-8.5096
Hras	0.66675	1.90984e-20	-9.46377
Hbs1l	0.666713	5.13911e-11	-6.72268
Vps50	0.666649	0.00369072	-3.03853
Agpat4	0.666619	4.53122e-06	-4.73187
Myd88	0.666422	6.28669e-17	-8.53449
Eif1ad	0.666273	1.11423e-20	-9.52331
Taf11	0.666146	1.43955e-19	-9.24009
Wdr75	0.666018	9.49815e-18	-8.75917
Ndufa8	0.665877	6.63921e-19	-9.06715
Gin1	0.665747	0.00466724	-2.96182
Gatc	0.66573	0.000276047	-3.77617
Mtmr9	0.66553	0.0147954	-2.56492
Nhlrc2	0.665489	0.00512036	-2.93117
Metrn	0.665476	7.52469e-11	-6.66554
Denr	0.665333	3.24957e-14	-7.75254
Phpt1	0.665312	1.93648e-11	-6.86695
Mplkip	0.665269	3.64975e-18	-8.87124
Ebp	0.665149	3.591e-16	-8.32283
Dera	0.665143	2.98054e-15	-8.05943
Cyfip2	0.665129	2.69151e-18	-8.90706
Selenoi	0.665015	4.00375e-06	-4.75806
Atp2a2	0.664499	8.49898e-20	-9.29883
Kmt5a	0.664249	4.5221e-22	-9.86772
Btbd19	0.66424	0.000193188	-3.86758
Ice1	0.663824	0.00784649	-2.78896
Nsmce4a	0.663824	1.24879e-21	-9.75978
Ugcg	0.663702	1.58033e-14	-7.84576
Rbm17	0.663338	6.98982e-16	-8.24057
Hnrnpdl	0.663318	2.43289e-10	-6.48631
Eme1	0.663069	0.005056	-2.93525
2022-09-11	0.663028	2.18499e-16	-8.38344
Prpf4b	0.662999	4.57222e-19	-9.10916
Srsf11	0.662774	9.61554e-12	-6.96888
Fra10ac1	0.662749	9.5203e-08	-5.48669
Nemf	0.662666	3.93715e-17	-8.59046
Utp3	0.662625	3.10054e-21	-9.66254
Tcof1	0.662597	1.13667e-16	-8.46275
Uba2	0.662523	1.22338e-20	-9.51294
Rin3	0.662495	0.00243212	-3.16833
Cs	0.662466	2.10618e-20	-9.45297
Txn2	0.661826	9.41726e-07	-5.05208
Zc3h4	0.66176	1.03249e-05	-4.55575
Tmem161a	0.661735	3.89311e-06	-4.76402
Dhx33	0.661609	5.30387e-05	-4.18456
Ppip5k2	0.661489	0.00239541	-3.17299
Sdf2l1	0.66143	7.79671e-20	-9.30854
Erg28	0.66142	1.46419e-20	-9.49322
Them6	0.661351	2.78257e-20	-9.42181
Twf1	0.661304	1.24639e-05	-4.51443
Dcaf15	0.661285	5.77792e-08	-5.57731
Ltv1	0.66125	1.67964e-20	-9.47811
Rp9	0.661148	3.04361e-19	-9.1555
Spc25	0.661114	1.36672e-07	-5.42012
Mrpl49	0.661042	6.06898e-20	-9.33593
Ints8	0.660953	6.54658e-06	-4.65404
Gpd2	0.66091	5.60715e-11	-6.70966
Ap1s3	0.660654	2.60141e-05	-4.34972
Mettl16	0.66056	2.55258e-20	-9.43149
Wdhd1	0.660471	2.08661e-09	-6.14454
Pdcd6	0.660085	1.06705e-20	-9.52802
Haus5	0.660078	7.62182e-06	-4.62164
Ccne2	0.659878	1.7805e-08	-5.78446
Gins4	0.659847	2.36707e-19	-9.18396
Psmd12	0.659842	2.20715e-21	-9.69899
Pmpcb	0.659597	1.37692e-14	-7.86357
Prkar2a	0.659562	4.5227e-10	-6.3894
Dnajc25	0.659448	1.7928e-05	-4.43423
Otulin	0.659334	2.66135e-19	-9.17043
Gtpbp4	0.659322	2.35778e-20	-9.44059
Nxt1	0.659212	1.27236e-21	-9.75756
Psmc2	0.659027	3.29281e-22	-9.9011
Znrd1	0.65899	7.20801e-21	-9.5711
Ift22	0.658913	0.00175335	-3.26667
Mgme1	0.658867	0.015445	-2.54902
Rbm14	0.658489	8.38831e-16	-8.21789
Lcmt1	0.658438	2.19038e-06	-4.88267
Ylpm1	0.657931	1.28595e-08	-5.84079
Plec	0.65792	0.032451	-2.26076
Mtfr1	0.657793	1.6546e-10	-6.54585
Exoc3	0.657766	4.08349e-08	-5.63927
Thyn1	0.657515	1.91225e-15	-8.11527
Nubp2	0.657385	7.40693e-22	-9.81552
Mybbp1a	0.657355	1.31036e-14	-7.87001
Etf1	0.657304	1.85353e-13	-7.52086
Gde1	0.657203	1.75361e-21	-9.72322
Sipa1l1	0.657086	0.00151298	-3.31006
Drg1	0.657055	3.42455e-24	-10.3698
Rnf7	0.656927	1.374e-17	-8.71578
Polr3h	0.656906	4.29613e-18	-8.85241
Vasp	0.656845	1.14685e-17	-8.7368
Cul5	0.656827	4.8404e-12	-7.06717
Ruvbl1	0.656529	5.35875e-21	-9.60297
Stard3nl	0.656406	5.10325e-09	-5.99696
Exosc4	0.656405	1.14665e-22	-10.0122
Cmas	0.656393	2.90426e-21	-9.66962
Eif2b3	0.656366	1.09077e-16	-8.46777
Mrps14	0.65617	5.74738e-17	-8.54529
Lpin2	0.656151	0.0235668	-2.38796
Ncoa1	0.655916	0.0442034	-2.13192
Oxct1	0.655904	1.39933e-10	-6.57168
Zfp593	0.655818	2.74133e-20	-9.42357
Magt1	0.655312	5.25374e-13	-7.37826
Ttc33	0.65514	0.00332688	-3.07119
Prpf4	0.655046	2.15093e-11	-6.85141
Rps27	0.654854	5.9085e-68	-17.7091
Pradc1	0.654792	2.86231e-08	-5.70214
Usmg5	0.654764	0.00229078	-3.18652
Ppp1cb	0.654705	8.23884e-19	-9.04259
Armc5	0.654687	0.00141288	-3.33003
Ndufb7	0.654671	6.44305e-08	-5.55779
Pfdn1	0.654661	4.51262e-20	-9.36897
Sgf29	0.654564	1.6605e-13	-7.53579
Gtf2b	0.654293	1.62497e-12	-7.22212
Hells	0.654266	8.23911e-15	-7.93006
Msmo1	0.654246	0.0245555	-2.37173
Upf2	0.653879	3.93922e-12	-7.09672
Cdc5l	0.653808	1.25932e-19	-9.25512
Derl2	0.65364	8.29858e-15	-7.92912
Pbk	0.653528	3.09688e-07	-5.2681
Cetn4	0.653298	0.000592306	-3.57363
Actr1a	0.653213	3.96475e-14	-7.72637
Grwd1	0.653098	7.24487e-22	-9.81792
Efhd2	0.653079	1.48526e-21	-9.7409
Znhit1	0.652658	9.97419e-23	-10.0267
Strap	0.652391	2.28556e-14	-7.79786
Ash2l	0.652314	1.13657e-14	-7.88838
Hp1bp3	0.652284	7.29231e-10	-6.31404
Zmpste24	0.652106	6.47248e-11	-6.68829
Dctn5	0.651816	3.34572e-10	-6.43678
Nol12	0.651753	3.19045e-21	-9.65945
Ppif	0.651746	1.34986e-21	-9.75125
Hmces	0.651738	2.70976e-05	-4.34032
Sf3a3	0.651738	2.14137e-22	-9.94617
Plk4	0.651142	5.02991e-14	-7.69514
Mmgt2	0.651134	0.0142034	-2.58
Dnmt1	0.651066	1.54074e-20	-9.48769
5033430I15Rik	0.651031	0.0113263	-2.66094
Vps51	0.650838	0.000288171	-3.76522
Mad1l1	0.650739	0.000953666	-3.44223
Plxnc1	0.650729	0.00861524	-2.75645
Slc31a1	0.650715	3.98607e-07	-5.21972
Gm20324	0.650697	0.00243104	-3.16851
Nop9	0.650445	3.74289e-21	-9.64208
Nono	0.650405	3.62821e-14	-7.7382
Hemk1	0.650282	0.04594	-2.11455
Slc16a1	0.65017	1.24909e-17	-8.72691
Snx1	0.650144	2.64758e-12	-7.1529
Alkbh3	0.650113	7.04513e-07	-5.10913
Gpat4	0.650099	1.48309e-15	-8.14704
Phf14	0.649949	2.23934e-12	-7.17657
Sptlc1	0.649948	6.47914e-05	-4.13684
Serpinb9	0.649832	5.48257e-13	-7.37235
Lrrc24	0.649456	0.000263044	-3.78871
Vbp1	0.64919	2.6063e-21	-9.68131
Ndufs8	0.648977	3.35382e-21	-9.65395
Erp29	0.648966	1.09016e-21	-9.77387
Mrpl10	0.648707	5.90336e-16	-8.26179
Asxl1	0.648498	1.84367e-06	-4.91788
Pno1	0.648463	2.99723e-22	-9.91126
Eif3b	0.648462	2.77348e-12	-7.14625
Pcgf2	0.648128	0.000234123	-3.81862
P4hb	0.648097	8.51811e-21	-9.55271
Gcsh	0.648053	4.60338e-22	-9.86568
Lmf2	0.647843	7.50079e-06	-4.625
Polr1a	0.647828	7.64226e-15	-7.93969
Rbm28	0.647539	2.84139e-21	-9.67201
1110008P14Rik	0.647508	1.35231e-18	-8.98568
Copg1	0.647456	3.64536e-16	-8.32095
Cog2	0.647427	1.19172e-05	-4.52406
Leprotl1	0.647306	3.28638e-22	-9.90138
Adsl	0.647302	5.75843e-22	-9.8422
Sdhc	0.647219	9.98377e-19	-9.02058
Ap3s2	0.647201	7.94342e-10	-6.30036
Faap24	0.646991	4.52997e-16	-8.29442
Zfyve19	0.646774	5.91393e-07	-5.14332
Sap30	0.646738	8.13967e-14	-7.63109
Grpel2	0.646713	7.95018e-08	-5.51945
Mrpl23	0.646543	6.22123e-16	-8.25522
Aar2	0.646517	0.000201595	-3.85668
Alyref	0.646159	2.98714e-13	-7.45582
Fam213a	0.646076	1.16929e-05	-4.52834
Aven	0.646037	6.35635e-18	-8.8063
Gm16286	0.645963	8.59028e-19	-9.03778
Nup107	0.645874	1.82896e-12	-7.2052
Rrp1b	0.645659	9.37062e-22	-9.79015
Gm20604	0.645557	0.000949696	-3.44345
Pcna	0.645551	1.8553e-17	-8.68024
Zbtb14	0.645517	0.0351225	-2.22782
Cops9	0.645464	3.07649e-15	-8.0554
Rrp1	0.645197	4.15994e-17	-8.58391
Dhdds	0.645138	0.00012256	-3.98121
Ccdc124	0.644993	3.20423e-22	-9.90408
N4bp1	0.644876	0.00167092	-3.28081
Syngr2	0.644861	3.80093e-21	-9.64042
Arpp19	0.644709	0.0300387	-2.29171
Atf6	0.644604	0.00053582	-3.60089
Ndufb8	0.644583	4.91912e-11	-6.72923
Faim	0.644503	5.08159e-18	-8.83295
Prrc2a	0.644495	1.41774e-20	-9.49694
Zc3h8	0.644423	1.31944e-05	-4.50195
Ap4s1	0.644388	5.25475e-14	-7.68931
Fasn	0.644147	4.95716e-20	-9.3587
Rsbn1l	0.64404	9.71433e-15	-7.90884
Copb2	0.643694	1.05717e-17	-8.74645
Dkc1	0.643489	2.50391e-20	-9.43363
Cdadc1	0.643163	0.0436888	-2.13702
Armc1	0.643068	1.00324e-15	-8.19588
Fam136a	0.643046	8.77679e-22	-9.79733
Stk35	0.642996	7.18365e-05	-4.11205
Rcc2	0.642979	1.19097e-15	-8.17466
Snrpa	0.64276	1.91416e-22	-9.95776
Rbbp5	0.642638	6.74553e-05	-4.12714
Ecsit	0.642175	1.93932e-15	-8.11341
Chchd4	0.641987	3.77747e-14	-7.73292
Sec61a1	0.641703	1.55922e-22	-9.97987
Slc19a1	0.641515	3.75456e-20	-9.38912
Pcnt	0.641352	3.56718e-08	-5.66327
Mtx1	0.641317	2.39198e-20	-9.439
Pofut1	0.641174	0.016886	-2.516
Nploc4	0.64114	1.01275e-10	-6.62093
Mrpl43	0.641063	8.08178e-22	-9.80607
Mthfd1	0.640776	1.1518e-21	-9.76814
Smim4	0.640764	2.66471e-20	-9.4267
Bola3	0.640762	2.84347e-18	-8.90066
Mrpl2	0.640759	2.25789e-23	-10.1792
Acot7	0.640383	3.07594e-22	-9.90859
Dad1	0.640317	1.37888e-06	-4.97632
Opa1	0.640301	2.80199e-06	-4.83227
Myo9b	0.640152	1.10825e-05	-4.54019
Epn1	0.640101	3.18505e-16	-8.3375
Mphosph10	0.640043	1.57052e-20	-9.48555
Tm2d3	0.640033	3.56091e-13	-7.43164
Trmt6	0.639841	6.63163e-22	-9.82724
St8sia4	0.639757	0.032451	-2.26068
Fech	0.639363	0.0225404	-2.40536
Zfp142	0.639262	0.0103155	-2.6938
Wdr6	0.639095	8.29049e-05	-4.07751
Heatr6	0.639057	4.34941e-05	-4.23088
Kpna2	0.639017	8.35658e-10	-6.29223
Nop16	0.638901	6.21879e-22	-9.83404
Flywch1	0.638632	0.00460312	-2.96617
Smap1	0.638614	6.41643e-16	-8.25132
Eftud2	0.638603	1.34941e-22	-9.99508
Mfn1	0.638339	0.00711987	-2.82221
Ddx3x	0.638264	4.37619e-19	-9.11423
Pxn	0.638196	1.66482e-09	-6.18138
Cse1l	0.638159	1.18345e-20	-9.51661
Nipsnap1	0.637898	1.66688e-05	-4.45038
Cltc	0.637824	2.58636e-21	-9.68233
Nudt16l1	0.637666	2.91114e-13	-7.45931
Cyba	0.637448	1.74925e-09	-6.1733
Alg3	0.636909	6.424e-08	-5.55835
Rbfa	0.636883	8.00455e-23	-10.0497
Nup133	0.636751	1.36857e-09	-6.21302
Acbd6	0.636655	1.75495e-22	-9.96708
Sap30l	0.636616	4.09741e-10	-6.40514
Smarcd2	0.636478	2.07433e-18	-8.93686
Mrps36	0.636251	1.3954e-19	-9.24355
Naa38	0.636229	2.85473e-22	-9.91638
Mrps9	0.636184	9.86603e-20	-9.28202
Katnb1	0.63612	0.000230127	-3.823
Tmem29	0.636019	1.35301e-14	-7.86581
Shmt1	0.636017	2.6031e-21	-9.68152
Txnrd1	0.635776	2.27171e-20	-9.44476
Smc3	0.635636	4.90668e-21	-9.61258
Zfp511	0.635624	5.24534e-13	-7.37857
Dnajb11	0.635608	2.74524e-23	-10.1591
Uchl5	0.635543	1.21765e-20	-9.5135
Prpf8	0.635264	1.31202e-19	-9.2504
Brpf1	0.635208	2.94226e-06	-4.82224
Dnaja3	0.634708	9.88822e-13	-7.29126
Slc38a1	0.634706	2.14885e-22	-9.94573
Ptpn2	0.634689	1.6852e-19	-9.22235
Cox17	0.634497	3.37222e-05	-4.29006
Glud1	0.634491	2.10709e-21	-9.70396
Rpe	0.634393	3.27804e-12	-7.12276
Prpf40a	0.634376	4.70999e-22	-9.86314
Brk1	0.634358	2.0349e-22	-9.95141
Dhrs1	0.63432	0.0147879	-2.56515
Tmbim4	0.633883	4.79823e-18	-8.83959
Fkbp4	0.633801	3.71275e-08	-5.65616
Id2	0.633711	2.30473e-16	-8.37679
Med8	0.633689	1.6695e-22	-9.97274
Nup210	0.633563	6.11098e-18	-8.81106
Pgm2	0.633548	1.41414e-10	-6.57005
Neu1	0.633521	2.14696e-12	-7.18255
Morf4l2	0.633514	1.1784e-20	-9.51727
Afg3l2	0.633362	1.92483e-13	-7.51569
Cdc40	0.633307	9.92301e-09	-5.88486
Chd4	0.633215	8.1018e-22	-9.80574
Gyg	0.633121	1.20871e-15	-8.17267
Alas1	0.633012	0.000158166	-3.91813
Rpa1	0.632778	1.07233e-21	-9.77578
Sra1	0.632583	7.62891e-23	-10.0546
Slamf1	0.632579	2.44054e-07	-5.31284
Prdx3	0.632564	1.60452e-22	-9.97694
Iars2	0.632457	2.92825e-07	-5.27855
Ubxn1	0.632275	8.73278e-21	-9.54998
Timm9	0.632121	9.10821e-21	-9.54547
Ntmt1	0.63195	1.74093e-15	-8.12702
Zfp777	0.631599	0.0351225	-2.22782
Wwp2	0.631503	6.14003e-05	-4.14948
Tmem109	0.631417	2.60184e-21	-9.68164
Agfg2	0.631226	0.0255207	-2.35647
Snx25	0.631085	0.0134842	-2.59852
Fam92a	0.63107	1.43673e-09	-6.20525
Tmem208	0.631066	8.14299e-23	-10.0478
Zfp148	0.631048	2.79687e-06	-4.83268
Nxn	0.630334	9.17008e-09	-5.89846
Lrpap1	0.63021	7.90158e-08	-5.52057
Sde2	0.629888	3.82173e-14	-7.73134
Uap1	0.629742	0.00169279	-3.27709
E2f8	0.62961	0.000103431	-4.02278
Ppp2r1b	0.629465	1.1716e-09	-6.23804
Ormdl2	0.629412	8.35621e-20	-9.30077
Itgal	0.629323	6.9216e-19	-9.06226
Mepce	0.629215	5.64138e-07	-5.15269
Mlf2	0.62912	1.09888e-23	-10.2525
Abce1	0.628996	7.59459e-23	-10.0552
1700123O20Rik	0.628949	1.66935e-20	-9.47883
Acot13	0.628742	1.24404e-07	-5.43734
Extl3	0.628695	0.0190506	-2.47022
Pip5k1c	0.628663	0.0141658	-2.58097
Zbed3	0.628326	0.0175594	-2.50113
Sf3b4	0.6283	6.96334e-20	-9.32095
Nubpl	0.628191	1.84979e-05	-4.42717
Itch	0.628166	7.39705e-06	-4.628
Tmx1	0.628164	5.89635e-20	-9.33939
Myg1	0.628116	3.08856e-18	-8.8907
Supv3l1	0.628058	2.75878e-08	-5.70877
Zfp91	0.628011	4.96836e-22	-9.85761
Psmg2	0.627958	4.73448e-19	-9.10519
Sh3glb2	0.627929	4.93619e-09	-6.00254
Erich1	0.62771	0.00313149	-3.0903
Csnk2a2	0.627496	0.000272735	-3.77941
Tmem192	0.627496	3.8725e-17	-8.59247
Pusl1	0.62749	5.37666e-18	-8.82622
Slc25a51	0.627428	7.23899e-10	-6.31526
Ttc9c	0.627173	1.48835e-07	-5.40455
Snrnp25	0.627155	4.69045e-21	-9.61737
Cdkn2aipnl	0.627106	3.90369e-22	-9.88314
Cramp1l	0.627002	0.0207943	-2.43682
Rpn2	0.626968	3.6244e-22	-9.89091
Ikbkap	0.626798	3.17208e-07	-5.26339
Tspan4	0.626698	1.90715e-14	-7.82145
Urm1	0.626363	6.85564e-17	-8.52387
Mrpl41	0.626268	1.6654e-22	-9.97307
Srsf4	0.626142	3.54568e-21	-9.64771
Micu1	0.62604	0.000671039	-3.53985
Akr1b3	0.626028	1.21523e-20	-9.51378
Exosc9	0.626023	2.196e-15	-8.09775
Cetn3	0.625948	2.47597e-24	-10.4036
Tomm70a	0.625927	3.19599e-21	-9.6592
Brms1	0.625501	1.07587e-16	-8.46942
Idh3g	0.625451	1.34231e-22	-9.99569
Fam96b	0.625434	3.18326e-24	-10.3773
Tmem41a	0.625327	1.16565e-08	-5.8575
Ech1	0.62513	5.05459e-13	-7.38364
Snrnp70	0.625123	9.83593e-19	-9.02234
Selenos	0.625017	2.69527e-24	-10.3949
Coq5	0.624889	1.29796e-16	-8.44662
Acp1	0.624482	9.93159e-24	-10.2626
Arfip2	0.624163	6.19181e-13	-7.35562
Bod1l	0.624113	1.17376e-11	-6.93974
Pcid2	0.624112	1.02642e-07	-5.47285
Ube3c	0.624052	1.24235e-06	-4.99708
Ndufb3	0.623963	6.63163e-22	-9.82727
Eif4b	0.623849	4.88691e-19	-9.10162
Fermt3	0.623793	1.25941e-21	-9.75876
Ergic3	0.623791	1.43104e-21	-9.74516
Dck	0.623696	1.14423e-09	-6.24191
Raly	0.623667	4.78014e-09	-6.00784
L3mbtl2	0.623616	8.01449e-08	-5.51795
Eif2b2	0.623569	7.34121e-21	-9.56891
Kat14	0.623547	5.36565e-06	-4.69587
Mtap	0.623503	1.51126e-22	-9.98323
Acads	0.623503	2.74963e-07	-5.29042
Atp6v1f	0.623496	1.89135e-14	-7.82255
Pola2	0.623456	9.27084e-19	-9.02906
Commd3	0.623281	1.29358e-19	-9.25198
Uqcrc2	0.623225	1.31394e-22	-9.99798
Sertad2	0.622982	6.73892e-07	-5.11787
Myl12a	0.622839	5.37329e-05	-4.18143
BC029722	0.622605	8.28771e-11	-6.65094
Tmc6	0.622377	0.00103375	-3.41945
Cab39	0.622363	3.17848e-22	-9.90497
Gmeb1	0.622099	0.000105812	-4.01715
Mrps10	0.622045	2.56339e-23	-10.1662
Gabpb2	0.622032	1.33749e-05	-4.49886
Fam107b	0.621973	7.19322e-23	-10.0607
Tfam	0.621744	1.85829e-21	-9.71708
Polr3f	0.621702	1.77818e-05	-4.43604
Ehmt2	0.6216	5.63513e-11	-6.70885
Trmt2a	0.62152	4.21254e-14	-7.71855
Rfc5	0.621352	5.13274e-23	-10.0954
Tubg1	0.621266	7.26177e-21	-9.57018
Ddx21	0.621093	2.99795e-07	-5.27419
Lrrc47	0.621039	5.21814e-14	-7.69025
Tnpo3	0.620968	6.25507e-15	-7.96514
Oard1	0.62089	6.41883e-17	-8.53186
Nutf2	0.620869	3.72452e-11	-6.77034
Melk	0.620834	3.12504e-05	-4.30751
Hnrnpm	0.62071	1.79893e-14	-7.82905
Tmx3	0.62069	0.000580783	-3.57896
Cox11	0.620505	2.06685e-09	-6.1461
Dhx32	0.620348	0.00485066	-2.94913
Ppp2cb	0.620298	1.06094e-19	-9.27394
Armt1	0.620109	0.00059172	-3.57394
Fdxr	0.619952	8.56319e-07	-5.07086
Tyw5	0.619945	0.000334395	-3.72632
Zfp592	0.619923	0.000425832	-3.66245
Setd1a	0.619825	1.0532e-05	-4.55127
Fam46c	0.61974	1.37275e-10	-6.57471
Huwe1	0.619499	1.10496e-17	-8.74123
Ptpn12	0.619485	0.0198999	-2.45354
Tyw3	0.619455	0.0216464	-2.42108
Chchd1	0.619442	3.66417e-16	-8.32028
Dgcr8	0.619336	7.48836e-07	-5.09728
Surf1	0.618935	1.66074e-14	-7.83924
Fam120a	0.61891	7.57757e-18	-8.78564
Srebf2	0.61874	8.9569e-07	-5.062
Ncapg2	0.618738	3.42641e-09	-6.0632
Spata24	0.6187	3.20798e-06	-4.80405
Snrpb2	0.618594	9.77734e-18	-8.75573
Mapkapk2	0.61852	5.33753e-19	-9.09166
Impa1	0.618395	1.46848e-15	-8.14839
Map2k3	0.618366	2.36789e-22	-9.93572
Pgrmc2	0.618189	3.15885e-10	-6.44572
Fbxo42	0.618113	9.0991e-06	-4.58317
Mrpl11	0.617805	1.07083e-22	-10.0192
Pfdn4	0.617788	1.42301e-20	-9.49648
Nmt2	0.617683	7.88977e-15	-7.93554
Acy1	0.617662	0.000253635	-3.79813
Hmbs	0.617616	2.44658e-22	-9.93223
Actn4	0.617429	2.29861e-23	-10.1774
Imp3	0.617322	1.37192e-20	-9.50051
Smn1	0.617032	8.06147e-24	-10.2832
Dtl	0.616909	2.82671e-23	-10.156
Cdc25a	0.616782	1.93855e-16	-8.39804
Ap1s1	0.616766	8.25181e-23	-10.0462
Anapc16	0.616715	2.55716e-23	-10.1665
Naa50	0.616443	1.50008e-19	-9.23535
Slc39a9	0.61642	0.0154181	-2.54974
Cluh	0.61634	7.56034e-20	-9.31188
Cdca7	0.61622	8.93264e-22	-9.79547
Esd	0.616177	3.72053e-24	-10.3613
Gorasp2	0.616142	1.07512e-22	-10.0187
Gm45902	0.616031	3.20351e-23	-10.1429
G3bp2	0.61594	3.97154e-24	-10.3546
Dgcr14	0.615927	0.000246079	-3.80585
Polr3k	0.615894	1.68943e-23	-10.209
Dnajc19	0.61582	1.46133e-21	-9.74276
Zc3h10	0.615785	0.00106304	-3.4116
Cep89	0.615569	0.00215217	-3.20555
Wdr70	0.61546	6.63033e-13	-7.34624
Med9	0.615391	8.16841e-21	-9.55734
Ece1	0.615347	0.0351225	-2.22787
Srsf1	0.615322	2.80182e-18	-8.90242
Pkig	0.615303	3.40381e-12	-7.11744
Mrps21	0.615259	5.09412e-19	-9.09698
Cdc7	0.6152	0.000418323	-3.66718
Blmh	0.615189	1.42446e-20	-9.4963
Cstb	0.615181	2.14615e-23	-10.1844
Enkd1	0.615046	0.000629048	-3.55743
Nde1	0.614898	4.38824e-10	-6.39419
Srek1ip1	0.614885	6.56784e-09	-5.95487
Bclaf1	0.614833	1.72978e-22	-9.96886
Ppm1d	0.614742	9.44948e-05	-4.04531
Tbl1x	0.61461	2.65805e-11	-6.82036
2022-03-06	0.614578	4.01354e-05	-4.24963
Kpnb1	0.614379	3.08764e-17	-8.6195
Smg6	0.614363	2.12638e-05	-4.39563
Chd1l	0.614345	3.51853e-10	-6.42894
Ptdss1	0.614333	5.73253e-08	-5.57881
Eif2ak1	0.614099	2.61268e-07	-5.29997
Fam58b	0.614021	3.74895e-13	-7.4245
Eif3a	0.613867	6.76204e-14	-7.65601
Mrpl32	0.613461	1.69442e-23	-10.2087
Rad21	0.613416	1.64216e-19	-9.22526
Tada1	0.613378	1.14886e-07	-5.45212
Cycs	0.613344	0.002703	-3.13613
Cd2bp2	0.613106	2.29298e-18	-8.92548
Surf2	0.61291	2.97126e-23	-10.1509
Arglu1	0.612781	6.41043e-21	-9.58381
Sap30bp	0.61269	7.61375e-14	-7.63998
Malsu1	0.612649	7.23662e-21	-9.57062
Nek6	0.612614	0.000467285	-3.63794
Cenpx	0.612545	3.35862e-22	-9.89903
Iah1	0.612542	0.000474409	-3.63376
Hdlbp	0.612467	7.3047e-23	-10.0591
1700021F05Rik	0.612362	3.18998e-11	-6.7933
Fam20b	0.612162	0.0085517	-2.75892
Ttc1	0.612001	9.22385e-22	-9.7919
Exosc10	0.611802	1.42639e-16	-8.43498
Tmem258	0.611791	2.14166e-11	-6.85207
Ddx52	0.611745	9.54312e-20	-9.28576
Trabd	0.611708	1.9086e-12	-7.19919
Rsrc1	0.611632	3.84651e-12	-7.10006
Srprb	0.611621	3.55257e-13	-7.43199
Gpn3	0.611466	2.17402e-12	-7.1808
Scnm1	0.611323	1.23416e-09	-6.22963
Ctdnep1	0.611308	4.60657e-22	-9.86553
Abcf1	0.611279	7.8718e-21	-9.56139
Ralbp1	0.611207	2.01983e-23	-10.1905
Pigm	0.611103	0.0183444	-2.48475
Msh2	0.61098	1.94265e-12	-7.19662
Paxx	0.610746	0.00298513	-3.10507
Wdr43	0.610532	9.52462e-14	-7.61005
Smg8	0.610377	0.0337637	-2.24448
Mbd3	0.610339	2.65094e-17	-8.6379
Fam206a	0.610338	2.81342e-05	-4.33171
Stip1	0.610331	4.56716e-18	-8.8454
Icam2	0.610157	1.48415e-10	-6.56256
Ipo13	0.61006	0.000443894	-3.65152
Asnsd1	0.610025	3.99233e-21	-9.63499
Mlx	0.609895	3.96561e-12	-7.09576
Capzb	0.609763	3.44583e-11	-6.78181
Tbcc	0.609753	1.19835e-06	-5.00447
Dqx1	0.609471	3.2465e-08	-5.67972
Nf2	0.609445	5.57159e-07	-5.15511
Acaa1a	0.609391	1.93157e-08	-5.77044
Hic1	0.609367	0.0160984	-2.53348
Trit1	0.609216	0.00183325	-3.2535
Zbtb8os	0.609147	5.43621e-18	-8.82492
Tstd3	0.609023	2.61202e-05	-4.34865
Cnn2	0.608997	5.03705e-17	-8.56106
Paox	0.608624	8.3552e-07	-5.07565
Mtf1	0.608252	2.71715e-07	-5.29263
Emc6	0.608033	3.0044e-19	-9.15703
Gabarapl1	0.607992	5.06126e-11	-6.72495
Larp1	0.607801	3.49586e-21	-9.64939
Exoc1	0.607627	0.00227646	-3.18843
Zfp800	0.607447	9.03018e-06	-4.58497
Rad17	0.607415	5.52033e-06	-4.68989
Ddx20	0.607331	1.64357e-09	-6.18349
Noc2l	0.607278	1.91506e-20	-9.46341
Dmap1	0.606817	3.22681e-05	-4.30015
Kars	0.606799	2.16465e-22	-9.94492
Gemin8	0.606541	0.000706978	-3.52564
Lims1	0.606424	8.93646e-06	-4.58724
Dazap1	0.606414	5.58608e-20	-9.34545
Kbtbd4	0.606186	0.000576973	-3.58082
Brd3	0.606179	2.21418e-11	-6.84713
Arcn1	0.606172	1.92858e-19	-9.20709
Grhpr	0.606128	5.98678e-05	-4.1558
Mllt11	0.606049	0.0266355	-2.33978
Calm1	0.605919	0.00664212	-2.84547
Gfm1	0.605866	1.06397e-16	-8.47077
Cltb	0.605849	5.93599e-17	-8.54134
Ccdc25	0.605755	4.02014e-16	-8.30892
Tsen2	0.605672	0.000754046	-3.50806
Tnfaip1	0.605667	1.66643e-05	-4.45048
Yeats4	0.605525	1.75747e-22	-9.96685
Srd5a3	0.605515	0.000816018	-3.48605
Mapk1ip1l	0.605438	3.33887e-21	-9.65448
C2cd5	0.605314	0.00645329	-2.85479
Mrrf	0.605077	3.99531e-10	-6.40917
3010003L21Rik	0.604917	0.0118103	-2.64593
Fundc2	0.604773	1.02676e-25	-10.7173
Ndufb6	0.604615	1.875e-18	-8.94833
Ccng1	0.604597	8.69469e-12	-6.9833
Mif4gd	0.604524	6.1145e-14	-7.66946
Fmr1	0.604467	2.34685e-12	-7.16997
Eef1akmt1	0.604315	5.64822e-20	-9.34408
Trip13	0.604189	1.19576e-15	-8.17412
Usf3	0.604062	0.0476093	-2.09931
Eid1	0.603958	3.96233e-06	-4.76038
Slc25a11	0.603644	7.86955e-19	-9.04779
Tmem68	0.603625	0.0113314	-2.66074
Dtwd1	0.603518	2.8022e-05	-4.33268
Bud23	0.603483	6.87526e-20	-9.3225
[truncated: 5,135 more rows]
