# Supplementary material for: Early transcriptional and epigenetic divergence of CD8+ T cells responding to acute versus chronic infection
Source: PLoS Biol. 2023 Jan 30;21(1):e3001983. doi: 10.1371/journal.pbio.3001983 (PMC9886247; doi:10.1371/journal.pbio.3001983)
Supplement: S3 Table — (XLSX) [file pbio.3001983.s003.xlsx]

## Sheet: scVelo putative driver genes
LCMV-Armstrong	LCMV-Clone 13
Npm1	Akap9
Pcbp2	Tnfrsf9
Ybx1	Cops6
Cacybp	Lman1
Rpl38	Surf2
Snrpf	Nop58
Nap1l1	Rras2
Eif3j1	Mat2a
Lyar	Mtdh
Kpnb1	Pim3
Nfkbib	Pfdn2
Eif4e	Ahsa1
Nop58	Pcgf5
Srsf2	Mrps31
Bola2	Fkbp3
Rpl13a	Ssbp1
Rps21	Eif6
Bag3	Nolc1
Hspe1	Srsf7
Coro1a	Ddx39
Ly6e	Snrpa1
Rps25	Txn1
St3gal6	Pa2g4
Rpl3	Atp6v1f
Lck	Nfkbia
Rtp4	Rpl39l
Gramd3	Srsf2
Gm2682	Isg20
Malat1	H2-K1
Skap1	Ifi209
Epsti1	Skap1
Myo1e	Psma2
Fmnl2	Mndal
Pax3	Gimap9
Epha3	Serpinb9
App	Map4k1
Lgals3	Cxcl10
Atf3	Rrm2
Cdkn1a	Rnf213
Anxa2	Smchd1
Vim	Tuba1c
Myo5a	Batf3
Syt4	Cenpf
Higd1a	Prpf4b
Acsl3	Rab20
Ero1l	Snhg6
Fn1	Cdk1
Gpnmb	Thy1
Fmn1	Tnfrsf4
Dstn	Taf1d
Syne2	Hells
Pde11a	Ptpn22
Dct	Nkg7
Tyr	Pim1
Nrcam	Tnfsf8
Csrp1	Pla2g12a
Eps8	Lig1
Dst	Cd5
Atp1a1	Slamf7
Vcl	Cfl1
Litaf	Pfn1
Pde10a	Actb
Stox2	Lgals1
Mxi1	Myl6
Syngr1	Sh3kbp1
Fermt2	Serinc3
Rhoj	Plekha2
Nedd4l	Pclaf
Zeb2	Birc5
Zfand5	Cd47
Tom1l2	Slc16a10
Gpr137b	Rbbp6
Lmna	Tmem163
Chchd10	Crem
Lima1	Serpinb6b
Cpe	Zbtb32
Fam162a	Knl1
Tyrp1	Cnot6l
Cyb5a	Ccdc50
Ugp2	Traf1
Myo10	Snx5
Pmel	Car12
Met	Dek
Cd44	Ugcg
Mpzl1	Hsp90ab1
Nckap1	Brd2
Rab38	Rangap1
Ppfibp1	Slc38a1
5031439G07Rik	Mki67
Mitf	Gm26917
Meis2	Farp1
Sorbs1	Calm2
Ppargc1a	Ipo5
Ppp1r9a	Klf10
Plod2	Il2ra
Pgm2	AU020206
Tpm1	Rad21
H2-Aa	Furin
H2-Eb1	Malat1
Ctss	Hk2
