# Supplementary material for: Early transcriptional and epigenetic divergence of CD8+ T cells responding to acute versus chronic infection
Source: PLoS Biol. 2023 Jan 30;21(1):e3001983. doi: 10.1371/journal.pbio.3001983 (PMC9886247; doi:10.1371/journal.pbio.3001983)
Supplement: S1 Data — (XLSX) [file pbio.3001983.s004.xlsx]

## Sheet: Fig 1C
S1 Data. Raw data related to each individual figure
Tab 1: Fig 1C
Cluster	LCMV-Arm (%)	LCMV-Cl13 (%)	Naive (%)
0	1.94	97.93	0.13
1	98.4	1.4	0.21
2	64.2	34.4	1.4
3	99.7	0.28	0.04
4	0.22	0	99.8
5	86.79	13.12	0.085
6	97.43	2.57	0
7	1.21	98.79	0
8	1	98.54	0.46
9	100	0	0
10	100	0	0
11	70.55	29.21	0.24
12	96.19	3.81	0
13	0.67	99.33	0
14	32.06	67.7	0.24
15	56.85	31.27	11.89
16	46.43	33.16	20.41

## Sheet: Fig 2B
S1 Data. Raw data related to each individual figure
Tab 2: Fig 2B
GO	Description	_LogP_Cluster 2 (Div1MEM)	_LogP_Cluster 0 (Div1EFF)	_LogP_Cluster 1 (Div1Cl13)
R-HSA-168255	Influenza Infection	0	-5.8769	-4.38854
R-HSA-913531	Interferon Signaling	0	-7.84041	-3.72738
GO:0034660	ncRNA metabolic process	0	-2.21353	-2.39694
GO:0045088	regulation of innate immune response	0	-3.74021	-2.54615
GO:0009615	response to virus	0	-7.0102	0
R-HSA-877300	Interferon gamma signaling	0	-5.73211	0
GO:0071345	cellular response to cytokine stimulus	0	-3.00546	0
GO:0032456	endocytic recycling	0	-3.40364	0
R-HSA-6798695	Neutrophil degranulation	-3.42804	-2.36142	0
GO:1903047	mitotic cell cycle process	0	0	-11.3803
M5926	HALLMARK MYC TARGETS V1	0	0	-16.9356
GO:0051052	regulation of DNA metabolic process	0	0	-14.784
GO:0000723	telomere maintenance	0	0	-7.04594
GO:0065004	protein-DNA complex assembly	0	0	-6.14859
GO:0033044	regulation of chromosome organization	0	0	-9.49214
CORUM:433	BASC complex (BRCA1-associated genome surveillance complex)	0	0	-8.28807
GO:0022613	ribonucleoprotein complex biogenesis	0	0	-8.67465
CORUM:1004	RC complex during S-phase of cell cycle	0	0	-8.0793
R-HSA-68886	M Phase	0	0	-8.36728
GO:0010564	regulation of cell cycle process	0	0	-7.09828
hsa04146	Peroxisome	0	0	-6.24001
R-HSA-68689	CDC6 association with the ORC:origin complex	0	0	-7.09581
R-HSA-1640170	Cell Cycle	0	0	-26.2056
GO:0040029	regulation of gene expression, epigenetic	0	0	-3.04978
R-HSA-72695	Formation of the ternary complex, and subsequently, the 43S complex	0	0	-3.62907
M5928	HALLMARK MYC TARGETS V2	0	0	-3.41312
R-HSA-69275	G2/M Transition	0	0	-3.76787
GO:0034654	nucleobase-containing compound biosynthetic process	0	0	-3.59684
R-HSA-3247509	Chromatin modifying enzymes	0	0	-3.63037
R-HSA-2173793	Transcriptional activity of SMAD2/SMAD3:SMAD4 heterotrimer	0	0	-3.8042
R-HSA-2559586	DNA Damage/Telomere Stress Induced Senescence	0	0	-3.94657
R-HSA-1655829	Regulation of cholesterol biosynthesis by SREBP (SREBF)	0	0	-3.50197
R-HSA-68875	Mitotic Prophase	0	0	-5.67108
GO:0051095	regulation of helicase activity	0	0	-4.37057
GO:0051101	regulation of DNA binding	0	0	-5.10341
GO:0033365	protein localization to organelle	0	0	-5.48406
GO:1905818	regulation of chromosome separation	0	0	-5.40381
R-HSA-9637690	Response of Mtb to phagocytosis	0	0	-5.02377
M40	PID E2F PATHWAY	0	0	-4.13639
GO:0072344	rescue of stalled ribosome	0	0	-4.78305
GO:0000018	regulation of DNA recombination	0	0	-5.90984
GO:0062197	cellular response to chemical stress	0	0	-2.96663
R-HSA-6796648	TP53 Regulates Transcription of DNA Repair Genes	0	0	-2.22901
GO:0016071	mRNA metabolic process	0	0	-2.94154
GO:0043687	post-translational protein modification	0	0	-2.94036
GO:0061180	mammary gland epithelium development	0	0	-2.33114
R-HSA-69017	CDK-mediated phosphorylation and removal of Cdc6	0	0	-2.03341
GO:0006513	protein monoubiquitination	0	0	-2.92621
R-HSA-2262752	Cellular responses to stress	-2.6437	-2.75866	-6.65821

## Sheet: Fig 2C
S1 Data. Raw data related to each individual figure
Tab 3: Fig 2C
	Replicate 1					Replicate 2
Protein	LCMV-Arm (%)	LCMV-Cl13 (%)	LCMV-Arm (MFI)	LCMV-Cl13 (MFI)		LCMV-Arm (%)	LCMV-Cl13 (%)	LCMV-Arm (MFI)	LCMV-Cl13 (MFI)
Ezh2	32.3	83.7	6604	9842		78.8	83.3	7033	8045
	43.4	84.7	6113	10499		68	74.1	6660	6689
	49.8	56.9	7481	7837		46.7	79.9	6851	7817
	70.2	82.5	7948	8708		69.4	65.6	7957	6733
CD25	56.8	80.9	15739	25302		57.8	80.6	15730	27390
	45.4	80.6	21145	21678		45.6	80.7	22443	22889
	60.7	77.4	16515	31678		62	77.3	16681	34445
Tbet	29.3	78.5	2102	3096		80.6	88.6	1591	2565
	31.3	82.9	2188	3122		74.2	84.2	1349	1845
	38.5	78.5	2352	2485		75.6	86.3	1306	2254
	53.4	81.5	2379	3250		79.6	82.3	1515	1942

## Sheet: Fig 3B
S1 Data. Raw data related to each individual figure
Tab 4: Fig 3B
	Replicate 1					Replicate 2
Protein	Ezh2 WT (%)	Ezh2 KO (%)	Ezh2 WT (MFI)	Ezh2 KO (MFI)		Ezh2 WT (%)	Ezh2 KO (%)	Ezh2 WT (MFI)	Ezh2 KO (MFI)
PD1	93.1	85.9	22777	17130		81.7	33.2	13846	6911
	96.8	80.9	22359	16101		88.9	37.7	14526	7211
	95.6	73.7	22487	15043		92.7	34.8	13486	6963
	95.2	87.1	20452	14273		89.4	41.2	13838	7690
TCF1	84.7	93.8	6025	7247		37.5	21.9	6859	7433
	89.3	93	7357	7230		32	14.5	6261	5268
	83.9	91.2	5945	7150		31.3	22	5812	6459
	85.1	91.6	6545	7279		29.9	9.75	5923	5760
TOX	79.2	56.2	6421	7270		79.2	51.7	9828	11504
	89.9	64.8	7326	7544		83.6	55.9	9435	15629
	88.1	55.7	6731	6972		78.1	68	8854	11138
	85.9	58.1	6425	6725		73.6	42.2	8010	8708
GzmA	10.2	47.3	83220	111309		94.4	95.7	12961	14889
	8.88	42.3	75035	109992		79	79.7	11145	12144
	4.78	48.9	78888	100201		83.8	90.2	11353	17336
	3.72	38.3	78120	110948		91.8	93.2	12258	12296
IL2	5.5	29	4229	6233		19	28.4	5783	7741
	5.84	15.7	4684	5462		6.12	19.6	5079	7048
	5.19	17.8	4355	5514		13.1	25.8	5225	5947
	4.68	13	4342	5317		15.7	24.8	5314	5636
TNF	29.9	45.7	5860	7567		37.4	42.1	5809	6654
	30.5	38.9	5585	6052		12.2	24.4	4753	8329
	36.6	46.6	6156	6110		36.5	40.2	5607	6491
	28	33.1	5441	5656		31.2	33.8	5433	5917

## Sheet: Fig 3D
S1 Data. Raw data related to each individual figure
Tab 5: Fig 3D
	Replicate 1					Replicate 2
Protein	Ezh2 WT (%)	Ezh2 OE (%)	Ezh2 WT (MFI)	Ezh2 OE (MFI)		Ezh2 WT (%)	Ezh2 OE (%)	Ezh2 WT (MFI)	Ezh2 OE (MFI)
PD1	78.5	85.4	13323	14600		95.4	97.7	15020	15888
	79.2	86.8	13169	14716		93.8	97.4	13484	15160
	77.9	83.1	13545	14528		92.8	96.9	14595	15871
	79.8	90.7	13025	16496		95.2	97.9	15771	17793
	75.4	85.4	12536	14513		89.9	95.4	11439	12616
	76.3	85.9	12562	14011		85.7	91.3	10390	11279
	76.9	92.5	12458	15251		93.7	96.9	13782	14213
	78.9	90.5	12715	14785		93.9	97.4	14526	15804
	71.5	79.8	12042	12765		93.9	96.9	13436	13988
	83	91.2	13836	15546		96.1	98.8	15498	17094
TCF1	69.9	65.4	1559	1601		99.5	100	3688	5966
	76.2	73.2	1604	1685		99.1	99.9	3349	5866
	63.6	61.7	1505	1575		98.8	99.7	3421	5893
	92.5	90.2	2669	2885		98.8	99.8	3244	5544
	69.2	67.2	1506	1638		99	99.9	3242	5557
	73.3	70.6	1555	1684		97.1	99.6	2632	4533
	75.5	74.7	1733	1885		96.7	99.5	2613	4251
	74.1	73.5	1572	1725		98.2	99.9	2870	4897
	59.3	57.9	1391	1447		98.9	99.9	3028	4969
	69.9	67.9	1595	1666		97.7	99.6	2786	4553
TOX	29.2	32.3	2234	2392		39.8	36.2	2818	2892
	24.4	30.8	2123	2213		25.9	29.7	2352	2477
	16.9	19.6	1895	1948		17.8	17.6	2229	2293
	60.8	73	3592	4621		19.1	19.1	2231	2361
	17.5	21.4	1985	1969		16.7	17.6	2304	2465
	15.1	17.6	1919	2137		6.34	7.95	1899	1920
	32.1	39.3	2092	2341		5.63	6.4	1964	2013
	19.4	22.6	1921	2111		13.3	15.5	2094	2108
	11	10.1	1770	1773		12.1	14	2148	2210
	20.2	23.2	1854	1946		12.7	15.2	2074	2119
GzmA	31.4	28	13154	12808		27.2	23.5	18364	18546
	28.1	26.6	13375	13488		25.3	20.7	16974	16547
	30.8	28.3	13731	13730		23.4	18.5	16351	16291
	27.9	26.8	12448	12479		35	32.3	18858	20358
	29	23.1	12707	11777		25.3	19.3	15317	14747
	27.2	25.1	12664	12564		18.2	14.9	15042	14633
	17.6	14.2	10355	9996		20.3	13.7	15943	14507
	32.5	28.4	11483	11362		19.9	13.9	14983	15045
	22.9	20.1	10708	10467		20.3	15.7	14110	13788
	24.2	20	10659	10461		17.6	8.56	14723	13898

## Sheet: Fig 3E, F
S1 Data. Raw data related to each individual figure
Tab 6: Fig 3E, 3F
Fig 3E	Replicate 1					Replicate 2
Protein	Ifnar WT (%)	Ifnar KO (%)	Ifnar WT (MFI)	Ifnar KO (MFI)		Ifnar WT (%)	Ifnar KO (%)	Ifnar WT (MFI)	Ifnar KO (MFI)
Ezh2	79.2	71.5	9107	8622		80.3	95.1	17600	14802
	82.5	80.2	8742	7849		80.4	85.7	17752	12115
	93.1	83.3	8407	7625		65.2	85.3	18760	14535
	79	82.7	7679	7406		91.7	75.7	16536	13804
	84	78.5	8325	7681		82.8	82.9	14543	16480
						91.1	85.2	18129	15353
						78.3	83.3	17044	14697
Fig 3F	Replicate 1					Replicate 2
Protein	Ifnar WT (%)	Ifnar KO (%)	Ifnar WT (MFI)	Ifnar KO (MFI)		Ifnar WT (%)	Ifnar KO (%)	Ifnar WT (MFI)	Ifnar KO (MFI)
Ezh2	87.4	33.7	8057	5026		89	51.5	14009	14673
	83.4	33.3	7675	4756		92.1	59.1	14901	14964
	89	29.8	7835	4764		90.5	54.2	14682	14497
	92.2	34.2	7954	4877		92.5	53.5	15475	14919
	90.3	47.6	7743	5397		83.9	45.2	13483	13595
PD1	90.6	31.3	21399	11229		91.5	56.1	20798	20787
	85.8	30.7	21006	9758		93.3	54.2	21691	21305
	91.8	29.1	23923	10366		89.9	45	20058	20020
	94.5	30.7	23160	11104		93.4	47.8	22270	20852
	94.7	42.2	23870	13418		90.5	44.6	20795	21174
TOX	81.3	42.7	1940	1724		27.3	15	7195	7228
	73.2	35.9	1806	1576		25.7	17.4	6960	7354
	74.9	38.1	1927	1717		20	15.7	6865	7247
	82.4	41.9	2057	1719		26.9	15.4	6969	7114
	63.9	40.3	1544	1583		40.7	27.5	7261	7784
TIM3	66	31.9	8977	7997		68.5	41.8	8023	8016
	66.4	26.4	8926	7258		63.7	43.7	8002	7835
	56.4	23.8	8983	7575		68.9	44.7	8255	8267
	65.9	32	8978	7844		70.7	49.2	8457	8383
	70.1	31.3	8982	7872		59.2	40.8	8014	8245

## Sheet: Fig S4B, C
S1 Data. Raw data related to each individual figure
Tab 7: Fig S4B, S4C
H3K27me3 peaks
LCMV-Arm only peaks	LCMV-Cl13 only peaks	Overlapping peaks
4023	6538	7671
H3K4me3 peaks
LCMV-Arm only peaks	LCMV-Cl13 only peaks	Overlapping peaks
6826	4167	8129

## Sheet: Fig S5B
S1 Data. Raw data related to each individual figure
Tab 8: Fig S5B
	Replicate 1					Replicate 2
Protein	Ezh2 WT (%)	Ezh2 Het (%)	Ezh2 WT (MFI)	Ezh2 Het (MFI)		Ezh2 WT (%)	Ezh2 Het (%)	Ezh2 WT (MFI)	Ezh2 Het (MFI)
PD1	77.4	65.5	22119	21044		70	57.1	24369	24134
	86.3	75.6	25143	23030		74.4	59.8	25690	25644
	85	75.7	24718	22834		69	55.7	24042	23946
	77.1	65.9	21684	20325		64.7	55.7	23327	23635
TCF1	8.02	9.9	8869	8711		65	66	12846	12109
	13	15.2	9238	9070		60.7	63.2	12238	11674
	10.5	13.4	9014	8753		73.8	75.3	13343	12760
	13.1	16	9056	8841		69.3	70.3	13289	12680
TOX	55.5	51.8	6805	6444		69	68.7	6784	6710
	47	44.3	5941	5668		80.1	76.3	7765	7530
	66.8	64.2	7253	6885		73	70.1	7147	7082
	57.8	53.9	7030	6589		72.7	70.2	7480	7352
GzmA	16.8	24	26021	30562		64.2	65.4	16506	18251
	14.3	20.6	26014	29588		60.1	61.4	16817	18700
	19.1	26.6	26451	30846		71.7	72.1	17203	19145
	13	18.9	27384	31217		55.9	56.3	16801	18623

## Sheet: Fig S6B, C
S1 Data. Raw data related to each individual figure
Tab 9: Fig S6B, S6C
S6B	Replicate 1					Replicate 2
Protein	Mouse IgG1 (%)	αIFNAR1 (%)	Mouse IgG1 (MFI)	αIFNAR1 (MFI)		Mouse IgG1 (%)	αIFNAR1 (%)	Mouse IgG1 (MFI)	αIFNAR1 (MFI)
Ezh2	90.6	78.9	8224	7345		95.9	84.5	11147	8223
	84.8	73.7	7976	7049		93.4	82.7	10779	8061
	89.4	83.9	8778	7534		84.6	83.3	10153	8525
	87	75.9	8877	6981		93.8	83.9	10480	8311
S6C	Replicate 1					Replicate 2
Protein	Mouse IgG1 (%)	αIFNAR1 (%)	Mouse IgG1 (MFI)	αIFNAR1 (MFI)		Mouse IgG1 (%)	αIFNAR1 (%)	Mouse IgG1 (MFI)	αIFNAR1 (MFI)
Ezh2	84.4	40.3	26921	22088		81.5	42.7	11504	9270
	85.7	59.3	26749	24183		80.7	41.6	11364	9528
	87.6	44.1	28191	22805		75.4	27.4	10908	9539
	78.2	41.9	25067	22312		74.2	20.5	10613	8777
PD1	85.1	80	44890	40629		67.3	67.6	32082	31500
	82.5	75	41379	40425		67.6	60.2	31629	31432
	84.1	74.5	45598	40487		52.4	50	29576	28701
	82.7	70.6	44087	37687		59.7	57.9	29709	30252
TOX	81.3	42.7	1940	1724		27.3	15	7195	7228
	73.2	35.9	1806	1576		25.7	17.4	6960	7354
	74.9	38.1	1927	1717		20	15.7	6865	7247
	82.4	41.9	2057	1719		26.9	15.4	6969	7114
	63.9	40.3	1544	1583		40.7	27.5	7261	7784
TIM3	66	31.9	8977	7997		68.5	41.8	8023	8016
	66.4	26.4	8926	7258		63.7	43.7	8002	7835
	56.4	23.8	8983	7575		68.9	44.7	8255	8267
	65.9	32	8978	7844		70.7	49.2	8457	8383
	70.1	31.3	8982	7872		59.2	40.8	8014	8245
